# Supplementary material for: Effects of Larval Density on Gene Regulation in Caenorhabditis elegans During Routine L1 Synchronization
Source: G3 (Bethesda). 2018 Mar 30;8(5):1787–93. doi: 10.1534/g3.118.200056 (PMC5940168; doi:10.1534/g3.118.200056)
Supplement: Supplementary file 4 [file 1787TableS1.xlsx]

## Sheet: Sheet1
transcript	fog2_112	fog2_115	fog2_118	fog2_121	fog2_122	fog2_125	fog2_126	fog2_128	fog2_131	fog2_133	fog2_134	fog2_135	fog2_136	fog2_137	fog2_511	fog2_512	fog2_513	fog2_514	fog2_515	fog2_516	fog2_517	fog2_518	fog2_521	fog2_522	fog2_523	fog2_525	fog2_526	fog2_527	fog2_528	fog2_531	fog2_532	fog2_533	fog2_535	fog2_536	fog2_537	fog2_538	fog2_2011	fog2_2012	fog2_2013	fog2_2015	fog2_2016	fog2_2017	fog2_2021	fog2_2022	fog2_2023	fog2_2024	fog2_2025	fog2_2026	fog2_2027
Density (worms/uL):	1	1	1	1	1	1	1	1	1	1	1	1	1	1	5	5	5	5	5	5	5	5	5	5	5	5	5	5	5	5	5	5	5	5	5	5	20	20	20	20	20	20	20	20	20	20	20	20	20
F47G3.1	11.32	31.49	31.32	1.77	13.63	4.33	34.95	27.82	48.23	15.33	18.99	12.4	31.42	7.09	12.38	17.63	52.8	17.59	20.72	17.9	22.94	19.23	11.9	18.01	20.32	26.58	3.7	28.6	10.59	26.6	24.33	1.1	1.39	21.81	13.94	6.35	7.79	25.39	99.89	11.15	0	3.39	4.87	29.8	18.34	24.69	33.23	25.07	6.22
W02D7.11	85.41	4.85	18.64	32.53	30.06	54.67	100.27	125.34	73.44	154.96	207.02	94.78	5.82	69.4	73.58	239.76	297.49	194.05	330.97	130.19	52.83	178.59	270.85	235.92	12.1	249.36	267.53	248.05	592.82	155.59	199.36	83.07	179.83	25.41	221.23	67.46	157.98	302.85	84.35	131.2	636.77	273.82	461.1	315.86	271.09	220.93	85.42	298.84	484.26
Pseudogene:F47H4.6	0	0	0	20.77	1.68	0	1.67	1.12	0	4.47	2.98	2.85	11.76	0	10.52	0	0	0	3.96	4.29	0	0	0	0	0	16.34	0	3.91	0	1.99	0	0.63	18.1	10.85	0	0	7.45	1.26	0	0.85	0	0	3.36	4.16	0	0	0	3.68	0
K02B2.21	0	0	0	0	0	0	0	0	0	0	0	0	0	0	0	0	0	0	0	0	0	0	0	0	0	0	0	0	0	0	0	0	0	0	0	0	0	0	0	0	0	0	0	0	0	0	0	0	0
R11G1.6a,R11G1.6b,R11G1.6c,R11G1.6d	0.42	0.16	0.62	0	46.99	41.59	44.44	91.61	21.75	51.38	13.85	32.31	15.65	12.39	39.88	80.84	0	65.08	35.23	38.4	19.62	56.12	37.29	26.03	26.03	97.86	87.42	137.59	14.39	62.29	65.63	43.85	71.87	6.44	42.72	36.56	34.06	122.49	29.47	85.28	12.96	1.27	98.57	9.38	18.17	37.17	31.3	86.05	51.12
Y45G12C.6	0	0	0	0	0	0	0	0	0	0	0	0	0	0	0	0	0	0	0	0	0	0	0	0	0	0	0	0	0	4.16	0	0	0	0	0	0	0	0	0	0	0	0	0	0	0	0	0	0	0
C13B7.4	0	0	0	1.08	0	0	0	1.96	0	1.57	2.1	0	0	0	0	0	0	0	0	0	0	0	0	0	0	0	0	0	0	1.16	0	5.58	0	0	0	0	0.65	0	0	0	0	0	0	0	0	3.7	0	0	0
Y67A10A.331	0	0	0	0	0	0	0	0	0	0	0	0	0	0	0	0	0	0	0	0	0	0	0	0	0	0	0	0	0	0	0	0	0	0	0	0	0	0	0	0	0	0	0	0	0	0	0	0	0
Y105C5B.1408	0	0	0	0	0	0	0	0	0	0	0	0	0	0	0	0	0	0	0	0	0	0	0	0	0	0	0	0	0	0	0	0	0	0	0	0	0	0	0	0	0	0	0	0	0	0	0	0	0
ZK973.12	12.29	28.96	0	11.23	41.67	11.23	43.52	19.59	30.55	7.6	21.13	26.06	36.07	29.05	44.86	7.82	36.22	0	0	0	0	17.66	15.16	0	76.89	34.92	50.12	60.79	29.5	0	8.69	0	52.68	0	42.51	68.93	31.27	84.38	52.62	58.75	0	40.15	39.99	0	14.46	32.54	41.46	0	44.84
W03G11.11	0	0	0	0	0	0	0	0	0	0	0	0	0	0	0	0	0	0	0	0	0	0	0	0	0	0	10	7.61	0	0	0	0	0	18.03	0	9.54	6.57	0	0	0	0	0	0	8.39	0	0	0	0	0
Pseudogene:F46C3.4	0	0	0	0	0	0	0	0	0	3.2	0	0	0	0	0	0	0	0	0.94	0	0	0	0	0	0	0	0	0.33	0	0	0	0	0	0	0	0	0	0	0	0	0	0	0	0	0	0	0	0	0
K12G11.9	0	0	0	0	0	0	0	0	0	0	0	0	0	0	0	0	0	0	0	0	0	0	0	0	0	0	0	0	0	0	0	0	0	0	0	0	0	0	0	0	0	0	0	0	0	0	0	0	0
F21H7.2.1,F21H7.2.2	13.86	23.28	5.01	52.61	14.26	23.61	17.46	16.74	9.96	19.91	27.67	20.88	0	30.34	5.42	8.91	0	19.81	19.82	21.6	2.01	8.54	78.28	21.27	27.39	50.01	32.5	27.94	6.53	5.16	20	6.76	46.39	29.78	9.36	22.27	36.57	9.09	26.21	25.82	7.3	10.05	66.82	6.03	38.15	31.15	14.32	38.44	20.65
Y40B10A.3	0	0	0	0	0	0	0	0	0	0	0	0	0	0	0	0	0	0	5.94	0	0	0	0	0	0	0	0	0	0	1.19	0	0	0	0	0	0	0	0.76	0	0	0	0	0	0	0	0	4.25	0	0
R12H7.5	136.31	2.46	54.34	13.95	54.49	77.95	49.69	90.16	34.64	98.35	76.09	50.91	63.5	98.91	51.6	83.26	0	0	12.99	46.13	57.6	78.79	86.9	47.96	30.11	79.54	39.44	80.56	66.03	48.5	80.34	81.03	45.32	72.1	69.41	93	68.68	118.18	85.3	60.33	128.11	28.04	58.74	35.38	22.14	76.05	19.99	70.75	119.08
Pseudogene:Y43F8C.t9	0	0	0	0	0	0	0	0	0	0	0	0	0	0	0	0	0	0	0	0	0	0	0	0	0	0	0	0	0	0	0	0	0	0	0	0	0	0	0	0	0	0	0	0	0	0	0	0	0
W03F8.46	0	0	0	0	0	0	0	0	0	0	0	0	0	0	0	0	0	0	0	0	0	0	0	0	0	0	0	0	0	0	0	0	0	0	0	0	0	0	0	0	0	0	0	0	0	0	0	0	0
Y57G11C.1019	0	0	0	0	0	0	0	0	0	0	0	0	0	0	0	0	0	0	0	0	0	0	0	0	0	0	0	0	0	0	0	0	0	0	0	0	0	0	0	0	0	0	0	0	0	0	0	0	0
Y51H4A.908	0	0	0	0	0	0	0	0	0	0	0	0	0	0	0	0	0	0	0	0	0	0	0	0	0	0	0	0	0	0	0	0	0	0	0	0	0	0	0	0	0	0	0	0	0	0	0	0	0
C03G6.14	0	0	0	0	0	0	0	0	0	0.53	0	0	0	0	0	0	0.5	0	5.47	0	0	0	0	0	0	0	0	0	0	3.14	0	0	0	0	0	0	0.22	0.5	0	0	0	0	0	0	0	0	0.56	0	0.32
Pseudogene:T10H4.1	0	0	0	0	0	0	0	0	0	0	0	0	0	0	0	0	0	0	3.16	0	0	0	0	0	0	0	0	0	0	0	0	0	0	0	0	1.25	0	0	0	0	0	0	0	0	0	0	0	0	0
B0495.9	213.23	116.44	143.57	56.75	119.8	53.1	238.24	168.34	159.98	210.63	147.83	192.15	193.15	158.3	210.16	290.77	208.79	204.35	148.52	214.81	186.08	132.39	201.62	182.52	87.6	211.35	59.56	175.66	167.97	242.26	169.93	153.81	322.86	157.07	147.15	141.74	227.89	230.95	254.23	212.28	259.22	200.69	230.73	214.5	165.37	165.97	274.9	140.03	271.65
C06E7.11	0	0	0	0	0	0	0	0	0	0	0	0	0	0	0	0	0	0	0	0	0	0	0	0	0	0	0	0	0	0	0	0	0	0	0	0	0	0	0	0	0	0	0	0	0	0	0	0	0
C44E4.3	0	0	5.19	0	16.46	4.57	23.52	60.69	4.76	13.12	22.57	5.24	4	13.13	1.04	0	0	33.91	12.9	13.98	0	0	9.05	12.7	0	16.98	12.97	0	1.04	12.96	0	10.84	0	13.28	5.37	17.19	10.24	19.5	53.71	27.12	3.44	33.52	25.44	7.64	5.68	13.5	15.51	15.77	24.78
Y4C6B.40	0	0	0	0	0	0	0	0	0	0	0	0	0	0	0	0	0	0	0	0	0	0	0	0	0	0	0	0	0	0	0	0	0	0	0	0	0	0	0	0	0	0	0	0	0	0	0	0	0
C33D12.9	0	0	0	0	0	0	0	0	0	0	0	0	0	0	0	0	0	0	0	0	0	0	0	0	0	0	0	0	0	0	0	0	0	0	0	0	0	0	0	0	0	0	0	0	0	0	0	0	0
Y51H4A.147	0	0	0	0	0	0	0	0	0	0	0	0	0	0	0	0	0	0	0	0	0	0	0	0	0	0	0	0	0	0	0	0	0	0	0	0	0	0	0	0	0	0	0	0	0	0	0	0	0
C18B2.6	0	21.47	0	0	3.08	0.57	0	0	0	0	0	0	0	2.1	0	0	0	0	4.24	0	0	0	0	0	3.58	0	0	0	0	2.43	0	0	0	0	0	2.15	2.22	0	0	0.78	0	0	0	0	0	1.69	0.43	0	0
Y40H7A.152	0	0	0	0	0	0	0	0	0	0	0	0	0	0	0	0	0	0	0	0	0	0	0	0	0	0	0	0	0	0	0	0	0	0	0	0	0	0	0	0	0	0	0	0	0	0	0	0	0
F38C2.15	0	0	0	0	0	0	0	0	0	0	0	0	0	0	0	0	0	0	0	0	0	0	0	0	0	0	0	0	0	0	0	0	0	0	0	0	0	0	0	0	0	0	0	0	0	0	0	0	0
Y41D4A.6a,Y41D4A.6b,Y41D4A.6c,Y41D4A.6d,Y41D4A.6e,Y41D4A.6f	0.85	44.06	0	40.66	67.97	26.92	29.34	25.9	17.65	15.98	18.07	38.38	29.06	20.1	44.22	24.9	22.45	0	0	32.82	19.4	15.8	33.95	52.36	77.77	35.99	17.96	33.31	36.17	37.88	26.46	22.37	79.7	19.91	34.01	29.16	63.26	33.57	32.81	27.7	0	48.67	41.22	11.85	72.41	23.76	21.89	28.39	29.42
W08E3.4	0	0	0	0	0	0	0	0	0	0.92	0	0	0	0	5.3	0	0	0	1.36	0	0	3.95	0	0	0	0	0	0	0	4.1	0	5.25	0	0	0	1.62	0	0	0	0	0	0	6.23	0	0	0	19.44	1.91	0
W07G1.2	0	26.26	0	0	0	0	0	0	0	0	1.85	0	0	0	0	0	0	0	0	0	0	0	0	0	0	0	0	0	0	0	0	0	0	0	0	1.21	0	0	6.62	0	0	0	0	2.15	0	0	0.73	0	0
C39B5.8	0	68.89	0	0	0	0	0	0	0	0	0	0	0	0	0	0	0	0	0	0	0	0	0	0	0	0	0	0	0	0	0	0	0	0	0	0	0	0	0	0	0	0	0	0	0	0	0	0	0
C12D5.11	0	0	0	0	0	0	0	0	0	0	0.88	17.98	0	0	0.42	0	0	0	35.08	0	0	0	0	0	0	0.6	0	0	0	7.84	0	1.88	0	0	0	1.16	2.2	0.62	0	0	0	0	0	0	0	0	4.17	0	0
C31H1.77	0	0	0	0	0	0	0	0	0	0	0	0	0	0	0	0	0	0	0	0	0	0	0	0	0	0	0	0	0	0	0	0	0	0	0	0	0	0	0	0	0	0	0	0	0	0	0	0	0
Y54G9A.13	0	0	0	0	0	0	0	0	0	0	0	0	0	0	0	0	0	0	0	0	0	0	0	0	0	0	0	0	0	0	0	0	0	0	0	0	0	0	0	0	0	0	0	0	0	0	0	0	0
C14F5.10	0	0	0	0	0	0	0	0	0	0	0	0	0	0	0	0	0	0	0	0	12.62	0	0	0	0	0	0	0	0	0	0	0	0	9.15	0	0	0	0	0	0	0	0	0	0	0	0	0	0	0
Y105C5B.895	0	0	0	0	0	0	0	0	0	0	0	0	0	0	0	0	0	0	0	0	0	0	0	0	0	0	0	0	0	0	0	0	0	0	0	0	0	0	0	0	0	0	0	0	0	0	0	0	0
W06B11.9	0	0	0	0	0	0	0	0	0	0	0	0	0	0	0	0	0	0	0	0	0	0	0	0	0	0	0	0	0	0	0	0	0	0	0	0	0	0	0	0	0	0	0	0	0	0	0	0	0
Y67A10A.328	0	0	0	0	0	0	0	0	0	0	0	0	0	0	0	0	0	0	0	0	0	0	0	0	0	0	0	0	0	0	0	0	0	0	0	0	0	0	0	0	0	0	0	0	0	0	0	0	0
F49F1.17	0	0	0	0	0	0	0	0	0	0	0	0	0	0	0	0	0	0	0	0	0	0	0	0	0	0	0	1.48	0	0	0	0	0	0	0	0	0	0	0	0	4.64	0	0	0	0	0	0	0	0
Y105C5A.237	0	0	0	0	0	0	0	0	0	0	0	0	0	0	0	0	0	0	0	0	0	0	0	0	0	0	0	0	0	0	0	0	0	0	0	0	0	0	0	0	0	0	0	0	0	0	0	0	0
Y71H2AM.t1	0	0	0	0	0	0	0	0	0	0	0	0	0	0	0	0	0	0	0	0	0	0	0	0	0	0	0	0	0	0	0	0	0	0	0	0	0	0	0	0	0	0	0	0	0	0	0	0	0
T08G5.3a,T08G5.3b	0	0	5.54	0	0	0	0	19.56	2.26	4.46	0	0	0	0	0	0	0	0	3.2	8.8	0	0	0	8.14	0	0	34.61	0	0	9.96	0	0	56.95	0	0	7.85	0	0	0	0	0	7.11	0	5.27	0	0	0	0	0
Y57G11C.824	0	0	0	0	0	0	0	0	0	0	0	0	0	0	0	0	0	0	0	0	0	0	0	0	0	0	0	0	0	0	0	0	0	0	0	0	0	0	0	0	0	0	0	0	0	0	0	0	0
Y73F8A.71	0	0	0	0	0	0	0	0	0	0	0	0	0	0	0	0	0	0	0	0	0	0	0	0	0	0	0	0	0	0	0	0	0	0	0	0	0	0	0	0	0	0	0	0	0	0	0	0	0
F46F3.14	0	3.93	4.89	0	0	0	0	0	4.07	0	0	0	0	3.59	0	0	0	0	5.94	0	0	0	0	0	0	0	1.92	0	0	17.93	0	0	20.92	0	0	0	0	0	12.39	0	0	0	0	0	0	0	0	0	0
Y111B2A.2	0	0	0	2.23	0	0	0	4.04	0	3.21	0	0	0	2.82	0	8.16	0	0	0	2.55	3.68	0	0	0	0	0	0	0	9.18	0	0	0	0	0	0	0	0	0	0	0	0	0	0	0	2.84	1.9	0	3.35	1.95
C34D4.17	0	0	0	0	0	0	0	0	0	0	0	0	0	0	0	0	0	0	0	0	0	0	0	0	0	0	0	0	0	0	0	0	0	0	0	0	0	0	0	0	0	0	0	0	0	0	0	0	0
Y75B8A.2a,Y75B8A.2b	15.41	3.2	5.17	33.78	3.39	3.09	3.66	7.33	1.8	6.57	2.26	4.24	0.7	6.73	0.47	25.85	0	23.58	8.32	4.3	2.77	2.59	1.36	19.69	0	10.21	20.59	10.75	9.28	6.12	1.61	0.68	0.37	11.14	0	2.13	9.38	1.38	22.91	1.41	11.94	0	4.57	15.13	16.21	6.9	14.04	3.5	5.39
F58B3.8	0	0	52.61	0	2.06	1.14	1.53	0	1.1	9	0	23.63	0	0	21.92	0	0	0	1.21	36.56	35.38	17.49	13.62	2.94	26.52	16.45	6.21	5.44	0	10.91	29.55	10.47	0	0	0	1.43	48.7	5.38	27.56	2.35	0	0	0	0	0	0	43.96	0	0
Pseudogene:Y53G8B.t3	0	0	0	0	0	0	0	0	0	0	0	0	0	0	0	0	0	0	0	0	0	0	0	0	0	0	0	0	0	0	0	0	0	0	0	0	0	0	0	0	0	0	0	0	0	0	0	0	0
W06G6.t3	0	0	0	0	0	0	0	0	0	0	0	0	0	0	0	0	0	0	0	0	0	0	0	0	0	0	0	0	0	0	0	0	0	0	0	0	0	0	0	0	0	0	0	0	0	0	0	0	0
C36C5.5	0	0	0	0	0	0	0	0	0	0	0	0	0	0	0	0	0	0	6.85	0	0	0	0	0	0	0	0	0	0	5.17	0	0	0	0	0	0	0	0	0	0	0	0	0	5.44	0	0	0	2.42	0.71
F45E1.7a.1,F45E1.7a.2,F45E1.7b	53.73	11.03	10.93	46.63	46.3	27.01	59.85	56.18	50.86	58.56	51.62	63.82	13.52	36.87	67.66	161.37	0.79	25.19	37.85	68.92	39.2	45.75	52.6	70.72	40.61	87.08	36.82	28.92	84.86	65.18	60.72	44.73	43.33	40.84	33	17.77	81.83	51.52	48.69	48.3	66.38	1.65	71.86	141.97	109.83	61.25	100.99	34.72	27.37
F55B12.3c	0	1.79	2.78	3.74	4.41	4.36	5.86	7.81	5.78	3.13	6.25	2.5	1.72	6.7	0.5	0	57.08	0	9.83	1.25	4.44	3.32	3.6	0.7	10.25	6.44	0	6.87	2.97	11.62	6.4	3.33	9.27	2.53	3.83	4.79	3.59	15.45	8.33	3.36	9.87	0	6.76	4.86	2.03	6.9	2.47	4.03	7.21
C13G3.8	0	0	0	0	0	0	0	21.38	0	0	23.09	0	0	0	0	0	0	0	0	0	0	0	0	0	0	0	7.81	0	0	0	0	0	0	0	0	0	0	0	0	8.01	0	0	6.23	0	15.83	0	0	0	0
Y57G11C.389	0	0	0	0	0	0	0	0	0	0	0	0	0	0	0	0	0	0	0	0	0	0	0	0	0	0	0	0	0	0	0	0	0	0	0	0	0	0	0	0	0	0	0	0	0	0	0	0	0
B0001.7a,B0001.7b,B0001.7c	0	0	0	0	0	0	6.38	4.01	16.35	18.35	2.22	4.13	5.41	8.13	10.45	0.56	0	0	2.88	10.43	0	14.34	8.68	0	0	22.98	0	5.84	15.97	67.6	11	0	31.6	16.29	13.57	8.39	1.68	12.78	38.05	11.08	0	0	0	0	0	6.51	0	11.61	52.06
F53A2.3	0	0	12.89	0	0	0	0	2.54	0	0	0	0	0	0	0	0	0	0	2	0	0	1.44	0	0	1.99	0	7.08	0	0	0	0	3.85	0	0	0	0	0	0	48.55	0	1.07	2.66	0	0	0	7.18	0	0	1.66
C53B7.3d.1,C53B7.3d.2	946.35	381.06	533.38	604.94	4864.77	3217.93	4602.55	3620.45	601.83	2833.26	1634.22	4741.41	4190.74	311.9	4872.1	3125.72	634.01	1959.51	592.86	3368.88	345.08	5013.25	5243.68	3417.23	1663.54	4229.63	7672.51	7379.78	221.26	3602.3	5820.99	6623.1	4466.05	1869.72	5474.06	6097.16	4336.65	7661.68	4262.92	8533.98	403.63	407.31	4950.31	1802.1	648.87	4140.46	6025.59	5894.57	737.38
K02F2.10	0	0	0	0	0	0	0	0	0	0	0	0	0	0	0	0	0	0	0	0	0	0	0	0	0	0	0	0	0	0	0	0	0	0	0	0	0	0	0	0	0	0	0	0	0	0	0	0	0
C02D4.5	0	0	0	0	0	0	0	0	0	0	0	0	0	0	0	0	0	0	0	0	0	0	0	0	0	0	0	0	0	0	0	0	0	0	0	0	0	0	0	0	0	0	0	0	0	0	0	0	0
Y116A8C.79	0	0	0	0	0	0	0	0	0	0	0	0	0	0	0	0	0	0	0	0	0	0	0	0	0	0	0	0	0	0	0	0	0	0	0	0	0	0	0	0	0	0	0	0	0	0	0	0	0
F09A5.3a,F09A5.3b	0	0.54	0	0	7.68	1.28	0	3.23	4.74	0	1.11	0	0	1.44	0	0	0	0	65.66	0	42.09	0	0	0	0	13.7	2.37	1.28	36.74	6.54	0	0	0.32	1.36	0	0	0.35	6.56	56.98	2.47	0	0	0	2.72	0	0	23.17	0	2.04
C35A5.9	29.22	46.46	51.02	45.98	28.69	16.84	18.84	32.68	16.64	76.48	49.21	63.35	28.54	13.85	58.12	14.97	0	0	81.12	41.79	44.21	94.35	54.44	6.01	13.77	44.14	69.4	56.76	93.65	79.54	60.85	44.74	85.34	10.88	59.52	55.16	85.17	28.97	114.54	37.79	69.58	30.66	8.56	8.34	25.62	45.4	50.1	38.76	57.48
Y50D7A.10	35.07	15.12	7.46	21.57	9.92	17.51	17.5	9.76	18.73	7.76	16.7	12.59	11.55	2.72	11.94	12.63	17.23	39.45	52.49	19.71	10.67	0	17.44	16.96	14.02	5.68	13.24	13.31	22.2	18.36	20.52	13.34	0	0	15.65	8.19	9.03	20.36	78.85	7.44	48.4	20.33	24.5	16.97	16.45	16.56	11.51	3.24	14.16
F02H6.42	0	0	0	0	0	0	0	0	0	0	0	0	0	0	0	0	0	0	0	0	0	0	0	0	0	0	0	0	0	0	0	0	0	0	0	0	0	0	0	0	0	0	0	0	0	0	0	0	0
Pseudogene:Y105C5B.30	0	0	0	0	0	0	0	0	11.23	0	0	0	0	0	0	0	0	0	0	0	0	0	0	0	0	0	0	3.97	0	0	0	0	0	0	0	0	0	0	53.92	0	0	0	0	0	0	0	0	0	0
T08B6.6	2.3	0	0	0	0.9	0	2.67	5.34	0	0	0	0	0	0	9.99	0	0	0	7.35	0	0	3.04	3.95	0	0	29.3	0	18.25	0	1.06	0	3.03	0	1.16	0	0	0	0	0	4.08	0	0	8.02	0	0	3.78	0	0	0
F56A6.8	0	0	0	0	0	0	0	0	0	0	0	0	0	0	0	0	0	0	0	0	0	0	0	0	0	0	0	0	0	0	0	0	0	0	0	0	0	0	0	0	0	0	0	0	0	0	0	0	0
C07G2.1a,C07G2.1b	0	0	0	15.6	9.74	6.14	10.18	8.25	11.98	11.12	7.09	0	0	3.58	0	0	37.25	0	0	0	0	0.82	1.43	7.89	15.17	0	0	1.86	0.37	6.88	0	0	14.55	10.51	0	4.31	0	7.76	0	0	0	0	0.58	0	0	2.28	2.86	0	0.24
C34H3.10	0	0	0	0	0	0	0	0	0	0	0	0	0	0	0	0	0	0	0	0	0	0	0	0	0	0	0	0	0	0	0	0	0	0	0	0	0	0	0	0	0	0	0	0	0	0	0	0	0
F53B3.12	0	0	0	0	0	0	0	0	0	0	0	0	0	0	0	0	0	0	0	0	20.02	0	0	0	0	0	0	0	0	0	0	0	0	0	0	0	0	0	0	0	0	0	0	0	0	0	0	0	0
Y73B6BL.277	0	0	0	0	0	0	0	0	0	0	0	0	0	0	0	0	0	0	0	0	0	0	0	0	0	0	0	0	0	0	0	0	0	0	0	0	0	0	0	0	0	0	0	0	0	0	0	0	0
Y64G10A.327	0	0	0	0	0	0	0	0	0	0	0	0	0	0	0	0	0	0	0	0	0	0	0	0	0	0	0	0	0	0	0	0	0	0	0	0	0	0	0	0	0	0	0	0	0	0	0	0	0
Y57G11C.1032	0	0	0	0	0	0	0	0	0	0	0	0	0	0	0	0	0	0	0	0	0	0	0	0	0	0	0	0	0	0	0	0	0	0	0	0	0	0	0	0	0	0	0	0	0	0	0	0	0
F41D9.10	0	0	0	0	0	0	0	0	0	0	0	0	0	0	0	0	0	0	0	0	0	0	0	0	0	0	0	0	0	0	0	0	0	0	0	0	0	0	0	0	0	0	0	0	0	0	0	0	0
D2092.14	0	0	0	0	0	0	0	0	0	0	0	0	0	0	0	0	0	0	11.64	0	0	0	0	0	0	0	0	0	0	0	0	0	0	0	0	0	0	0	0	0	0	0	0	0	0	0	0	0	0
ZK84.8b	0	0	0	0	0	0	0	0	0	0	0	0	0	0	0	0	0	0	0	0	0	0	0	0	0	0	0	0	0	0	0	0	0	0	0	0	0	0	0	0	0	0	0	0	0	0	0	0	0
ZK971.1	12.34	2.98	18.37	12.74	15.62	21.56	40.21	21.14	14.35	12.23	16.44	17.36	20.48	10.73	15.67	32.65	26.17	31.79	13.49	12.14	10.5	16.56	20.03	13.92	13.8	19.57	30.42	20.83	29.15	29.39	13.47	2.19	7.02	20.05	23.12	24.21	20.34	42.97	54.58	16.11	14.31	14.01	37.93	14.32	8.1	22.65	11.34	15.94	24.17
C41G6.11	0	0	0	0	2.98	0	7.37	0	16.36	0	0	2.53	4.63	6.79	0	0	0	0	0	0	0	0	0	0	0	0	2.99	0	0	2.33	0	0	0	0	0	0	0	0	0	0	0	0	0	0	0	3.25	0	0	0
H38K22.7	0	0	0	0	0	0	0	0	0	0	0	0	0	0	0	0	0	0	0	0	0	0	0	0	0	0	0	0	0	0	0	0	0	0	0	0	0	0	0	0	0	0	0	0	0	0	0	0	0
Y116A8A.35	0	0	0	0	0	0	0	0	0	0	0	0	0	0	0	0	0	0	0	0	0	0	0	0	0	0	0	0	0	0	0	0	0	0	0	0	0	0	0	0	0	0	0	0	0	0	0	0	0
T07F10.5.1,T07F10.5.2	0	0	0	0	0	0	0	0	1.23	3.79	0	0	0	0	2.52	0	0	0	2.87	3.1	0	0	0	6.73	0	0	0	3.86	0	5.6	0	0	0	3.02	0	0	5.39	0	0	7.16	0	4.81	0	2.87	0	3.42	0	0	0
T21C9.7	0	0	0	0	0	1.17	14.17	0	1.13	0	0	0	0	5.81	0	0	140.84	0	2.48	0	22.96	0	0	13.6	0	2.3	0	2.58	0	23.66	0	8.37	0	0	0	19.14	1.4	1.58	0	0	0	0	0	0	0	0	3.54	0	0.51
C50E10.1	0	0	6.81	0	1.81	0	0	0	0	0	0	0	0	0	0	0	0	0	0	0	0	0	0	0	0	0	0	0	0	0	0	0	0	0	0	0	0	0	0	0	0	0	0	0	10	0	0	0	0
Y73F8A.1085	0	0	0	0	0	0	0	0	0	0	0	0	0	0	0	0	0	0	0	0	0	0	0	0	0	0	0	0	0	0	0	0	0	0	0	0	0	0	0	0	0	0	0	0	0	0	0	0	0
C02B8.5	0	0	0	0	0	0	0	0.83	0	0	4.43	5.31	11.69	0	0.42	0	0	0	0	0	0	0	0	0	0	0	0	6.13	0	0	3.63	0	23.08	3.23	0	0	0	0.62	0	0	0	12.14	1.5	0	0	0	0.7	0	0
Y57G11C.154	0	0	0	0	0	0	0	0	0	0	0	0	0	0	0	0	0	0	0	0	0	0	0	0	0	0	0	0	0	0	0	0	0	0	0	0	0	0	0	0	0	0	0	0	0	0	0	0	0
F15D3.2	0	0	0	0	0	0	0	0	0	0	0	0	0	0	0	0	0	0	0	0	0	0	0	0	0	0	0	0	0	0	0	0	0	0	0	0	0	0	0	0	0	0	0	0	0	0	0	0	0
B0513.28	0	0	0	0	0	0	0	0	0	0	0	0	0	0	0	0	0	0	0	0	0	0	0	0	0	0	0	0	0	0	0	0	0	0	0	0	0	0	0	0	0	0	0	0	0	0	0	0	0
Y57G11C.357	0	0	0	0	0	0	0	0	0	0	0	0	0	0	0	0	0	0	0	0	0	0	0	0	0	0	0	0	0	0	0	0	0	0	0	0	0	0	0	0	0	0	0	0	0	0	0	0	0
Y57G11C.615	0	0	0	0	0	0	0	0	0	0	0	0	0	0	0	0	0	0	0	0	0	0	0	0	0	0	0	0	0	0	0	0	0	0	0	0	0	0	0	0	0	0	0	0	0	0	0	0	0
Y38H8A.2a	0	0	0	0	0	0	0	0	0	0	0	0	0	0	0	0	0	0	0	0	0	0	0	0	0	0	0	0	0	3	0	0	0	0	0	0	0	0	0	0	0	0	0	0	0	0	0	0	1.86
Y73B6BR.14	0	0	0	0	0	0	0	0	0	0	0	0	0	0	0	0	0	0	0	0	0	0	0	0	0	0	0	0	0	0	0	0	0	0	0	0	0	0	0	0	0	0	0	0	0	0	0	0	0
Pseudogene:T05B11.5	0	0	0	0	0	0	0	0	0	0	0	0	0	0	0	0	0	0	3.68	0	0	0	0	0	0	0	0	0	0	1.85	0	0	0	0	0	0	0	0	0	0	0	3.27	0	5.84	0	0	0	0	0
Y47G6A.25	0	0	0	0	5.17	0	8.68	2.57	2.07	0	0	3.29	0	7.96	0.66	0	0	0	0	0.82	0	5.48	15.18	10.13	1.51	0	0	3.18	0	11.47	7.31	0	0	0	7.59	0	0	15.01	0	0	0	0	0	0	4.46	0.91	0	0	5.37
H25K10.107	0	0	0	0	0	0	0	0	0	0	0	0	0	0	0	0	0	0	0	0	0	0	0	0	0	0	0	0	0	0	0	0	0	0	0	0	0	0	0	0	0	0	0	0	0	0	0	0	0
B0273.22	0	0	0	0	0	0	0	0	0	0	0	0	0	0	0	0	0	0	0	0	0	0	0	0	0	0	0	0	0	0	0	0	0	0	0	0	0	0	0	0	0	0	0	0	0	0	0	0	0
Y105C5B.404	0	0	0	0	0	0	0	0	0	0	0	0	0	0	0	0	0	0	0	0	0	0	0	0	0	0	0	0	0	0	0	0	0	0	0	0	0	0	0	0	0	0	0	0	0	0	0	0	0
F44C8.6a,F44C8.6b	38.78	141.93	29.63	55.24	39.54	13.36	29.42	45.81	18.66	37.23	23.62	18.22	87.48	3.73	63.31	16.31	37.52	42.8	10.12	53.07	26.28	26.95	43.99	9.06	19.03	42.42	37.72	44.44	22.99	38	46.21	34.36	99.02	15.24	22.27	50.57	40.91	33.22	35.46	26.74	51.35	25.71	29.57	6.74	23.83	42.96	27.56	44.37	19.35
F53A9.9	0	0	76.14	2.1	3.85	6.38	14.18	9.49	6.07	9.06	12.17	12.24	26.94	5.29	13.54	32.23	0	0	2.22	0	6.91	16.34	16.94	21.98	9.08	13.8	101.54	12.19	0	17.85	3.32	6.48	0	12.37	30.41	21.24	16.94	11.31	16.41	11.57	2.35	0	1.13	2.36	0	16.1	22.38	0	0
T13H5.5	25.24	0	2.19	36.72	15.11	23.17	18.96	18.42	46.86	34.96	12.3	26.61	2.71	36.61	2.35	12.14	0	23.3	51.51	14.67	14.67	17.73	25.56	8.28	35.34	20.18	34.91	60.1	0.87	13.62	40.31	19.64	8.79	41.92	4.56	30.63	11.87	2.59	124.29	25.5	14.42	15.63	0	0	24.07	16.82	41.7	38.08	101.73
LLC1.89	0	0	0	0	0	0	0	0	0	0	0	0	0	0	0	0	0	0	0	0	0	0	0	0	0	0	0	0	0	0	0	0	0	0	0	0	0	0	0	0	0	0	0	0	0	0	0	0	0
T05C3.6a,T05C3.6b	45.16	153.42	38.31	17.23	42.58	17.12	36.29	53.03	113.93	41.01	56.05	26.27	51.84	26.72	38.66	168.41	97.34	0	59.43	69.75	36.68	23.63	82.08	70.97	59.73	58.14	0	90.17	49.76	55.97	120.81	92.99	86.1	133.45	18.21	17.36	60.92	52.78	21.74	105.43	83.35	70.98	45.72	118.49	63.35	54.7	67.89	25.64	125.36
C45B2.9	0	0	0	0	0	0	0	0	0	0	0	0	0	0	0	0	0	0	0	0	0	0	0	0	0	0	0	0	0	0	0	0	0	0	0	0	0	0	0	0	0	0	0	0	0	0	0	0	0
B0207.14	0	0	0	0	0	0	0	0	0	0	0	0	0	0	0	0	0	0	0	0	0	0	0	0	0	0	0	0	0	0	0	0	0	0	0	0	0	0	0	0	0	0	0	0	0	0	0	0	0
Y47G6A.38	0	0	0	0	0	0	0	0	0	0	0	0	0	0	0	0	0	0	6.9	0	0	0	0	0	0	0	0	0	0	20.89	0	0	0	0	0	0	0	0	0	0	0	0	0	0	0	0	0	0	0
Y116A8A.107	0	0	0	0	0	0	0	0	0	0	0	0	0	0	0	0	0	0	0	0	0	0	0	0	0	0	0	0	0	0	0	0	0	0	0	0	0	0	0	0	0	0	0	0	0	0	0	0	0
F55C5.5	14.51	6.33	0	47.43	6.96	4.83	2.59	6.91	12.52	19.37	16.61	6.65	12.18	23.82	21.16	0	12.33	0	55.08	18.78	0	20.65	1.28	9.92	2.03	2.53	0	7.45	8.54	14.35	18.9	20.62	0	0	23.88	6.05	16.41	0	13.76	9.91	11.95	0	12.98	19.35	12.01	6.92	13.83	7.14	2.12
T05F1.7	0	0	0	0	0.69	0	2.05	0	0	3.84	1.46	4.38	0	0	2.79	7.79	0	0	0	1.75	0	0	0	5.88	0	0	5.21	1.41	0	3.25	0.6	3.89	0	0	0	0.96	0.23	2.06	0.44	0	0	0	5.77	0	1.9	5.16	0.58	0	0.34
Y105C5A.415	0	0	0	0	0	0	0	0	0	0	0	0	0	0	0	0	0	0	0	0	0	0	0	0	0	0	0	0	0	0	0	0	0	0	0	0	0	0	0	0	0	0	0	0	0	0	0	0	0
Pseudogene:C49C3.3	0	0	0	0	0	0	0	0	0	0	0	2.59	0	0	0	0	0	0	0	0	0	0	0	0	0	0	0	0	0	4.72	0	0	0	0	0	0	0	0	0	0	0	0	0	0	0	0	0	0	0
C01G8.5a,C01G8.5b	30.17	8.92	64.46	88.89	47.45	30.34	25.41	53.21	74.84	28.78	44.23	39.28	50.73	49.16	37.61	5.44	9.27	6.54	38.33	47.66	30.12	38.17	40.64	43.92	56.92	29.5	18.35	75.93	72.93	55.39	58.63	29.98	114.54	16.88	57.22	40.86	42.35	49.68	68.85	44.67	77.31	26.41	12.82	22.12	46.35	67.25	21.56	20.19	83.51
C52D10.29	0	0	0	0	0	0	0	0	0	0	0	0	0	0	0	0	0	0	0	0	0	0	0	0	0	0	0	0	0	0	0	0	0	0	0	0	0	0	0	0	0	0	0	0	0	0	0	0	0
C02B4.t1	0	0	0	0	0	0	0	0	0	0	0	0	0	0	0	0	0	0	0	0	0	0	0	0	0	0	0	0	0	0	0	0	0	0	0	0	0	0	0	0	0	0	0	0	0	0	0	0	0
R13H7.2a,R13H7.2b,R13H7.2c,R13H7.2d,R13H7.2e	0	0	7.33	2.86	27.94	13.84	66.85	39.98	0	155.09	81.49	55.31	4.55	12.76	101.71	0	332.87	89.13	173.98	106.17	0	26.5	68.72	13.69	21.92	24.14	13.91	94.05	38.07	71.86	90.19	89.89	116.38	3.07	44.33	53.89	151.37	137.09	0	88.2	5.8	0.44	83.23	0	19.46	36.34	39.22	79.91	82.19
C08D8.4	0	0	0	0	0	0	0	0	0	0	0	0	0	0	0	0	0	0	0	0	0	0	0	0	0	0	0	0	0	0	0	0	0	0	0	0	0	0	0	0	0	0	0	0	0	0	0	0	0
B0336.11a,B0336.11b	21.43	0	23.35	50.34	52.16	47.08	55.29	172.03	90.27	124.07	79.39	78.32	59.76	39.61	154.2	41.32	0	16.73	123.43	141.52	0	41.82	67.34	35.15	17.47	113.51	96.24	79.72	52.44	77.1	108.41	140.64	55.48	45.75	77.68	101.92	78.09	104.2	29.3	161.75	51.8	41.93	150.69	23.94	25.91	75.89	103.34	110.57	36.26
Y116A8C.29	14	24.21	14.13	0	0	0	27.32	11.02	1.94	2.89	0	0	4.4	10.45	5.61	11.81	43.2	97.56	25.4	13.65	26.8	0	5.54	5.4	9.07	0	5.47	25.64	2.77	0	19.35	0	0	0	0	10.27	8.39	13.5	0	0	17.83	34.23	2.18	27.28	10.49	5.2	21.67	0	19.15
C06E7.82	0	0	0	0	0	0	0	0	0	0	0	0	0	0	0	0	0	0	0	0	0	0	0	0	0	0	0	0	0	0	0	0	0	0	0	0	0	0	0	0	0	0	0	0	0	0	0	0	0
F28C1.13	0	0	0	0	0	12.54	0	0	0	0	0	0	0	0	5.56	0	0	0	0	0	0	0	0	0	0	0	7.97	0	0	0	0	0	0	0	0	0	0	0	17.43	0	0	0	0	0	0	0	0	0	0
C17D12.9	0	0	0	0	0	0	0	0	0	0	0	0	0	0	0	0	0	0	0	0	0	0	0	0	0	0	0	0	0	0	0	0	0	0	0	0	0	0	0	0	0	4.43	0	0	0	0	0	0	0
T04C12.11	0	119.88	66.83	27.29	71.1	64.6	104.44	115.13	162.09	174.88	153.94	167.22	85.26	89.06	66	23.27	76.98	88.77	52.84	176.3	22.47	117.03	134.8	190.79	88.81	152.45	57.27	159.66	109.11	142.51	126.11	229.65	37.51	72.42	115.61	132.35	76.74	87.24	11.38	126.85	190.96	49.23	151.12	58.71	211.09	157.04	148.98	194.47	160.87
C16D2.4	0	0	0	0	0	0	0	0	0	0	0	0	0	0	5.98	0	0	0	13.15	0	0	0	0	0	0	0	0	0	0	0	0	0	0	0	0	0	0	0	0	0	0	0	0	14.43	0	0	0	0	0
B0399.2	0	0	0	0	0	0	0	0	0	0	0	0	0	0	0	0	0	0	3.77	0	0	0	0	0	0	0	0	0	0	0.54	0	0	0	0	0	0	0	0	0	0	0	0	2.19	0	0	0	0	0	0
WBGene00194996	0	0	0	0	0	0	0	0	0	0	0	0	0	0	0	0	0	0	0	0	0	0	0	0	0	0	0	0	0	0	0	0	0	0	0	0	0	0	0	0	0	0	0	0	0	0	0	0	0
Y41E3.34	0	0	0	0	0	0	0	0	0	0	0	0	0	0	0	0	0	0	0	0	0	0	0	0	0	0	0	0	0	0	0	0	0	0	0	0	0	0	0	0	0	0	0	0	0	0	0	0	0
Y71G12A.4	0	0	0	0	0	0	0	0	0	0	0	0	0	0	0	0	0	0	0	0	0	0	0	0	0	0	0	0	0	0	0	0	0	0	0	0.94	0	0	0	0	0	0	1.61	0	0	0	0	0	0
F28H1.3.1,F28H1.3.2,F28H1.3.3	10.46	4.66	11.85	17.94	13.05	26.68	5.86	11.98	8.27	9.62	6.12	12.97	16.76	19.96	8.11	10.38	1.39	13.44	0.62	9.06	3.31	5.3	8.04	26.75	32.07	10.89	2.58	10.07	23.59	13.04	10.25	7.39	18.21	10.46	11.21	20.07	7.23	9.63	16.3	9.97	8.25	23.99	3.92	0	6.48	9.2	14.03	3.01	15.8
F54F7.10	0	0	0	0	5.22	2.87	3.81	0	0	2.02	0	0	0	0	6.5	0	0	0	0	0	0	22.13	3.82	0	0	0	0	12.15	0	0	0	0	55.01	0	0	0	1.68	22.73	0	5.83	0	5.31	24.36	0	0	0	0	0	0
R186.13	0	0	0	0	0	0	0	0	0	0	0	0	0	0	0	0	0	0	0	0	0	0	0	0	0	0	0	0	0	0	0	0	0	0	0	0	0	0	0	0	0	0	0	0	0	0	0	0	0
K10H10.6	0	0	0	0	0	0	0	0	0	0	0	0	0	0	0	0	0	0	3.57	0	0	0	0	0	0	0	1.53	0	1.53	3.58	0	0	0	0	0	0	0	0	0.96	0.77	0	0	0	0	0	0.48	0.85	0	0
F26G1.4.1,F26G1.4.2	0	0	20.37	0	10.06	0.94	31.91	3.29	1.76	15.16	14.86	13.67	8.76	9	0	41.18	0	0	59.19	5.23	35.97	45.02	56.96	17.65	0	0	0	17.5	41.86	25.32	7.89	0	12.36	15.99	16.13	11.63	37.77	18.5	0	53.25	0	0	0	36.87	40.94	11.18	89.19	6.69	30.17
ZC395.11	0	0	0	0	0	0	0	0	0	0	0	0	0	0	0	0	0	0	0	0	0	0	0	0	0	0	0	0	0	0	0	0	0	0	0	0	0	0	0	0	0	0	0	0	0	0	0	0	0
C27B7.1a,C27B7.1b	27.41	30.73	4.66	0	19.71	9.11	18.33	8.16	12.26	16.34	15.68	24.05	19.16	30.34	9.99	52.97	9.51	59.34	55.89	12.53	5.94	16.69	16.86	11.71	9.57	29.25	0	23.79	21.09	19.37	27.84	12.04	26.45	25.43	16.1	3.43	17.41	16.55	66.86	16.84	0	15.35	18.64	21.31	28.35	18.83	8.93	31	27.99
H10E21.3a,H10E21.3b	89.04	48.14	21.8	95.94	70.37	51.85	17.2	33.2	74.3	48.87	45.1	58.7	121.78	129.38	73.91	99.57	187.79	25.03	0	27.87	5.5	48.32	71.2	58.75	114.37	44.67	7.35	55.79	41.8	48.8	62.31	80.2	89.84	29.78	49.86	22.82	73.36	25.9	0	51.28	47.23	20.21	15.62	30.8	129.74	87.33	63.04	32.89	49.84
W10G11.22	0	0	0	0	0	0	0	0	0	0	0	0	0	0	0	0	0	0	0	0	0	0	0	0	0	0	0	0	0	0	0	0	0	0	0	0	0	0	0	0	0	0	0	0	0	0	0	0	0
W02D3.1	1523.41	2084.58	1171.84	2073.24	1814.09	1272.23	1729.16	2129.26	1492.4	1495.47	1753.01	1187.46	1775.94	1609.8	1472	1657.2	1274.36	1538.75	1647.17	1967.54	1308.39	1734.61	1893.6	2191.24	1880.16	2017.49	1575.25	2095.82	2125.08	1989.98	1820.15	2001.8	800.11	1724.1	1689.01	1559.75	1511.85	2376.14	2164.9	2489.29	1406.78	1445.14	1935.99	1514.54	1887.2	1663.87	2304.59	2400.67	2294.86
D1054.8	62.13	67.38	70.22	148.6	80.59	43.5	102.81	148.54	147.7	49.16	203.52	116.97	56.63	36.77	122.77	91.43	0	174.41	13.28	150.34	89.49	78.79	99.98	217.81	50.68	310.72	155.47	289.05	213.32	132.29	159.58	116.45	365.64	90.55	56.75	51.65	83.53	211.41	98.68	125.24	123.43	55.65	54.14	98.1	42.79	110.55	88.88	296.4	126.22
C43F9.17	0	0	0	0	0	0	0	0	0	0	0	0	0	0	0	0	0	0	0	0	0	0	0	0	0	0	0	0	0	0	0	0	0	0	0	0	0	0	0	0	0	0	0	0	0	0	0	0	0
F46F3.9	0	0	0	0	0	0	0	0	0	0	0	0	0	0	0	0	0	0	0	0	0	0	0	0	0	0	0	0	0	0	0	0	0	0	0	0	0	0	0	0	0	0	0	0	0	0	0	0	0
Y40H7A.210	0	0	0	0	0	0	0	0	0	0	0	0	0	0	0	0	0	0	0	0	0	0	0	0	0	0	0	0	0	0	0	0	0	0	0	0	0	0	0	0	0	0	0	0	0	0	0	0	0
Y45F10D.20	0	0	0	0	0	0	0	0	0	0	0	0	0	0	0	0	0	0	0	0	0	0	0	0	0	0	0	0	0	0	0	0	0	0	0	0	0	0	0	0	0	0	0	0	0	0	0	0	0
E01A2.7	0	0	22.81	0	2.41	0	4.79	0	0	1.28	0	0	0	0	0	0	0	0	0	9.2	0	5.45	9.44	0	9.38	2.34	0	9.85	26.74	7.59	7.69	7.26	0	6.23	0	10.07	11.72	0	15.3	12.83	0	0	16.82	0	0	4.52	0	0	1.18
K12G11.1	13.37	0	20.33	0	3.45	3.41	0	35.55	0	2.46	17.54	0.49	0	5.24	0	0	1.74	27.83	34.44	1.97	31.29	24.69	9	1.09	6.23	30.84	0	8.24	4.95	28.69	19.72	5.21	0	1.98	3	9.64	4.09	5.48	25.69	0.29	9.19	0	3.45	32.84	0	13.69	20.28	18.29	0
Y41E3.373	0	0	0	0	0	0	0	0	0	0	0	0	0	0	0	0	0	0	0	0	0	0	0	0	0	0	0	0	0	0	0	0	0	0	0	0	0	0	0	0	0	0	0	0	0	0	0	0	0
F13E6.4	53.58	33.43	27.51	2.88	25.79	22.75	21.69	51.95	8.48	30.05	40.02	51.35	27.77	9.95	25.16	155.46	4.46	55.11	20.22	26.13	32.3	24.64	28.12	32.02	3.08	26.49	12.51	53.39	24.51	45.32	37.97	25.39	9.66	28.17	18.12	37.77	27.65	46.03	77.11	54.83	85.42	48.84	101.28	33.55	29.19	21.69	24.92	65.15	41.66
F10A3.8	0	13.58	0	0	4.36	0	20.76	0.87	0	2.08	0	0	0	0	0	0	0	0	27.59	1.11	0	2.96	17.9	0	0	17.1	0	0	0	14.38	6.82	1.97	0	0	3.42	1.21	0	3.25	0.28	0	0	0	7.81	0	7.22	4.08	0	0	0
C39H7.36	0	0	0	0	0	0	0	0	0	0	0	0	0	0	0	0	0	0	0	0	0	0	0	0	0	0	0	0	0	0	0	0	0	0	0	0	0	0	0	0	0	0	0	0	0	0	0	0	0
C24B9.8	0	0	0	0	0	0	0	0	0	0	0	0	0	0	0	0	0	0	17.05	0	0	0	0	0	4.25	0	0	0	0	38.55	0	0	0	0	0	0	0	0	0	0	0	0	0	0	0	0	0	0	0
Y41E3.32	0	0	0	0	0	0	0	0	0	0	0	0	0	0	0	0	0	0	0	0	0	0	0	0	0	0	0	0	0	0	0	0	0	0	0	0	0	0	0	0	0	0	0	0	0	0	0	0	0
Y116A8A.65	0	0	0	0	0	0	0	0	0	0	0	0	0	0	0	0	0	0	0	0	0	0	0	0	0	0	0	0	0	0	0	0	0	0	0	0	0	0	0	0	0	0	0	0	0	0	0	0	0
Y71G12A.2a,Y71G12A.2b	0.33	7.52	0	4.22	7.15	0.65	6.67	2.34	9.95	5.72	3.93	3.86	2.15	0	5.1	2.38	0	4.71	1.78	4.32	5.64	3.41	3.67	5.96	3.68	2.58	7.01	4.47	0.19	7.79	5.47	6.08	12.73	0.33	5.27	6.83	3.88	3.53	33.19	6.09	0	0.27	0.92	3.57	1.51	5.45	0.43	0.96	1.13
F40F4.7	42.6	28.24	11.4	57.52	62.56	22.58	55.02	38.95	33.78	64.81	47.19	43.17	47.48	58.76	41.65	27.38	97.28	48.28	66.38	46.99	49.06	54.91	72.96	40.79	52.68	66.34	51.27	56.38	80.89	48.92	57.67	47.65	53.63	36.96	70.86	68.2	37.72	79.99	20.1	60.72	55.67	23.5	104.96	35.42	66.56	77.29	58.67	103.93	128.98
ZK596.4	0	0	0	0	0	0	0	0	0	0	0	0	0	0	0	0	0	0	0	0	0	0	0	0	0	0	0	0	0	0	0	0	0	0	0	0	0	0	0	0	0	0	0	0	0	0	0	0	0
F12F6.2	4.9	1.97	0	2.11	0	0	2.85	3.82	4.07	3.04	2.04	0	11.3	0	2.92	6.18	1.41	5.26	0	0	6.96	3.29	5.68	5.53	0	1.39	2.88	0	0	0	0	0	2.32	2.49	0	8.02	1.89	1.42	0	2.91	0	7.96	0	0	0	2.7	1.61	6.33	0.92
C41H7.8	0	0	0	0	0	0	0	0	0	7.52	0	0	0	0	0	0	0	0	0	0	0	0	0	0	0	0	0	0	0	4.64	0	0	0	0	0	8.76	0	0	0	0	0	0	0	0	0	0	0	0	0
K07A1.16a,K07A1.16b	237.74	114.61	34.3	56.62	12.08	24.16	74.03	151.3	157.42	31.98	34.84	133.14	89.66	71.49	103.61	226.13	199.07	347.57	0	123.63	288.31	43.5	37.47	27.88	97.36	47.85	3.69	111.61	322.45	91.31	134.67	76.71	61.71	71.06	14.28	44.03	154.7	93.62	221.8	167.54	77.03	112.98	150.37	201.82	87.72	27.1	73.76	100.73	207.83
ZK970.5	7.2	0	4.02	2.89	0	0	3.18	7.67	0.43	3.82	0	0	0	0	0	0	0	0	12.55	0	6.73	0	1.17	0	0	4.08	0	0	0	9.14	3.93	1.5	0	0	0	5.56	0	1.4	0	0.81	0	0	6.38	0	0	0	0	0	0
Y41E3.25	0	0	0	0	0	0	0	0	0	0	0	0	0	0	0	0	0	0	0	0	0	0	0	0	0	0	0	0	0	0	0	0	0	0	0	0	0	0	0	0	0	0	0	0	0	0	0	0	0
Y105C5A.251	0	0	0	0	0	0	0	0	0	0	0	0	0	0	0	0	0	0	0	0	0	0	0	0	0	0	0	0	0	0	0	0	0	0	0	0	0	0	0	0	0	0	0	0	0	0	0	0	0
F11H8.8	22.79	0	0	0	0	0	0	0	0	0	0	0	0	0	0	0	0	0	0	0	0	0	0	0	0	0	13.23	0	0	0	0	0	0	0	0	0	0	0	0	0	0	0	0	0	0	0	0	0	0
Y37A1B.50	0	0	0	0	0	0	0	0	0	0	0	0	0	0	0	0	0	0	0	0	0	0	0	0	0	0	0	0	0	0	0	0	0	0	0	0	0	0	0	0	0	0	0	0	0	0	0	0	0
C05B5.17	0	0	0	0	0	0	0	0	0	0	0	0	0	0	0	0	0	0	8.4	0	0	0	0	0	0	0	0	0	0	2.11	0	0	0	0	0	0	0	0	0	0	0	0	0	0	0	0	0	0	0
Y105C5A.875	0	0	0	0	0	0	0	0	0	0	0	0	0	0	0	0	0	0	0	0	0	0	0	0	0	0	0	0	0	0	0	0	0	0	0	0	0	0	0	0	0	0	0	0	0	0	0	0	0
F33D11.14	0	0	0	0	0	0	0	0	0	0	0	0	0	0	0	0	0	0	0	0	0	0	0	0	0	0	0	0	0	0	0	0	0	0	0	0	0	0	0	0	0	0	0	0	0	0	0	0	0
F45D11.8	0	0	0	0	1.86	0	0	0	0	0	1.96	0	0	0	2.8	0	0	0	0	0	3.34	0	0	0	0	1.34	0	0	0	25.91	0	0	0	0	0	0	0	0	0	0	0	0	2.19	4.56	0	1.73	21.64	0	8.88
F17H10.8	0	0	0	0	0	0	0	0	0	0	0	0	0	0	0	0	0	0	0	0	0	0	0	0	0	0	0	0	0	0	0	0	0	0	0	0	0	0	0	0	0	0	0	0	0	0	0	0	0
Pseudogene:F27D4.3	0	13	0	0	1.14	1.27	3.39	1.13	4.86	0.91	0	1.46	4	1.57	2.31	3.68	0	19.82	5.34	2.89	0	1.94	3.36	1.63	0	2.48	3.44	1.85	0	2.68	0.99	1.29	0	0	0	0	4.15	0	17.18	2.6	34.09	1.18	2.04	2.82	0	1.6	0	0	4.43
Y60A3A.32	0	0	0	0	0	0	0	0	0	0	0	0	0	0	0	0	0	0	0	0	0	0	0	0	0	0	0	0	0	0	0	0	0	0	0	0	0	0	0	0	0	0	0	0	0	0	0	0	0
Y105C5B.1337	0	0	0	0	0	0	0	0	0	0	0	0	0	0	0	0	0	0	0	0	0	0	0	0	0	0	0	0	0	0	0	0	0	0	0	0	0	0	0	0	0	0	0	0	0	0	0	0	0
C44C1.13	0	0	0	0	0	0	0	0	0	0	0	0	0	0	0	0	0	0	0	0	0	0	0	0	0	0	0	0	0	0	0	0	0	0	0	0	0	0	0	0	0	0	0	0	0	0	0	0	0
C02B10.13	0	0	0	0	0	0	0	0	0	0	0	0	0	0	0	0	0	0	0	0	0	0	0	0	0	0	0	0	0	0	0	0	0	0	0	0	0	0	0	0	0	0	0	0	0	0	0	0	0
H19M22.8	0	0	0	0	0	0	0	0	0	0	0	0	0	0	0	0	0	0	0	0	0	0	0	0	0	0	0	0	0	0	0	0	0	0	0	0	0	0	0	0	0	0	0	0	0	0	0	0	0
C03A7.11	0	0	0	0	0	0	12.53	11.7	0	9.83	9.52	2.85	4.57	0	4.55	0	24.21	0	3.3	0.71	2.03	0	0	0	1.3	0	0	3.22	0	3.98	0	0	0	0	2.19	0	1.49	0	0	2.13	0	0	0	20.8	0	4.2	10.79	0	13.42
F55C9.1	0	0	0	0	0	0	0	0	0	0	0	0	0	0	0	0	0	0	18.45	0	0	0	0	0	0	0	0	0	0	8.73	0	0	0	0	0	0	0	0	0	0	0	0	0	0	0	0	0	0	0
C30E1.9b	340.63	158.29	236.24	429.91	516.92	389.43	766.02	536.67	408.21	574.44	595.96	657.54	452.32	231.53	518.13	312.76	472.53	202.61	415.87	667.3	177.94	529.77	703.24	562.83	395.13	663.36	432.25	638.83	426.45	585.04	662.78	662.74	597.63	384.32	734.89	913.88	504.77	669.74	347.57	607.54	274.44	424.16	1099.4	310.11	601.36	574.19	665.47	1042.83	446.02
W03G9.2	0	0	0	0.6	0	4.25	1.63	1.63	0	2.19	1.74	4.18	0	0	4.73	0	0	0	0	0.7	0	0	0	3.12	0	0	0	5.85	0	8.42	0	0	0	0	0	0	0	0	0	0.42	0	0	0	0	0	1.28	0	1.8	0
F10F2.2	0	0	3.37	8.02	2.23	3.47	3	4.22	8.74	3.21	4.03	12.77	2.86	5.78	3.4	0	0.08	0	1.32	9.16	0	5.28	1.63	5.07	2.06	3.59	0	7.39	18.95	4.51	4.86	1.26	28.08	1.15	2.61	0.31	5.06	3.86	15.15	8.17	0	0	4.96	1.11	1.53	3.98	3.37	4.76	8.01
C01C4.5	0	0	0	0	0	0	0	0	0	0	0	0	0	0	0	0	0	0	0	0	0	0	0	0	0	0	0	0	0	0	0	0	0	0	0	0	0	0	0	0	0	0	0	0	0	0	0	0	0
B0478.10	0	0	0	0	0	0	0	0	0	0	0	0	0	0	0	0	0	0	0	0	0	0	0	0	0	0	0	0	0	0	0	0	0	0	0	0	0	0	0	0	0	0	0	0	0	0	0	0	0
F32A11.7	0	0	0	0	1.29	0.48	0	0.86	0.46	1.03	1.37	2.74	0	3.53	0	0	23.25	0	0.51	3.31	0	4.38	1.9	0	2	2.83	0	1.6	0	2.04	0	3.9	12.62	0.56	0	3.61	1	17.15	1.94	1.64	0	0.45	0.52	0	0	1.01	0.36	1.42	0
C04A11.3	0	0	0	1.84	0	0.27	0	0.72	3.36	0	0.77	0.61	1.4	2.3	0.12	6.24	0	1.1	0	0	0	0	0.35	1.03	0	0	5.49	1.1	0	0.86	0.63	1.63	2.94	0.93	0	0.67	0	1.63	0	0.18	2.74	0	1.01	0	0	0.11	0	0.79	0.24
F52B11.102	0	0	0	0	0	0	0	0	0	0	0	0	0	0	0	0	0	0	0	0	0	0	0	0	0	0	0	0	0	0	0	0	0	0	0	0	0	0	0	0	0	0	0	0	0	0	0	0	0
F25G6.11a	0	0	0	0	0	0	0	0	0	0	0	0	0	0	0	0	0	0	0	0	0	0	0	0	0	0	0	0	0	0	0	0	0	0	0	0	0	0	0	0	0	0	0	0	0	0	0	0	0
R03E1.t1	0	0	0	0	0	0	0	0	0	0	0	0	0	0	0	0	0	0	0	0	0	0	0	0	0	0	0	0	0	0	0	0	0	0	0	0	0	0	0	0	0	0	0	0	0	0	0	0	0
Y67A10A.99	0	0	0	0	0	0	0	0	0	0	0	0	0	0	0	0	0	0	0	0	0	0	0	0	0	0	0	0	0	0	0	0	0	0	0	0	0	0	0	0	0	0	0	0	0	0	0	0	0
Y57E12B.1	0	0	0	0	0	0	0	0	0	0	0	0	0	0	0	0	0	0	0	0	0	0	0	0	0	0	0	0	0	0	0	0	0	0	0	0	0	0	0	0	0	0	0	0	0	0	0	0	0
Y73F8A.723	0	0	0	0	0	0	0	0	0	0	0	0	0	0	0	0	0	0	0	0	0	0	0	0	0	0	0	0	0	0	0	0	0	0	0	0	0	0	0	0	0	0	0	0	0	0	0	0	0
Y111B2A.21	0	0	0	0	0	0	0	0	2.91	0	0	0	5.11	3	2.77	0	0	3.99	0	0	0	0	12.84	6.24	0	2.38	0	0	0	1.28	0	0	0	0	0	0	0	0	0	0	0	0	1.3	0	0	0	0	0	0
Y54E10BR.8	39.44	0	14.8	32.01	32.62	13.76	22.38	23.36	51.59	34.85	24.25	20.77	34.25	40.14	56.94	1.05	0	20.32	16.12	19.96	0	17.68	29.67	44.6	25.82	46.57	25.19	34.24	0.49	24.68	27.81	16.21	0	10.11	25.54	25.45	31.62	61.05	46.79	46.66	19.64	17.65	17.18	0	60.3	30.27	45.91	39.64	18.17
B0047.2	0	0	0	3.57	1.09	0	0	0	0	0	0	1.39	0	0	0	0	0	2.99	0	0	0	0	0	0	0	0	0	0	0	7.69	0	0	0	0	0	1.52	0	1.62	0	0	0	0	0	2.69	0	0	0	1.79	0
Y73F8A.321	0	0	0	0	0	0	0	0	0	0	0	0	0	0	0	0	0	0	0	0	0	0	0	0	0	0	0	0	0	0	0	0	0	0	0	0	0	0	0	0	0	0	0	0	0	0	0	0	0
ZK682.2.1,ZK682.2.2	50.81	0	89.67	3.21	22.47	9.79	71.47	41.31	0	3.5	9.88	9.34	75.86	8.05	28.5	1.58	0	45.69	0	7.47	11.51	8.27	22.85	23.02	1.15	33.48	28.18	24.1	0	12.71	1.28	16	0	0	1.88	29.32	15.92	47.26	61.56	4.46	0	52.5	40.36	0	0	15.09	15.16	1.6	19.17
F08H9.7	0	88.03	0	59.83	90.22	86.74	13.44	94.89	239.48	35.91	49.46	14.35	100.86	164.53	64.79	0	0	0	0	47.83	17.67	59.87	35.28	103.86	80.57	0	0	50.71	14.77	18.63	34.64	71.29	130.32	131.95	76.57	5.23	63.54	20.23	0	72.56	0.94	0	0	0	15.56	10.91	0	1.23	68.91
T11F9.1a,T11F9.1b	0	0	0	0	0	0	0	0	0	5.89	0	0	0	0	3.39	0	0	0	19.14	0	0	0	0	0	0	0	0	2.41	0	13.09	0	0.85	35.41	0	0	3.08	0.24	8.87	12.02	1.68	0.92	0	0	0	0	3.46	0	19.48	0
Y105C5A.1171	0	0	0	0	0	0	0	0	0	0	0	0	0	0	0	0	0	0	0	0	0	0	0	0	0	0	0	0	0	0	0	0	0	0	0	0	0	0	0	0	0	0	0	0	0	0	0	0	0
T23G4.123	0	0	0	0	0	0	0	0	0	0	0	0	0	0	0	0	0	0	0	0	0	0	0	0	0	0	0	0	0	0	0	0	0	0	0	0	0	0	0	0	0	0	0	0	0	0	0	0	0
C27H5.4a,C27H5.4b	0	41.58	0	10.77	0	0.59	0.84	40.85	10.27	8.31	11.66	6.27	5.23	0	3.03	0	0	0	8.42	30.72	0	4.62	4.09	5.49	3.86	20.85	6.7	9.28	37.85	34.44	5.24	0	79.6	14.21	2.21	8.48	0	2.05	0	37.56	0	0	0	0	0	22.11	0	0	0
Pseudogene:C44C3.10	0	0	0	0	0	0	0	0	0	0	0	0	0	0	0	0	0	0	17.32	0	6.28	0	0	2.48	0	0	0	1.06	0	16.39	0	0	0	0	0	0	0	0	0	0	2.17	0	0	0	0	0	0	0	0
Y105C5A.1149	0	0	0	0	0	0	0	0	0	0	0	0	0	0	0	0	0	0	0	0	0	0	0	0	0	0	0	0	0	0	0	0	0	0	0	0	0	0	0	0	0	0	0	0	0	0	0	0	0
ZK112.13	0	0	0	0	0	0	0	0	0	0	0	0	0	0	0	0	0	0	0	0	0	0	0	0	0	0	0	0	0	0	0	0	0	0	0	0	0	0	0	0	0	0	0	0	0	0	0	0	0
Y57G11C.219	0	0	0	0	0	0	0	0	0	0	0	0	0	0	0	0	0	0	0	0	0	0	0	0	0	0	0	0	0	0	0	0	0	0	0	0	0	0	0	0	0	0	0	0	0	0	0	0	0
C29F7.2	17.52	1.49	17.64	32.86	15.07	8.76	75.93	59.92	21.45	84.6	25.13	28.32	14.23	53	28.38	118.78	7.26	13.14	34.57	36.55	94.74	37.69	38.94	28.62	36.77	62.15	60.23	49.62	106.88	102.53	19.35	29.98	40.83	16.67	59.02	28.98	42.12	32.73	11.64	28.92	18.88	53.71	37.33	47.93	29.7	41.68	79.31	34.17	141.09
C10G6.43	0	0	0	0	0	0	0	0	0	0	0	0	0	0	0	0	0	0	0	0	0	0	0	0	0	0	0	0	0	0	0	0	0	0	0	0	0	0	0	0	0	0	0	0	0	0	0	0	0
Y105C5B.892	0	0	0	0	0	0	0	0	0	0	0	0	0	0	0	0	0	0	0	0	0	0	0	0	0	0	0	0	0	0	0	0	0	0	0	0	0	0	0	0	0	0	0	0	0	0	0	0	0
WBGene00219415	0	0	0	0	0	0	0	0	0	2.05	0	0	0	0	0	0	0	0	3.01	0	0	0	0	0	0	0	0	0	0	15.16	0	0	0	0	0	0	0	0	0	0	0	0	4.63	0	0	0	0	0	0
M03D4.41	0	0	0	0	0	0	0	0	0	0	0	0	0	0	0	0	0	0	0	0	0	0	0	0	0	0	0	0	0	0	0	0	0	0	0	0	0	0	0	0	0	0	0	0	0	0	0	0	0
T28A11.19	0	0	0	0	0	0	0	1.35	0	0	0	0	0	0	0	0	0	0	6.35	0	0	0	0	0	0	0	0	0	0	14.36	5.91	0	0	0	0	0	0	0	0	0	0	0	11.33	0	0	0	0	6.7	0
F25H8.20	0	0	0	0	0	0	0	0	0	0	0	0	0	0	0	0	0	0	0	0	0	0	0	0	0	0	0	0	0	0	0	0	0	0	0	0	0	0	0	0	0	9.61	0	0	0	0	0	0	0
Y57G11A.149	0	0	0	0	0	0	0	0	0	0	0	0	0	0	0	0	0	0	0	0	0	0	0	0	0	0	0	0	0	0	0	0	0	0	0	0	0	0	0	0	0	0	0	0	0	0	0	0	0
C32F10.9	0	0	0	0	0	0	0	0	0	0	0	0	0	0	4.22	13.24	0	0	46.72	0	0	0	0	0	0	0	0	0	0	9.44	0	0	2.48	0	0	11.64	0	0	0	0	0	0	0	0	12.17	3.93	0	0	0
T24B8.4d	0	0	0	0	0	0	0	0	0	4.21	0	0	0	0	2.74	0	0	4.92	0	0	0	0	0	0	0	0	0	6.11	0	0	0	0	0	0	0	0	0	0	1.53	0	0	0	3.17	6.64	0	0	0	0	0
C01B4.3	0	0	0	0	0	0	0	0	0	0	0	0	0	0	0	0	0	0	0	0	0	0	0	0	0	0	0	0	0	7.43	0	0	0	0	0	1.25	0	0	0	0	0	0	0	0	0	0.84	0	0	0
Y64G10A.83	0	0	0	0	0	0	0	0	0	0	0	0	0	0	0	0	0	0	0	0	0	0	0	0	0	0	0	0	0	0	0	0	0	0	0	0	0	0	0	0	0	0	0	0	0	0	0	0	0
Y57G11C.457	0	0	0	0	0	0	0	0	0	0	0	0	0	0	0	0	0	0	0	0	0	0	0	0	0	0	0	0	0	0	0	0	0	0	0	0	0	0	0	0	0	0	0	0	0	0	0	0	0
C39E9.15	0	0	0	0	0	0	0	0	0	0	0	0	0	0	0	0	0	0	0	0	0	0	0	0	0	0	0	0	0	0	0	0	0	0	0	0	0	0	0	0	0	0	0	0	0	0	0	0	0
Y57A10A.42b	0	0	0	0	0	0	0	0	0	0	0	0	0	0	0	0	0	0	0	0	0	0	0	0	0	0	0	0	0	0	0	0	0	0	0	0	0	0	0	0	0	0	0	0	0	0	0	0	0
F57B9.1	117.95	112.44	73.13	85.67	60.41	56.81	174.17	257.44	232.26	196.76	120.63	104.37	46.52	140.48	176.2	272	421.92	193.25	102.39	156.87	209.62	104.31	163.76	87.68	55.96	267.24	273.12	160.79	343.17	86.88	156.15	175.9	87.6	96.9	111.87	66.41	266.24	215.9	57.07	149.21	270.31	160.38	204.69	78.63	118.02	101.11	153.13	267.06	182.51
Y51B9A.9	25.54	0	0	42.52	96.38	11.03	46.71	69.16	104.45	77.32	49.5	50.62	37.47	44.98	132.2	50.61	26.89	0	27.84	111.88	0	73.86	178.35	57.73	80.19	161.87	0	142.82	121.95	91.14	154.93	88.93	57.9	89.81	77.9	41.52	91.24	89.16	47.09	92.99	4.79	69.14	53.02	34.04	92.87	39.39	0	35.15	99.16
Y105C5B.554	0	0	0	0	0	0	0	0	0	0	0	0	0	0	0	0	0	0	0	0	0	0	0	0	0	0	0	0	0	0	0	0	0	0	0	0	0	0	0	0	0	0	0	0	0	0	0	0	0
T11F9.14	0	0	0	12.69	0	0	0	0	0	0	0	0	0	0	0	0	0	0	0	0	0	0	0	0	0	0	0	0	0	0	0	0	0	0	0	0	0	0	0	0	0	0	0	0	0	0	0	0	0
F25H2.12a,F25H2.12b	31.77	32.89	0	0	3.26	6.49	16.48	16.16	18.76	10.37	17.27	3.31	0.76	15.11	1.65	0	115.16	26.21	0	9.12	0	13.21	3.82	17.6	6.05	20.37	0	8.79	22.63	14.6	6.79	13.95	0	15.11	7.62	14.49	1.73	15.57	11.19	27.7	0	30.44	8.56	20.12	22.41	6.4	0	0	0
C29A12.11	0	0	0	0	0	0	0	0	0	0	0	0	0	0	0	0	0	0	0	0	0	0	0	0	0	0	0	0	0	0	0	0	0	0	0	0	0	0	0	0	0	0	8.02	0	0	0	0	0	0
F43D2.4a,F43D2.4b	2.91	0	9.63	6.05	29.52	5.98	26.55	21.11	12.52	33.22	15.94	53.12	13.57	1.36	32.38	48.28	111.02	7.64	22.39	17.78	0	35.34	13.51	4.66	28.81	58.23	84.48	74.03	0	25.53	70.86	35.5	59.36	32.36	25.08	26.41	46.03	51.73	0	52.26	0	0	92.31	0	8.62	13.79	0	31.67	0
F02H6.44	0	0	0	0	0	0	0	0	0	0	0	0	0	0	0	0	0	0	0	0	0	0	0	0	0	0	0	0	0	0	0	0	0	0	0	0	0	0	0	0	0	0	0	0	0	0	0	0	0
H05L14.1	0	0	0	0	0	0	0.54	0	0.2	0	0	0	0	0	0	0	0	0	0	0	0.66	0	0	0	0	0	0	0	0	6.05	0	0	0	0	0	0	0	0	0	0	0	0	0	4.97	0	0	0	0	0
M199.95	0	0	0	0	0	0	0	0	0	0	0	0	0	0	0	0	0	0	0	0	0	0	0	0	0	0	0	0	0	0	0	0	0	0	0	0	0	0	0	0	0	0	0	0	0	0	0	0	0
C17D12.7	0	0	0	1.06	0	1.08	0	1.45	0.78	0	1.03	0	0	0	2.22	0	0	0	0	0	0	0	0	0	0	0	0	0.8	0	5.17	0.42	0	0	0	0	0.68	0.81	0	0	0	0	0	0.29	0	0	0	0	0	0
F33A8.13	0	0	0	0	0	2.28	0	0	0	0	0	0	0	0	0	0	0	0	7.11	0	0	0	0	0	0	0	0	0	0	4.77	0	0	0	0	0	2.84	0	0	0	0	0	0	0	0	0	0	0	0	0
Y6D1A.2	11.7	0	0	2.21	3.05	4.5	0	0	0	6.44	2.15	0	2.37	1.39	17.46	53.11	0	3.71	5.94	0	0	1.72	13.4	1.45	0	16.93	1.53	0	0	2.39	3.52	2.29	0	0	11.95	12.69	3.02	0	27.77	0.77	0	21.04	0	0	7.01	0	0	3.33	0
H23L24.4	0	2.77	0	15.5	0	0.99	0	1.76	0	0	0	6.79	0	0	0	0	0	0	1.04	0	0	1.51	0	0	0	4.52	20.11	1.81	0	9.42	0	1	0	0	0	2.47	1.47	0	0.28	2.02	0	23.97	6.89	3.29	6.13	2.91	0	13.12	2.59
Y105C5A.426	0	0	0	0	0	0	0	0	0	0	0	0	0	0	0	0	0	0	0	0	0	0	0	0	0	0	0	0	0	0	0	0	0	0	0	0	0	0	0	0	0	0	0	0	0	0	0	0	0
ZK250.9	0	0	0	0	0	0	0	0	0	0	0	0.26	0	0	0	0	0	0.19	0.48	0	0	0	0	0	0	0	0	0	0.47	0.49	0	0.23	0	0	0	0	0	0.15	0	0	0	0.64	0	0	0	0	0.17	0	0
H34C03.1	0	0	13.11	7.56	5.78	3.21	0	4.6	0	2.31	3.68	0	0	0	0	0	0	0	19.73	15.49	0	3.91	0	10.7	8.06	7.58	0	4.27	2.19	19.83	0	0.65	0	8.95	4.52	1.61	1.54	0	0	3.96	0	0	6.92	0	4.78	0.27	0	5.69	16.11
B0034.10	0	0	0	0	0	0	0	0	0	0	0	0	0	0	0	0	0	0	0	0	0	0	0	0	0	0	0	0	0	0	0	0	0	0	0	0	0	0	0	0	0	0	0	0	0	0	0	0	0
C24D10.49	0	18.01	0	0	7.64	0	0	7.26	0	5.65	0	19.19	8.84	10.63	22.15	0	32.26	6.62	0	8.8	0	12.96	11.14	0	0	20.75	26.64	53.9	5.47	16.58	12.82	8.39	0	0	0	0	11.66	20.98	0	38.22	0	0	0	0	0	10.31	0	0	16.77
Y37A1B.146	0	0	0	0	0	0	0	0	0	0	0	0	0	0	0	0	0	0	0	0	0	0	0	0	0	0	0	0	0	0	0	0	0	0	0	0	0	0	0	0	0	0	0	0	0	0	0	0	0
F48B9.9	0	0	0	0	0	0	0	0	0	0	0	0	0	0	0	0	0	0	10.42	0	0	0	0	0	0	6.61	0	0	0	0	0	0	0	0	0	0	0	0	0	0	0	0	0	0	0	0	0	0	0
Y51H4A.418	0	0	0	0	0	0	0	0	0	0	0	0	0	0	0	0	0	0	0	0	0	0	0	0	0	0	0	0	0	0	0	0	0	0	0	0	0	0	0	0	0	0	0	0	0	0	0	0	0
C15B12.1	23.3	0	0	43.66	24.94	23.47	56.28	49.56	97.57	93.85	40.89	6.73	12.34	77.52	61.67	81.73	0	0	0	65.38	31.42	14.08	31.03	50.58	26.41	53.32	29.7	10.19	18.28	24.08	28.91	23.03	0	20.48	38.48	7.36	38.57	29.93	50.86	35.61	0	27.48	39.74	96.24	35.45	31.49	4.43	12.4	109.04
T22D1.2	0	0	0	0	0	0	0	0	0	0	0	0	0	0	0	0	0	0	0	0	0	0	0	0	0	0	0	0	0	1.25	0	0	0	0	0	0	0	0	0	0	0	0	0	0	0	0	0	0	0
F18A11.9	0	0	0	0	0	0	0	0	0	0	0	0	0	0	0	0	0	0	0	0	0	0	0	0	0	0	0	0	0	0	0	0	0	0	0	0	0	0	0	0	0	0	0	0	0	0	0	0	0
T08E11.5	1.5	0	0	2.54	0	0	0	0	0	0	0	0	0	0	0	0	17.07	0	0	0	0	0	0.85	0	1.35	0	0	0	0	12.4	4.06	3.95	0	0	2.28	0	1.16	0.44	0	0	0	0	0	0.72	0	0	2.44	0	0
C44B7.16	0	0	0	0	0	0	0	0	0	0	0	0	0	0	0	0	0	0	0	0	0	0	0	0	0	0	0	0	0	0	0	0	0	0	0	0	0	0	0	0	0	0	0	0	0	0	0	0	0
F10G7.1.1,F10G7.1.2	177.32	84.57	147.21	338.99	173.15	128.67	211.25	227.99	216.68	211.76	197.9	142.91	214.13	130.76	115.61	383.32	298.17	244.62	142.78	185.17	92.92	85.61	111.44	219.99	137.26	163.27	252.9	171.62	124.84	163.89	161.53	87.19	137.68	196.44	147.09	143.17	85.22	136.64	194.2	204.87	9.5	75.21	132.62	103.62	249.08	135.84	163.98	153.91	148.3
F52D2.14	0	9.77	0	0	0	0	0	0	0	0	0	0	0	0	0	0	0	18.2	0	0	0	0	31.56	0	0	0	0	0	0	0	0	0	0	0	0	0	6.32	0	0	0	0	0	0	0	0	0	0	0	9.01
F43G6.1a,F43G6.1b	0	0	0	0	3.26	0.6	3.22	0	1.31	6.5	0.86	0	0	9.62	0	0	0	0	0	0	0	0.45	0	3.46	0.62	0.2	0	1.23	0	0.97	0	0	8.11	2.09	2.08	0	0.09	0	0	0	0	0	0	0	1.48	0.13	0	0	2.39
Y105C5B.637	0	0	0	0	0	0	0	0	0	0	0	0	0	0	0	0	0	0	0	0	0	0	0	0	0	0	0	0	0	0	0	0	0	0	0	0	0	0	0	0	0	0	0	0	0	0	0	0	0
F36G9.8	0	0	0	0	0	0	8.3	0	0	16.25	0	0	0	0	0	0	0	0	0	0	0	0	0	0	0	0	0	0	0	1.09	0	0	0	0	0	2.58	0	9.01	0	6.35	0	0	0	0	0	0	0	3.05	11.74
Y57G11C.385	0	0	0	0	0	0	0	0	0	0	0	0	0	0	0	0	0	0	0	0	0	0	0	0	0	0	0	0	0	0	0	0	0	0	0	0	0	0	0	0	0	0	0	0	0	0	0	0	0
F41G4.10	0	0	0	0	0	0	0	0	0	0	0	0	0	0	0	0	0	0	0	0	0	0	0	0	0	0	0	0	0	0	0	0	0	0	0	0	0	0	0	0	0	0	0	0	0	0	0	0	0
K11E4.11	0	0	0	0	0	0	0	0	0	0	0	0	0	0	0	0	0	0	0	0	0	0	0	0	0	0	0	0	0	0	0	0	0	0	0	0	0	0	0	0	0	0	0	0	0	0	0	0	0
ZK550.3	0	0.19	13.63	12.96	15.13	25.21	13.47	10.77	13.14	26.23	6.13	9.63	5.04	17.71	16.12	17.22	0	23.48	9.79	9.23	15.02	7.32	4.23	11.28	7.52	19.22	2.74	22.18	1.37	16.68	16.95	19.15	59.98	14.9	21.11	9.05	16.69	2.71	9.63	8.25	0.45	0	11.46	0.45	9.93	14.88	13.91	8.88	39.81
K09A9.7a	0	0	0	0	0	0	0	0	0	0	0	0	0	0	0	0	0	0	0	0	0	0	0	0	0	0	0	0	0	0	0	0	0	0	0	0	0	0	0	0	0	0	0	0	0	0	0	0	0
C06A6.4a.1,C06A6.4a.2,C06A6.4b.1,C06A6.4b.2	23.8	118.09	70.17	26.92	44.81	31.32	103.66	137.46	89.02	124.88	80.14	37.55	24.88	31.85	55.66	34.53	32.49	9.47	93.86	37.62	19.83	28	33.15	77.53	35.26	92.6	14.51	90.03	146.53	189.18	47.95	68.38	101.97	37.24	32.44	4.77	87.75	93.54	34.78	114.96	48.3	64.19	89.95	204.23	67.45	57.73	29.98	149.13	203.13
F36G9.9	0	0	0	0	7.32	0	12.25	0	0	0	4.85	4.66	0	0	0	0	0	0	6.43	23.22	0	9.31	8.05	0	0	0	0	13.04	0	7.54	20.67	0	0	0	7.18	3.82	13.01	0	6.36	22.92	0	17.09	18.02	1.13	0	0	0	27.03	52.49
C09E8.5	0	0	0	0	0	0	53.99	16.13	0	3.17	0	15.8	0	5.76	2.05	0	0	0	13.91	4.98	0	0	6.1	11.9	20.03	8.71	3	9.33	0	18.67	0	0	0	0	0	0	7.89	44.39	0	12.22	0	0	9.55	29.95	0	22.85	3.4	0	0
W09C2.1e	4.23	6.84	6.24	7.21	3.31	0	6.55	3.28	8.2	4.37	1.17	0	0	1.51	3.34	3.55	0	5.03	6.44	5.57	5.97	3.74	1.62	7.85	5.16	5.59	3.32	6.25	9.13	12.94	2.87	4.97	0	2.84	0	0	2.18	4.1	5.88	5.84	0	0	5.25	2.72	10.66	3.61	2.76	1.81	4.81
F52B11.30	0	0	0	0	0	0	0	0	0	0	0	0	0	0	0	0	0	0	0	0	0	0	0	0	0	0	0	0	0	0	0	0	0	0	0	0	0	0	0	0	0	0	0	0	0	0	0	0	0
F40F4.3.1,F40F4.3.2	1802.39	2972.74	3214.52	480.34	917.19	1095.27	770.4	760.42	2090.94	1011.49	1038.23	1159.77	647.21	1089	1213.89	1142.53	1916.85	2065.51	882.96	1728.47	2430.71	1124.48	1141.06	534.63	1933.46	821.44	1918.47	1748.27	1744.14	959.13	1454	1561.57	1192.1	602.45	784.87	1356.59	1047.19	1676.62	3751.01	1780.83	2130.89	2170.31	764.73	1055.99	471.63	1133.6	689.95	781.56	1238.28
C11D2.40	0	0	0	0	0	0	0	0	0	0	0	0	0	0	0	0	0	0	0	0	0	0	0	0	0	0	0	0	0	0	0	0	0	0	0	0	0	0	0	0	0	0	0	0	0	0	0	0	0
W05E7.2	0	0	0	5.19	0	0	8.49	0	0	0	0	15.75	21.09	0	7.71	41.39	0	0	0	0	0	9.68	0	0	0	0	0	0	0	10.08	0	0	0	8.59	0	29.1	0	0	0	0	0	0	0	0	0	5.34	0	0	0
T24E12.1	0	0	0	0	0	0	0	0	0	0	0	0	0	0	0	0	0	0	0	0	0	0	0	0	0	0	0	0	0	0	0	0	0	0	0	0	0	0	0	0	0	0	0	0	0	0	0	0	0
Pseudogene:Y43B11AL.3	0	0	6.59	0.95	0.87	1.93	10.38	0	0	12.48	0	3.33	0	0	0	0	0	9.56	0	4.43	0	2.96	16.62	0	0	11.4	0	1.07	0	9.24	0.76	0	0	7.87	0	1.21	0	1.95	0	5.29	0	0	0	0	0	0	0	0	4.24
T25B9.6a,T25B9.6b	0	0	0	0	0	0	0	0	0	0	0	0	0	0	0	0	0	0	0.58	0	0	0	0	0	0	0	0	0	0	10.09	0	2.82	0	0	0	0	0	0	0	0	0	0	0	0	0	0	0	0	4.66
AH9.3	19.27	6.76	0	0	1	0	7.46	0	5.87	2.39	0	5.11	0	0	2.03	4.85	35.81	0	11.74	1.27	10.87	1.7	0	0	0	2.18	2.27	0.81	0	11.8	5.23	0	0	6.47	0	4.18	0	2.99	8.21	0.76	0	6.24	3.59	0	0	7.51	0	0	0
F58D5.3	0	9.13	0	6.12	6.31	3.89	1.04	3.49	0	3.35	4.47	1.79	0	5.75	3.56	0	0	0	0.82	5.36	13.95	0	2.06	1	0	3.57	0	2.3	0	4.14	8.54	1.58	12.37	0	0	20.5	1.4	0.52	1.78	1.07	0	0	5.45	8.67	0	3.94	0	3.45	0
ZC190.10a,ZC190.10b	0	0	0	0	0	4.75	0	0	0	0	0	0	0	0	0	0	0	0	0	0	0	0	0	0	0	0	0	0	0	4.86	0	0	0	0	0	0	0	0	0	0	0	0	0	0	0	0	0	0	0
R10E12.9	0	0	0	0	0	0	0	0	0	0	0	0	0	0	0	0	0	0	0	0	0	0	0	0	0	0	0	0	0	0	0	0	0	0	0	0	0	0	0	0	0	0	0	0	0	0	0	0	0
Y51H1A.5	0	2.64	0	15.91	19.64	16.2	5.86	5.03	1.5	9.86	8.35	8.58	15.06	3.84	5.7	10.9	29.97	0	5.29	1.43	1.02	5.7	6.59	9.59	14.36	5.73	11.49	1.61	2.13	5.31	0	1.27	0	1.45	13.17	7.04	7.28	4.21	3.05	3.42	6.35	0	2.02	1.39	6.19	13.95	30.11	6.45	4.39
Y116A8A.115	0	0	0	0	0	0	0	0	0	0	0	0	0	0	0	0	0	0	0	0	0	0	0	0	0	0	0	0	0	0	0	0	0	0	0	0	0	0	0	0	0	0	0	0	0	0	0	0	0
C06A6.4c	2.16	23.1	9.53	4.27	4.48	6.22	20.89	17.83	13.78	20.56	7.14	6.42	6.53	3.83	8.81	2.26	2.74	0.51	10.55	5	2.03	4.74	7.39	11.16	0	15.92	0	15.65	33.91	29.16	6.82	10.12	18.09	7.23	8.76	0	16.38	12.59	8.6	17.48	4.22	2.92	11.4	24.97	8.49	10.24	5.63	31.27	32.6
Y51H4A.500	0	0	0	0	0	0	0	0	0	0	0	0	0	0	0	0	0	0	0	0	0	0	0	0	0	0	0	0	0	0	0	0	0	0	0	0	0	0	0	0	0	0	0	0	0	0	0	0	0
Y57G11C.1045	0	0	0	0	0	0	0	0	0	0	0	0	0	0	0	0	0	0	0	0	0	0	0	0	0	0	0	0	0	0	0	0	0	0	0	0	0	0	0	0	0	0	0	0	0	0	0	0	0
C24F3.2	0	23.84	0	13.57	5.75	1.06	4.27	10.46	29.56	4.56	5.08	1.22	0	32.78	0	0	0	24.5	0	18.21	0	27.6	11.24	10.92	0	22.94	31.03	1.95	32.52	16.9	4.99	5.4	0	28.41	11.27	11.98	0.95	15.7	0	7.99	0	50.66	4.57	0	17.19	4.93	0	1.57	19.07
Y51H4A.820	0	0	0	0	0	0	0	0	0	0	0	0	0	0	0	0	0	0	0	0	0	0	0	0	0	0	0	0	0	0	0	0	0	0	0	0	0	0	0	0	0	0	0	0	0	0	0	0	0
Y105C5B.377	0	0	0	0	0	0	0	0	0	0	0	0	0	0	0	0	0	0	0	0	0	0	0	0	0	0	0	0	0	0	0	0	0	0	0	0	0	0	0	0	0	0	0	0	0	0	0	0	0
F26F2.12	0	0	0	0	0	0	0	0	0	0	0	0	0	0	0	0	0	0	0	0	0	0	0	0	0	0	0	0	0	0	0	0	0	0	0	0	0	0	0	0	0	0	0	0	0	0	0	0	0
K08D12.5a,K08D12.5b	0	0	0	0	10.81	0.99	0	0	0	0	6.69	0	0	0	5.49	0	0	0	1.05	0	0	1.54	0	0	6.26	0	0	1.11	0	2.14	1.57	0	0.55	0	0	0	0.89	0	0	0	0	0	0	0	0	1.27	0	0	0
M199.23	0	0	0	0	0	0	0	0	0	0	0	0	0	0	0	0	0	0	0	0	0	0	0	0	0	0	0	0	0	0	0	0	0	0	0	0	0	0	0	0	0	0	0	0	0	0	0	0	0
R05D8.9	0	0	0	0	1.15	0	0	1.14	0	2.74	0	0	0	0	0	0	2.13	1.05	0	0	0	3.9	0	0	0	1.67	0	0	0	0	0	1.3	1.05	0	0	0	0.76	0.86	0.72	0.87	1.43	0	0	0	0	4.84	0	1.89	2.23
F25E5.10	0	0	0	0	0	0	0	0	0	0	0	0	0	0	0	0	0	0	0	0	0	0	0	0	0	9.42	0	0	0	0	0	0	0	0	2.53	0	0	0	0	1.48	0	0	0	0	0	0.3	0	0	0
F56H1.2	0	0	0	0	0	0	0	0.31	0	0	0	0	0	0	0	0	0	0	0	0	0	0	0	0	0	0	0	0	0	13.3	0	0	0	0	0	0	0	0	0	0	0	0	0	0	0	0	0.26	0	0
R05F9.7	0	0	0	0	0	0	0	0	0	0	0	0	0	0	0	0	0	0	2.08	0	0	1.5	0	0	0	0	0	0	0	0	0	0	0	0	0	8.64	0	0	0	0	0	0	0	0	0	0	0	0	0
Y43D4A.94	0	0	0	0	0	0	0	0	0	0	0	0	0	0	0	0	0	0	0	0	0	0	0	0	0	0	0	0	0	0	0	0	0	0	0	0	0	0	0	0	0	0	0	0	0	0	0	0	0
F26E4.11	22.14	35.06	28.51	52.49	48.12	47.41	95.08	109.66	74.7	90.37	86.33	117.79	20.51	26.3	109.99	50.85	68.73	69.91	42.49	106.65	73.56	68.04	111.72	84.01	32.07	109.45	0	130.4	79.97	115.68	104.29	125.41	216.61	65.44	70.33	63.67	70.96	107.52	88.15	95.75	116.58	24.01	91.67	80.97	107.91	50.68	111.31	99.75	104.12
ZK550.33	0	0	0	0	0	0	0	0	0	0	0	0	0	0	0	0	0	0	0	0	0	0	0	0	0	0	0	0	0	0	0	0	0	0	0	0	0	0	0	0	0	0	0	0	0	0	0	0	0
F16B4.2a.1,F16B4.2a.2,F16B4.2b.1,F16B4.2b.2	77.99	0	14.53	11.13	0.84	0	12.77	16.11	32.39	12.9	0	0	0	26.88	0	4.8	0	0.78	61.24	6.57	0	14.47	6.25	0	2	6.23	0	38.73	1.3	15.1	0.76	4.83	0	0	0	13.14	15.31	0	45.67	9.08	154.92	11.49	0	0	16.55	10.42	0	16.91	5.39
F40F8.10	846.39	480.62	1369.56	1652.08	1697.73	2358.67	1087.43	1119.56	1162.39	1214.67	1542.54	1118.55	1376.54	2190.9	503.27	737.75	209.17	451.88	723.83	638.77	1050	1135.99	1152.52	1710.4	1652.46	889.32	480.65	570.41	685.79	871.8	586.15	949.36	427.54	1380.98	1617.18	1122.52	560.27	414.77	266.85	673.59	503.01	527.95	551.92	539.38	1304.31	1194.15	682.9	665.11	707.64
Y41D4B.1	0	0	0	0	3	2.21	1.48	0	0	0	6.35	1.27	3.5	4.1	1.52	0.8	0	0	1.17	0	0	0	1.47	0	2.33	0	0	2.84	0	9.4	0	11.27	0	1.29	0	1.39	0	2.23	0	11.36	0	0	0	0	0	0.93	0	0	5.33
Pseudogene:F28C12.3	0	0	0	0	0	0	0	0	0	0	0	0	0	0	0	0	0	0	5.72	0	0	0	12.9	0	0	0	0	0	0	13.79	0	0	0	0	0	9.5	0	0	0	0	0	0	0	0	0	0	0	0	0
Y57A10B.8	0	0	0	0	0	0	0	0	0	0	0	0	0	0	0	0	0	0	0	0	0	0	0	0	0	0	0	0	0	0	0	0	0	0	0	0	0	0	0	0	0	0	0	0	0	0	0	0	0
ZK1025.3.1,ZK1025.3.2	1.08	0	0	0	0	0	0	0	0	0	0	0	0	0	0	0	0	0.77	51.5	0	0	0	0	0	0	0	0	0	0	1	0	0	0	0	0	0	0	0	0	0	0	0	0	0	0	0	0	0	0
Y47H9C.7	0	0	0	19.44	9.73	0	16.89	10.47	0.43	0	30.95	2.06	0	11.09	30.8	0	0	0	9.51	6.18	16.11	0	0	0	3.78	8.25	6.12	2.32	0	16.24	7.04	2.74	32.75	17.77	3.18	0	0.81	28.44	0	3.08	7.09	0.84	7.74	2	0	4.17	5.42	0	15.39
Y57G11C.373	0	0	0	0	0	0	0	0	0	0	0	0	0	0	0	0	0	0	0	0	0	0	0	0	0	0	0	0	0	0	0	0	0	0	0	0	0	0	0	0	0	0	0	0	0	0	0	0	0
Y105C5A.240	0	0	0	0	0	0	0	0	0	0	0	0	0	0	0	0	0	0	0	0	0	0	0	0	0	0	0	0	0	0	0	0	0	0	0	0	0	0	0	0	0	0	0	0	0	0	0	0	0
C01H6.6.1,C01H6.6.2	0	0	0	4.1	0	0	0.94	0	6.03	0	4	0	0	0	0	0	0	0	0	9.6	0	0	0	0	0	0	0	11.32	0	13.34	0.55	0	0	0	0	0	0	13.14	28.2	13.83	0	0	0	0	0	0	16.29	1.02	4.29
F26D12.20	0	0	0	0	0	0	0	0	0	0	0	0	0	0	0	0	0	0	0	0	0	0	0	0	0	0	0	0	0	0	0	0	0	0	0	0	0	0	0	0	0	0	0	0	0	0	0	0	0
H35B03.17	0	0	0	0	0	0	0	0	0	0	0	0	0	0	0	0	0	0	0	0	0	0	0	0	0	0	0	0	0	0	0	0	0	0	0	0	0	0	0	0	0	0	0	0	0	0	0	0	0
F47D2.7	0	0	0	0	0	0	4.23	0	2.02	0	6.03	0	0	0	3.36	0	0	0	3.33	0	0	0	0	0	0	6.19	0	0	0	2.23	1.65	0	0	0	0	9.22	0.63	0	0	10.06	0	0	0	0	0	0	0	0	0
F59A6.4	0	0	0	0	0	0	0	0	0	0	1.22	0	0	0	0	0	0	0	0	0	0	0	0	0	0	0	0	0	0	16.33	0	0	0	0	0	0	0	0	0	0	0	0	0	0	0	0.72	2.24	0	0
F33A8.6	0	0	0	0	0.99	1.1	0	9.84	0	3.15	0	3.79	6.95	0	0	0	53.86	0.91	0	1.26	3.58	0	0	1.41	2.32	0	0	7.66	9.73	0	2.58	0	0	0	0	1.38	0	0	0	0	11.13	0	7.1	0	1.37	3.71	0	0	19.74
Y105C5A.349	0	0	0	0	0	0	0	0	0	0	0	0	0	0	0	0	0	0	0	0	0	0	0	0	0	0	0	0	0	0	0	0	0	0	0	0	0	0	0	0	0	0	0	0	0	0	0	0	0
Y37A1A.86	0	0	0	0	0	0	0	0	0	0	0	0	0	0	0	0	0	0	0	0	0	0	0	0	0	0	0	0	0	0	0	0	0	0	0	0	0	0	0	0	0	0	0	0	0	0	0	0	0
Y105C5B.32	0	0	0	0	0	0	0	0	0	0	0	0	0	0	0	0	0	0	0	0	0	0	0	0	0	0	0	0	0	0	0	0	0	0	0	0	0	0	0	0	0	0	0	0	0	0	0	0	0
F26G1.2a,F26G1.2b	19.5	16.66	45.43	9.24	13.79	1.77	2.36	6.8	14.52	7.93	3.63	13.14	9.6	4.38	4.39	5.5	35.08	48.09	24.75	22.9	22.96	17.53	24.89	21.93	11.86	4.95	33.17	23.1	27.44	12.3	8.93	3.87	7.5	46.02	7.3	12.07	22.79	31.81	64.82	7.4	24.47	26.45	15.84	10.1	14.64	8.87	50.84	5.63	4.06
K09A9.7b	0	0	0	0	0	0	0	0	0	0	0	0	0	0	0	0	0	0	0	0	0	0	0	0	0	0	0	0	0	0	0	0	0	0	0	0	0	0	0	0	0	0	0	0	0	0	0	0	0
Y23H5A.9	0	0	0	0	0	0	0	0	0	0	0	0	0	0	0	0	0	0	0	0	0	0	0	0	0	0	0	0	0	0	0	0	0	0	0	0	0	0	0	0	0	0	0	0	0	0	0	0	0
F52B10.4	0	0	0	0	0	0	0	0	0	0	0	0	0	0	0	0	0	0	0	0	0	0	0	0	0	0	0	0	0	0	0	0	0	0	0	0	0	0	0	0	0	0	0	0	0	0	0	0	0
Y57G11A.159	0	0	0	0	0	0	0	0	0	0	0	0	0	0	0	0	0	0	0	0	0	0	0	0	0	0	0	0	0	0	0	0	0	0	0	0	0	0	0	0	0	0	0	0	0	0	0	0	0
T23B3.6	526.72	571.24	608.89	248.64	303.14	161.16	558.46	483.41	400.12	486.92	332.17	391.24	364.26	243.72	263.69	970.67	414.54	1069.52	812.27	387.84	695.46	445.78	421.94	112.92	253.25	734.43	1567.65	283.79	248.31	471.53	301.47	295.54	119.99	205.59	326.95	414.3	367.03	449.26	307.84	577.82	717.51	391.05	538.37	486.09	240.08	228.1	422.42	368.65	491.37
H25K10.140	0	0	0	0	0	0	0	0	0	0	0	0	0	0	0	0	0	0	0	0	0	0	0	0	0	0	0	0	0	0	0	0	0	0	0	0	0	0	0	0	0	0	0	0	0	0	0	0	0
F52C12.3	0.98	29.05	0	0	4.59	2.55	0	0.76	3.67	0	3.25	0	8.03	3.14	3.1	0	0	0	1.8	0.97	2.77	0	3.37	0	0	2.78	2.89	1.88	0	2.71	4.65	0	0	0.99	0	1.06	0.76	0.57	2.18	0.58	0	0	3.66	3.78	2.11	0.36	5.12	0	1.12
C34F6.15	0	0	0	0	0	0	0	0	0	0	0	0	0	0	0	0	0	0	0	0	0	0	0	0	0	0	0	0	0	0	0	0	0	0	0	0	0	0	0	0	0	0	0	0	0	0	0	0	0
Y49E10.19	6.73	0	5.82	6.45	14.89	5.52	5.31	6.6	3.43	10.23	5.28	10.54	6.07	9.68	8.3	15.92	0.18	4.78	7.84	3.04	9	7.2	8.32	17.16	4.38	6.4	5.04	4.61	8.44	5.91	5.98	1.61	8.32	3.36	6.46	5.62	10.26	8.19	10.94	1.26	0.3	15.56	6.97	14.97	5.54	9.77	10.13	5.44	1.63
C06E7.63	0	0	0	0	0	0	0	0	0	0	0	0	0	0	0	0	0	0	0	0	0	0	0	0	0	0	0	0	0	0	0	0	0	0	0	0	0	0	0	0	0	0	0	0	0	0	0	0	0
Y55B1BR.7	0	0	0	0	0	0	0	0	0	0	0	0	0	0	0	0	0	0	0	0	0	0	0	0	0	0	0	0	0	0	0	0	0	0	0	0	0	0	0	0	0	0	0	0	0	0	0	0	0
F10G8.12	0	0	0	0	0	0	0	0	0	5.19	0	0	0	0	0	0	0	0	0	0	0	0	0	0	0	0	0	0	0	0	0	0	0	0	0	0	2.14	0	0	0	0	0	3.91	0	0	0	5.63	0	0
F59A7.11	0	0	0	0	0	0	0	0	0	0	0	0	0	0	0	0	0	0	0	0	0	0	0	0	0	0	0	0	0	0	0	0	0	0	0	0	0	0	0	0	0	0	0	0	0	0	0	0	0
Y116A8C.301	0	0	0	0	0	0	0	0	0	0	0	0	0	0	0	0	0	0	0	0	0	0	0	0	0	0	0	0	0	0	0	0	0	0	0	0	0	0	0	0	0	0	0	0	0	0	0	0	0
Y49A10A.2	36.64	0	4.33	0	5.74	6.35	0	4.55	0	0.91	7.28	16.05	1.34	0	14.49	11.06	0	0	0	1.45	0	5.83	3.36	4.9	5.36	1.66	12.92	0	0	4.04	10.94	0	12.84	0	4.5	0	0.38	2.56	11.49	13.89	21.36	16.62	15.01	0	0	6.43	0	5.64	16.65
Y105C5A.545	0	0	0	0	0	0	0	0	0	0	0	0	0	0	0	0	0	0	0	0	0	0	0	0	0	0	0	0	0	0	0	0	0	0	0	0	0	0	0	0	0	0	0	0	0	0	0	0	0
Y10G11A.62	0	0	0	0	0	0	0	0	0	0	0	0	0	0	0	0	0	0	0	0	0	0	0	0	0	0	0	0	0	0	0	0	0	0	0	0	0	0	0	0	0	0	0	0	0	0	0	0	0
Y116A8C.454	0	0	0	0	0	0	0	0	0	0	0	0	0	0	0	0	0	0	0	0	0	0	0	0	0	0	0	0	0	0	0	0	0	0	0	0	0	0	0	0	0	0	0	0	0	0	0	0	0
DH11.2	0.78	43.9	13.84	69.14	60.97	25.72	29.11	123.73	116.03	68.57	93.89	69.09	93.18	47.51	56.63	85.76	245.69	139.66	34.44	115.12	212.95	127.03	149.34	69.45	79.43	83.08	54.95	128.12	298.55	94.47	123.09	77.14	187.03	181.85	109.75	124.9	78.37	68.96	158.44	133.64	102.57	172.6	215.73	228.72	93.35	56.3	254.4	223.3	202.38
R04A9.4	0	37.2	13.16	46.85	17.43	23.17	32.75	6.91	3.08	20.24	14.76	10.35	24.39	33.43	3.52	0	0	7.41	21.69	4.4	0	15.76	35.78	14.9	35.34	7.57	0.87	11.74	7	19.07	16.12	22.25	5.27	8.98	13.69	17.73	19.14	0.86	10.9	2.64	0	24.04	5.53	0	20.86	11.39	0	20.95	22.48
F21C3.7	0	0	0	0	4.15	11.46	0	0	0	1.62	6.55	0	4.84	0	0	29.71	0	7.5	23.86	0	0	3.52	6.08	0	0	0	36.9	20.44	0	14.39	1.79	0	0	0	0	0	23.61	1.52	0	1.56	0	0	12.2	0	0	5.78	0	3.39	0
C44B11.5b	0	0	0	0	0	0	0	0	0	0	0	0	0	0	0	0	0	0	0	0	0	0	0	0	0	0	0	0	0	0	0	0	0	0	0	0	0	0	0	0	0	0	0	0	0	0	0	0	0
C05C9.5	0	0	0	0	0	0	0	0	0	0	0	0	0	0	0	0	0	0	0	0	0	0	0	0	0	0	0	0	0	0	0	0	0	0	0	0	0	0	0	0	0	0	0	0	0	0	0	0	0
Pseudogene:F25H9.9	0	0	0	0	0	0	0.78	0	0	2.5	0	0	0	0	0	0	0	0	10.46	0	0	0	5.36	1.49	0	0	0	0	0	13.6	0	1.18	7.16	0	0	1.46	1.04	4.31	0.33	0	0	0	0	14.87	2.88	0.49	0	0	0.26
H04M03.76	0	0	0	0	0	0	0	0	0	0	0	0	0	0	0	0	0	0	0	0	0	0	0	0	0	0	0	0	0	0	0	0	0	0	0	0	0	0	0	0	0	0	0	0	0	0	0	0	0
F02D8.2	0	0	0	0	0	0	0	0	0	0	0	0	0	0	0	0	0	0	1.32	2.86	0	3.84	0	0	0	9.85	0	0	0	1.33	0	0	0	0	0	0	0	0	0	0	0	0	0	0	0	0.53	2.84	1.86	0.55
Y92C3A.t3	0	0	0	0	0	0	0	0	0	0	0	0	0	0	0	0	0	0	0	0	0	0	0	0	0	0	0	0	0	0	0	0	0	0	0	0	0	0	0	0	0	0	0	0	0	0	0	0	0
Pseudogene:Y39E4B.14	0	0	0	0	0	0	0	0	0	11.42	0	0	0	0	0	0	0	0	0	0	0	0	0	0	0	8.54	0.98	0	0	1.54	0	0	0	0	0	0	0	0.97	0	0	0	0	0	0	0	0	5.48	0	0
F28H7.10a	0	0	0	0	5.42	1.6	0	3.24	0	0.87	3.46	4.14	2.11	0	5.14	0	0	0	0	13.89	15.05	1.22	0	0	0	2.9	0	2.39	6.3	15	0	1.63	21.18	0	0	0	9.75	2.99	0	1.1	0	0.75	10.19	0	0	0	0	24.93	0
Y41E3.253	0	0	0	0	0	0	0	0	0	0	0	0	0	0	0	0	0	0	0	0	0	0	0	0	0	0	0	0	0	0	0	0	0	0	0	0	0	0	0	0	0	0	0	0	0	0	0	0	0
Y57G11C.1035	0	0	0	0	0	0	0	0	0	0	0	0	0	0	0	0	0	0	0	0	0	0	0	0	0	0	0	0	0	0	0	0	0	0	0	0	0	0	0	0	0	0	0	0	0	0	0	0	0
ZC328.3a,ZC328.3b	72.77	56.29	27.18	74.65	51.59	21.64	101.86	75.49	44	112.86	79.53	112.47	91.54	15.54	101.03	4.55	0.14	41.13	35.79	114.81	18.1	56.69	36.63	56.19	56.62	109.02	138.06	122.61	128.24	79.91	114.02	66.52	33.65	94.57	36.65	52.8	138.96	106.27	119.55	107.75	68.21	160.88	88.37	82.82	69.23	53.85	44.52	96.48	101.51
Y105C5A.895	0	0	0	0	0	0	0	0	0	0	0	0	0	0	0	0	0	0	0	0	0	0	0	0	0	0	0	0	0	0	0	0	0	0	0	0	0	0	0	0	0	0	0	0	0	0	0	0	0
Pseudogene:F57G4.4	0	0	0	0	0	0	4.79	0	0	0	0	0	0	2.2	0	0	0	0	23.6	0	0	0	0	0	3.75	4.68	0	0	0	7.59	0	0	0	0	0	0	0	0	0	0	0	0	0	0	0	0	0.67	0	0
Y105C5B.1054	0	0	0	0	0	0	0	0	0	0	0	0	0	0	0	0	0	0	0	0	0	0	0	0	0	0	0	0	0	0	0	0	0	0	0	0	0	0	0	0	0	0	0	0	0	0	0	0	0
W02A11.3	0.72	36.92	0	21.25	30.06	22.87	34.9	11.63	13.7	20.89	15.38	34.73	17.54	17.5	19.5	12.16	8.79	2.04	7.21	8.53	29.23	16.97	22.05	15.85	16.83	15.02	10.97	9.84	7.17	5.27	8.72	18.24	11.71	15.82	26.13	15.52	20.54	12.94	2.31	11.87	1.4	12.17	22.34	0	21.5	17.75	36.39	17.38	2.72
F49H12.6a.1,F49H12.6a.2,F49H12.6b	19.12	35.05	3.74	18.23	28.56	22.07	15.21	20.65	17.2	24.85	17.62	18.39	24.82	12.5	34.67	30.79	39.43	20.42	36.4	17.37	0	17.63	20.24	25.16	14.28	42.74	7.19	69.37	14.36	51.85	35.65	36.11	59.87	23.73	6.16	11.11	40.16	28.55	38.23	43.85	19.47	6.98	47.31	21.34	16.43	17.79	38.49	12.71	8.43
Y57G11C.702	0	0	0	0	0	0	0	0	0	0	0	0	0	0	0	0	0	0	0	0	0	0	0	0	0	0	0	0	0	0	0	0	0	0	0	0	0	0	0	0	0	0	0	0	0	0	0	0	0
F49H6.17	0	0	0	0	0	0	0	0	0	0	0	0	0	0	0	0	0	0	0	0	0	0	0	0	0	0	0	0	0	0	0	0	0	0	0	0	0	0	0	0	0	0	0	0	0	0	0	0	0
Pseudogene:W05H12.3	0	0	0	0	0	0	0	0	0	0	0	0	0	0	0	0	0	0	0	0	0	0	0	0	0	0	0	0	0	0	0	0	0	0	0	0	0	0	0	0	0	0	0	0	0	0	0	0	0
R09E10.1.1,R09E10.1.2,R09E10.1.3	0	0	0	0	0	0	0	0	0	2.88	4.83	3.42	0	0	1.84	0	0	0	0	1.18	0	0	3.93	0	6.47	0	0	6.67	1.37	5.36	3.12	0	2.51	7.03	0	8.8	0	10.14	25.04	1.37	0	0	10.87	0	0	3.42	0	0	19
Y105C5B.841	0	0	0	0	0	0	0	0	0	0	0	0	0	0	0	0	0	0	0	0	0	0	0	0	0	0	0	0	0	0	0	0	0	0	0	0	0	0	0	0	0	0	0	0	0	0	0	0	0
Y41C4A.4a,Y41C4A.4c,Y41C4A.4d,Y41C4A.4e,Y41C4A.4f,Y41C4A.4g	29.92	24.05	30.88	54.09	53.37	43.74	18.87	14.4	17.35	28.01	20.82	32.66	46.24	28.5	21.85	20.88	16.36	7.87	27.57	16.63	22.74	28.6	30.65	43.71	22.59	11.46	16.42	31.19	5.82	9.37	32.63	16.11	22.07	28.2	17.63	34.84	45.6	10.9	28.38	21.99	2.63	10.76	32.47	18.03	35.6	20.71	26.79	16.64	3.98
Y58A7A.11	0	0	0	0	0	0	0	0	0	0	0	0	0	0	0	0	0	0	0	0	0	0	0	0	0	0	0	0	0	0	0	0	0	0	0	0	0	0	0	0	0	0	0	0	0	0	0	0	0
C55C3.58	0	0	0	0	0	0	0	0	0	0	0	0	0	0	0	0	0	0	0	0	0	0	0	0	0	0	0	0	0	0	0	0	0	0	0	0	0	0	0	0	0	0	0	0	0	0	0	0	0
B0511.11	0	0	0	0	0	2.96	0	0	0	0	0	0	0	0	2.98	0	0	0	0	0	0	0	0	0	0	0	0	6.14	0	1.26	3.25	0	0	0	4.17	0	0	0	0	0	0	0	0.32	0	0	0	0	0	10.44
C14C11.2.1,C14C11.2.2	0	0	0	0	1.91	5.33	7.89	8.1	11	0.76	3.55	7.9	5.58	5.22	7.28	0	0	0	0	14.62	12.99	0	7.7	12.22	7.81	4.19	0	10.45	0	7.92	5.4	0	6.41	11.1	0	0	0	9.32	0	0	0	8.48	0	0	6.58	8.73	9.6	6.3	22.49
T11B7.3a,T11B7.3b	2322.25	1211.6	1466.07	732.23	474.03	893.62	349.6	409.01	221.19	280.02	245.14	367.24	588.16	811.3	293.61	1111.62	1530.96	967.93	1596.52	227.79	1163.16	225.81	389.1	585.59	598.82	331.49	993.14	223.33	673.84	362.65	229.24	335.11	183.55	321.71	325.26	243.05	341.11	268.02	811.6	207.61	1127.4	1021.06	490.88	1725.4	889.25	544.58	1464.18	411.53	995.34
Pseudogene:C39E9.1	0	0	0	0	0	0	0	0	0	0	0	0	0	0	0	0	0	0	1.84	0	0	0	0	0	0	0	0	5.07	0	7.4	0	0	0	0	0	0	0	0	0	0	0	0	0	0	0	0	0	0	0
Y67A10A.69	0	0	0	0	0	0	0	0	0	0	0	0	0	0	0	0	0	0	0	0	0	0	0	0	0	0	0	0	0	0	0	0	0	0	0	0	0	0	0	0	0	0	0	0	0	0	0	0	0
Y73F8A.991	0	0	0	0	0	0	0	0	0	0	0	0	0	0	0	0	0	0	0	0	0	0	0	0	0	0	0	0	0	0	0	0	0	0	0	0	0	0	0	0	0	0	0	0	0	0	0	0	0
Y64G10A.270	0	0	0	0	0	0	0	0	0	0	0	0	0	0	0	0	0	0	0	0	0	0	0	0	0	0	0	0	0	0	0	0	0	0	0	0	0	0	0	0	0	0	0	0	0	0	0	0	0
C45B2.3	0	0	0	0	0	0	0	0	0	0	0	0	0	0	0	0	0	0	0	0	0	0	0	0	0	0	0	0	0	0	0	0	0	0	0	0	0	0	0	0	0	0	0	0	0	0	0	0	0
Y57G11C.463	0	0	0	0	0	0	0	0	0	0	0	0	0	0	0	0	0	0	0	0	0	0	0	0	0	0	0	0	0	0	0	0	0	0	0	0	0	0	0	0	0	0	0	0	0	0	0	0	0
T07D1.6b	0	0	0	0	0	0	0	0	0	0	0	0	0	0	0	0	0	0	0	0	0	0	0	0	0	0	0	0	0	0	0	0	0	0	0	0	0	0	0	0	0	0	0	0	0	0	0	0	0
Y53F4B.18	0	0	0	1.89	0	1.28	5.17	0	0	10.61	0.61	2.21	10.11	5.53	0.88	0	10.64	9.53	0	0	0	1.96	5.08	0	0	0.84	0	4.51	0	5.47	3.02	4.57	0	2.98	0	0	0	3.46	0	0	0	0	0	0.72	1.59	2.44	8.72	0.95	0
ZK822.6	406.67	660.82	441.16	118.91	97.4	50.47	154.92	211.24	163.69	206.93	177.81	108.52	99.58	144.69	140.55	325.87	651.78	598.47	395.68	288.91	235.15	161.8	90.29	150.18	145.25	209.13	421.51	185.16	532.48	105.79	243.35	180.54	125.56	229.58	62.76	101.29	107.33	169.04	521.72	132.64	227.99	366.7	270.14	223.47	129.17	154.01	364.22	97.34	160.79
H03E18.5	0	0	0	0	0	0	0	0	0	0	0	0	0	0	0	0	0	0	0	0	0	0	0	0	0	0	0	0	0	0	0	0	0	0	0	0	0	0	0	0	0	0	0	0	0	0	0	0	0
Y50D7A.11	0	0	0	0	1.71	5.68	2.53	5.07	0	0	0	2.18	7.99	2.35	0.86	0	0	0	1.98	0	0	2.91	0	0	0	0	0	0	0	3.98	7.4	7.7	3.09	0	0	2.37	0	0	0	2.58	0	12.34	0	0	0	2.39	5.7	0	0
Y57G11C.875	0	0	0	0	0	0	0	0	0	0	0	0	0	0	0	0	0	0	0	0	0	0	0	0	0	0	0	0	0	0	0	0	0	0	0	0	0	0	0	0	0	0	0	0	0	0	0	0	0
B0491.t1	0	0	0	0	0	0	0	0	0	0	0	0	0	0	0	0	0	0	0	0	0	0	0	0	0	0	0	0	0	0	0	0	0	0	0	0	0	0	0	0	0	0	0	0	0	0	0	0	0
Y40H7A.239	0	0	0	0	0	0	0	0	0	0	0	0	0	0	0	0	0	0	0	0	0	0	0	0	0	0	0	0	0	0	0	0	0	0	0	0	0	0	0	0	0	0	0	0	0	0	0	0	0
Y57G11C.1116	0	0	0	0	0	0	0	0	0	0	0	0	0	0	0	0	0	0	0	0	0	0	0	0	0	0	0	0	0	0	0	0	0	0	0	0	0	0	0	0	0	0	0	0	0	0	0	0	0
F27C1.3	0	0	0	0	1.06	0	0	0	0	2.51	0	0	0	0	4.81	0	0	0	0	0	0	0	3.1	1.51	0	0	0	0.86	0	0	0.92	0	0	0	0	0	0	0	0.33	0	0	0	0	0	0	0	0	0	0
F53F10.3.1,F53F10.3.2	159.39	36.3	130.5	94.44	302.99	89.46	96.07	194.94	150.27	188.75	186.93	223.18	261.05	149.2	284.25	333.59	120.29	219.67	184.21	130.31	135.09	203.31	239.88	218.77	270.39	77.69	141.32	142.96	131.78	171.83	313.87	361.7	37.38	146.33	179.34	237.48	255.43	250.56	146.52	271.46	147.07	97.21	384.23	118.26	438.12	205.85	453.83	339.76	180.83
C29F4.t1	0	0	0	0	0	0	0	0	0	0	0	0	0	0	0	0	0	0	0	0	0	0	0	0	0	0	0	0	0	0	0	0	0	0	0	0	0	0	0	0	0	0	0	0	0	0	0	0	0
R01H5.t1	0	0	0	0	0	0	0	0	0	0	0	0	0	0	0	0	0	0	0	0	0	0	0	0	0	0	0	0	0	0	0	0	0	0	0	0	0	0	0	0	0	0	0	0	0	0	0	0	0
Y40H7A.100	0	0	0	0	0	0	0	0	0	0	0	0	0	0	0	0	0	0	0	0	0	0	0	0	0	0	0	0	0	0	0	0	0	0	0	0	0	0	0	0	0	0	0	0	0	0	0	0	0
F14D2.4a,F14D2.4b	0	0	0	1.02	0.93	0	0	0	0	3.92	2.27	0	7.81	0	0	1.72	0	0	0	0	0	3.63	1.77	1.72	0	0.68	0	0	0	1.42	0	0	0	1.2	0	0	0	2.49	22.34	3.45	0	0	0	4.46	1.67	1.69	0	3.51	1.04
F54A5.5	0	0	0	0	0	0	0	0	0	0	0	0	0	0	0	0	0	0	0	0	0	0	0	0	0	0	0	0	0	0	0	0	0	0	0	0	0	0	0	0	0	0	0	0	0	0	0	0	0
C24A3.9	0	0	0	0	0	0	0	0	0	0	0	0	0	0	0	0	0	0	0	0	0	0	0	0	0	0	0	0	0	0	0	0	0	0	0	0	0	0	0	0	0	0	0	0	0	0	0	0	0
Y7A9D.47	0	0	0	0	0	0	0	0	0	0	0	0	0	0	0	0	0	0	0	0	0	0	0	0	0	0	0	0	0	0	0	0	0	0	0	0	0	0	0	0	0	0	0	0	0	0	0	0	0
R09E10.6	0	0	0	0	0	0	0	0	0	0	0	0	0	0	0	0	0	0	0	0	1.78	0	0	0	0	0	0	0	0	4.64	0	0	0	0	0	0	0	0	0	0	0	0	0	0	0	0	0	0	0
ZK180.9	0	0	0	0	0	0	0	0	0	0	0	0	0	0	0	0	0	0	0	0	0	0	0	0	0	0	0	0	0	0	0	0	0	0	0	0	0	0	0	0	0	0	0	0	0	0	0	0	0
K01G5.10	0	0	18.77	1.35	0	1.38	0	1.23	3.3	0.98	3.95	0	0	8.52	6.28	0	0	0	0	1.57	0	8.43	1.82	5.32	2.91	15.28	0	6.02	0	10.2	8.62	0	4.14	0	4.89	3.45	3.27	0.92	0	1.88	9.25	0	6.65	1.53	6.87	0	3.11	4.07	10.21
Y51H4A.278	0	0	0	0	0	0	0	0	0	0	0	0	0	0	0	0	0	0	0	0	0	0	0	0	0	0	0	0	0	0	0	0	0	0	0	0	0	0	0	0	0	0	0	0	0	0	0	0	0
F11A10.4a,F11A10.4b	1.32	11.78	0	7.77	12.55	4.9	23.38	9.31	11.49	31.98	9.93	12.75	6.53	2.08	7.17	1.65	98.11	0	22.12	21.61	0	15.79	23.88	14.24	9.82	10.32	2.84	12.34	8.51	25.86	20.13	19.39	27.27	11.85	11.25	16.37	28.63	18.03	3.74	28.4	8.81	1.77	33.59	3.79	7.01	9.25	5.56	10.32	13.55
F41G3.4	0	0	0	0	0	0	0	0	0	0	0	0	0	0	0	0	0	0	6.45	0	6.7	0	0	0	0	0	0	0	0	10.82	0	0	0	0	0	0	0	0	0	0	0	0	0	0	0	0	0	0	0
Y116A8C.430	0	0	0	0	0	0	0	0	0	0	0	0	0	0	0	0	0	0	0	0	0	0	0	0	0	0	0	0	0	0	0	0	0	0	0	0	0	0	0	0	0	0	0	0	0	0	0	0	0
T07C4.9a,T07C4.9b.1,T07C4.9b.2	3.04	0	0	3.06	7.11	17.24	8.42	4.24	5.8	1.9	16.6	19.23	7.12	3.85	4.09	17.58	32.6	22.07	21.19	9.04	26.52	14.39	8.32	9.4	9.87	24.82	19.33	12.26	6.79	15.62	7.43	10.71	23.61	15.21	14.69	21.07	14.62	9.93	19.7	16.92	9.5	4.45	17.62	0.59	12.35	11.5	0.4	15.51	24.35
C38C10.6	116.67	0	54.28	11.81	18.16	15.93	5.25	31.75	14.91	41.71	3.78	22.97	25.34	15.04	26.93	99.33	0	42.02	122.13	17.51	32.18	36.99	10.63	0	8.69	7.64	28.9	23.32	5.33	40.97	18.58	52.47	0	9.25	43.43	19.73	24.21	46.74	0	18.73	34.31	69.45	0	39.32	20.13	44.95	89.21	5.88	1.68
Y22D7AR.2	3.11	0	0	0.48	1.09	0.49	1.64	0	5.64	0.35	3.96	1.39	0	2.09	0.11	0	0	0	3.11	1.41	0	0.37	2.89	1.56	0	4	0	1.54	1.83	4.42	1.14	0.74	0	0.57	1.71	0	0.07	0.49	0	2.17	0	4.11	2.76	0	6.63	1.95	0	2.52	0.22
ZK1058.5	0	0	6.21	0	3.29	0	0	0	1.75	0	0	0	1.28	0	0	0	0	0	6.4	0	13.84	1.86	4.82	3.12	0	3.17	0	0	0	5.14	2.85	1.23	0.66	0	0	0	1.81	0	0	0	0	0	0	0	0	0	0	0	0
F17C8.1	6.3	23.4	21.39	29.96	21.04	12.06	56.72	24.75	39.87	47.95	60.36	48.25	14.99	9.37	37.21	20.32	3.78	36.45	102.31	73.17	75.95	66	67.9	39.4	38.49	55.8	123.68	66	60.07	71.69	77.86	74.71	39.12	12.32	45.82	42.73	42.91	77.43	42.84	88.52	18.78	46.06	97.26	29.17	50.67	25.5	28.47	56.47	82.15
Y73F8A.1066	0	0	0	0	0	0	0	0	0	0	0	0	0	0	0	0	0	0	0	0	0	0	0	0	0	0	0	0	0	0	0	0	0	0	0	0	0	0	0	0	0	0	0	0	0	0	0	0	0
Y105C5A.1275	17.31	6.77	0	0	0	0	0	0	0	0	0	0	0	0	0	0	4.57	0	0	0	0	0	0	0	0	0	0	14.89	0	0	12.32	0	8.25	0	0	0	4.39	9.86	0	20.65	0	0	0	0	0	0	0	0	0
K08D12.6	155.37	303.87	197.53	100.85	33.69	78.96	23.96	22.11	66.3	29.25	40.2	47.62	71.92	30.87	65.18	39.28	135.45	18.11	69.39	17.37	137.76	48.02	47.01	25.15	121.17	21.62	68.36	27.14	28.36	21.45	70.54	73.89	177.19	65.84	62.63	34.42	42.71	20.99	60.14	30.09	49.73	176.58	40.45	119.27	64.59	75.99	101.02	22.97	42.15
Y51H4A.173	0	0	0	0	0	0	0	0	0	0	0	0	0	0	0	0	0	0	0	0	0	0	0	0	0	0	0	0	0	0	0	0	0	0	0	0	0	0	0	0	0	0	0	0	0	0	0	0	0
Y105C5B.481	0	0	0	0	0	0	0	0	0	0	0	0	0	0	0	0	0	0	0	0	0	0	0	0	0	0	0	0	0	0	0	0	0	0	0	0	0	0	0	0	0	0	0	0	0	0	0	0	0
AC8.8a	0	0	0	0	0	0	0	0	0	0	0	0	0	0	0	0	0	0	0	0	0	0	0	0	0	0	0	0	0	0	0	0	0	0	0	0	0	0	0	0	0	0	0	0	0	0	0	0	0
C41G7.13	0	0	37.18	43.19	15.94	8.73	97.65	27.03	0	66.85	57.96	141.05	0	0	100.21	0	75.48	0	0	33.43	0	27.06	40.8	45.5	28.69	52.87	0	74.64	0	17.9	108.52	22.11	43.1	50.7	0	10.8	42.82	70.9	46.36	46.81	0	0	16.02	9.56	5.53	25.52	0	45.14	56.66
R03H10.4	0	0	0	0	0	0	0	0	0	0	0	0	0	0	0	0	0	0	0	0	0	0	0	0	0	0	0	0	0	0	0	0	0	0	0	0	0	0	0	0	0	0	0	0	0	0	0	0	0
Y116A8C.200	0	0	0	0	0	0	0	0	0	0	0	0	0	0	0	0	0	0	0	0	0	0	0	0	0	0	0	0	0	0	0	0	0	0	0	0	0	0	0	0	0	0	0	0	0	0	0	0	0
Y57G11A.183	0	0	0	0	0	0	0	0	0	0	0	0	0	0	0	0	0	0	0	0	0	0	0	0	0	0	0	0	0	0	0	0	0	0	0	0	0	0	0	0	0	0	0	0	0	0	0	0	0
C31B8.1	0	0	0	0	10.19	0	6.88	0	0	0.74	0	4.71	0	0	4.69	0	0	0	35.78	1.17	23.41	4.71	0	0	0	8.74	0	0	13.97	26.15	0	5.22	0.84	5.97	7.26	3.86	0	0	0	0	0	0	0	0	0	0	0	9.11	0
Y51H4A.938c	0	0	7.1	0	0	0	0	0	0	0	0	0	0	0	0	0	0	0	0	0	0	0	0	0	0	0	0	0	0	0	0	0	0	0	0	0	0	0	0	0	0	0	0	0	0	0	0	0	0
T23C6.4	5.65	0	0	9.58	2.2	4.06	3.27	0	3.91	9.33	0.78	13.99	7.69	0	5.57	16.56	29.61	4.69	17.21	10.26	0	12.41	3.22	6.26	5.12	9.06	0	11.38	0	10.38	0.64	13.23	3.79	4.73	2.87	18.36	6.07	0	37.24	2.23	0	0.76	3.5	0	1.01	8.23	3.07	12.02	2.5
C11E4.10	0	0	0	0	0	0	0	0	0	0	0	0	0	0	0	0	0	0	0	0	0	0	0	0	0	0	0	0	0	0	0	0	0	0	0	0	0	0	0	0	0	0	0	0	0	0	0	0	0
Y102E9.1a.1,Y102E9.1b,Y102E9.1c	34.17	35.64	22.61	12.11	27.1	20.32	51.31	50.29	33.31	67.67	39.73	35.43	6.06	53.47	36.37	96.83	47.47	12.91	25.77	40.18	44.3	37.92	33.81	7.39	38.17	53.29	78.93	72.69	41.02	39.11	41.67	40.35	68.43	17.65	41.52	69.92	85.61	53.49	143.26	51.73	32.72	33.09	72.73	39.21	20.65	53.71	24.98	21.25	37.21
K06B9.6	25.61	19.45	72.25	54.1	40.72	37.41	39.8	22.21	27.19	47.63	30.89	25.83	34.25	37.31	58.84	34.1	44.7	77.51	57.01	22.36	12.14	38.37	33.14	16.13	16.04	20.97	45.09	23.04	11.78	26.06	11.68	20.26	0	23.19	53.66	21.75	21.25	16.51	21.07	13.53	2.74	30.05	11.94	68.92	31.29	35.61	28.07	3.69	27.84
Y105C5A.394	0	0	0	0	0	0	0	0	0	0	0	0	0	0	0	0	0	0	0	0	0	0	0	0	0	0	0	0	0	0	0	0	0	0	0	0	0	0	0	0	0	0	0	0	0	0	0	0	0
C47A4.47	0	0	0	0	0	0	0	0	0	0	0	0	0	0	0	0	0	0	0	0	0	0	0	0	0	0	0	0	0	0	0	0	0	0	0	0	0	0	0	0	0	0	0	0	0	0	0	0	0
F07E5.7	0	0	0	0	0	0	0	0	0	0	0	0	0	0	0	0	0	0	0	0	0	0	0	0	0	0	0	0	0	0	0	0	0	0	0	0	0	0	0	0	0	0	0	0	0	0	0	0	0
F28B1.8	0	0	0	0	0	0	0	0	0	0	0	0	0	0	0	0	0	0	5.67	2.46	0	3.29	0	0	0	0	0	0	3.66	2.28	0	0	0	0	0	0	0	0	0	0	0	0	0	0	0	0	4.05	0	0
C39H7.6	0	0	0	0	0.98	0	1.46	0	0	0	0	0	3.44	0	0	0	0	0	27.59	3.73	0	0	0	0	0	0	0	0	0	33.5	2.56	0	0	0	0	1.37	0	0	0	0	0	0	0	0	0	2.3	3.28	0	0
R02E12.6.1,R02E12.6.2,R02E12.6.3	59.92	95.41	89.05	30.55	53.85	85.84	44.26	55.99	80.67	67.08	62.09	62.95	71.8	92.07	84.98	119.66	127.78	0	109.78	61.57	18.83	46.12	31.25	56	28.66	33.78	60.13	84.81	57.01	29.19	72.98	41.59	46.59	97.74	56.09	66.29	53.12	73.46	80.69	71.12	5.8	54.05	70.7	10.54	44.15	65.72	118.37	80.25	21.57
F43G9.8	0	0	0	0	0	0	0	0	0	0	0	0	0	0	0	0	0	0	9.16	0	0	0	0	0	0	0	0	0	0	6.14	0	1.48	0	0	0	0	0	0	0	0	0	0	0	0	0	0	0	0	0
F35C12.2a,F35C12.2b	74.72	42.28	8.94	16.17	17.23	18.83	64.3	6.28	41.82	52.11	37.02	49.63	14.58	0	61.14	12.91	0	27.27	13.87	66.08	19.08	33.74	38.87	17.67	18.76	39.16	67.98	43.4	33.24	57.86	48.08	44.84	32.05	9.44	18.89	77.17	48.53	50.25	80.66	50.58	56.01	51.74	24.41	22.31	28.33	23.12	44.56	51.31	0
Y57G11C.81	0	0	0	0	0	0	0	0	0	0	0	0	0	0	0	0	0	0	0	0	0	0	0	0	0	0	0	0	0	0	0	0	0	0	0	0	0	0	0	0	0	0	0	0	0	0	0	0	0
C35D6.57	0	0	0	0	0	0	0	0	0	0	0	0	0	0	0	0	0	0	0	0	0	0	0	0	0	0	0	0	0	0	0	0	0	0	0	0	0	0	0	0	0	0	0	0	0	0	0	0	0
Y105C5B.317	0	0	0	0	0	0	0	0	0	0	0	0	0	0	0	0	0	0	0	0	0	0	0	0	0	0	0	0	0	0	0	0	0	0	0	0	0	0	0	0	0	0	0	0	0	0	0	0	0
C18B10.3	0	0	0	0	0	0	0	1.11	0	0	0	0	0	0	0	0	0	0	6.54	0	0	0	0	0	0	0	0	0	0	2.63	0	0	0	0	0	4.67	0	0	0	0	0	0	0	0	0	0	0	0	0
R11D1.12b	23.41	21.61	36.05	0	25.94	21.14	0	12.38	3.24	4.83	19.96	24.47	0	9.01	6.3	24.77	19.23	0	0	0	56.59	0	9.46	18.5	31.54	13.3	45.57	39.46	9.33	0	5.46	0	0	0	0	0	13.97	4.49	20.8	37.32	36.79	44.61	25.47	7.64	0	11.71	0	41.64	11.51
T08E11.8	0	0	2.19	1.89	4.05	0	0	3.46	0	0	3.69	3.69	6.75	0.79	2.94	0	12.62	18.04	18.41	3.7	3.14	0	2.55	0	8.08	0	0	1.9	1.75	5.48	3.53	1.31	0	0.75	2.27	0	5.39	0.87	0	0	0	0	6.59	10.75	0	1.63	4.37	1.9	0.85
Y40H7A.84	0	0	0	0	0	0	0	0	0	0	0	0	0	0	0	0	0	0	0	0	0	0	0	0	0	0	0	0	0	0	0	0	0	0	0	0	0	0	0	0	0	0	0	0	0	0	0	0	0
Pseudogene:F40H7.10	19.27	0	0	0	3.48	0	0	0	0	6.43	0	4.43	0	0	0	0	0	0	0	2.93	0	0	1.7	4.96	0	0	28.76	0	0	0	0	7.84	0	0	0	0	0	7.76	0	12.29	0	0	1.38	0	1.6	2.17	7.75	15.21	0
Y7A9A.11	0	0	0	0	0	0	0	0	0	0	0	0	0	0	0	0	0	0	0	0	0	0	0	0	0	0	0	0	0	0	0	0	0	0	0	0	0	0	0	0	0	0	0	0	0	0	0	0	0
F23B2.11.1,F23B2.11.2	0	0	63.83	27.94	37.48	31.47	74.69	128.3	60.69	43.66	46.21	16.49	29.89	8.1	44.2	0.44	0	49.82	1.6	48.84	33.27	39.72	21.76	36.47	63.15	33.95	44.35	59.35	56.73	84.03	34.1	55.24	84.89	137.75	16.84	38.07	92.46	50.96	0	134.73	88.31	12.96	0	0	4.46	17.23	0.23	19.51	33.71
Y39B6A.20.1,Y39B6A.20.2,Y39B6A.20.4	298.27	308.87	922.8	3176.8	2524.85	1501.76	1416.34	3646.83	3357.94	2472.91	1470.43	1409.03	1771.69	3251.72	1349.32	946.54	162.99	181.65	368.71	494.87	748.02	1818.57	2956.42	1270.84	2737.78	969.58	350.99	1440.51	2003.62	2131.92	1004.91	1157.11	1345.86	1005.62	3634.36	654.99	1504.87	479.77	236.73	2049.01	730.79	532.34	526.77	2216.83	2850.55	2092.08	763.92	2179.09	3133.38
C45B11.10	0	0	0	0	0	0	14.51	0	0	0	0	0	0	0	0	7.82	0	0	0	0	0	0	15.16	0	0	0	0	0	0	0	0	0	11.71	0	0	13.79	3.13	0	0	0	0	0	5.71	0	0	0	0	0	0
F37A8.4	275.96	23.43	166.3	69.41	58.87	37.96	72.4	56.47	72.39	115.74	131.09	112.18	53.36	87.48	64.15	40.5	183.97	115.71	151.38	49.08	82.27	80.39	64.7	72.24	46.09	125.79	103.61	75.6	113.88	57.07	31.09	47.76	29.99	77.76	45.08	54.21	73.79	89.19	121.6	81.23	142.68	94.21	6.76	76.18	31.63	63.89	69.32	42.77	26.64
C47F8.1	46.05	0	0	23.3	7.77	0	10.11	33.74	17.06	15.43	0	0	0	0	11.31	0	0	0	0	6.16	1.75	0	0	4.15	0	7.75	38.79	0	33.71	50.28	0	6.57	0	0	3.81	4.05	0	7.96	0	0	0	0	0	0	0	5	26.8	0	0
Y73F8A.1126	0	0	0	0	0	0	0	0	0	0	0	0	0	0	0	0	0	0	0	0	0	0	0	0	0	0	0	0	0	0	0	0	0	0	0	0	0	0	0	0	0	0	0	0	0	0	0	0	0
B0041.5	67.43	0	8.07	13.29	4.26	7.44	3.64	5.46	0	15.55	2.59	15.51	20.61	5.83	30.92	29.55	0	7.82	41.59	5.44	30.87	21.67	28.6	7.81	12.76	28.42	0	19.76	7.84	10.81	10.07	11.01	41.02	38.55	9.54	17.83	11.13	9.58	29.18	8.35	0	0	22.98	13.58	0.84	7.14	28.08	12.01	54.21
W03F8.36	0	0	0	0	0	0	0	0	0	0	0	0	0	0	0	0	0	0	0	0	0	0	0	0	0	0	0	0	0	0	0	0	0	0	0	0	0	0	0	0	0	0	0	0	0	0	0	0	0
Pseudogene:C38D9.10	15.28	0	0	0	0	0	0	0	0	0	0	0	0	0	0	0.87	0	0	0	0	17.64	0	0	0	0	0	0	0.44	0.82	2.55	0	0	0	0	0	0	0	0	0	0	0	0	0	0	0	0	0	0	0
Y51H4A.650	0	0	0	0	0	0	0	0	0	0	0	0	0	0	0	0	0	0	0	0	0	0	0	0	0	0	0	0	0	0	0	0	0	0	0	0	0	0	0	0	0	0	0	0	0	0	0	0	0
Pseudogene:F11D11.15	0	0	0	0	0	0	0	0	0	0	0	0	0	0	0	0	0	0	0	0	0	0	0	0	0	0	0	0	0	0	0	0	0	0	0	0	0	0	0	0	0	0	0	0	0	0	0	0	0
Y57G11B.49	0	0	0	0	0	0	0	0	0	0	0	0	0	0	0	0	0	0	0	0	0	0	0	0	0	0	0	0	0	0	0	0	0	0	0	0	0	0	0	0	0	0	0	0	0	0	0	0	0
C36B1.14	0	39.38	38.74	0	13.75	10.1	26.87	40.48	59.84	44.65	26.47	14.54	5.34	28.35	53.86	16.35	163.71	14.46	57.72	50.94	8.2	46.64	46.99	32.67	21.67	17.97	30.44	18.83	18.75	39.57	3.94	28.21	0	20.56	27.18	22.03	0	35.11	33.7	32.53	108.37	30.42	34.91	25.13	50.71	19.09	0	82.17	31.43
W06A7.2a,W06A7.2b	0	0	0	0	9.42	2.05	0	7.45	4.95	13.25	3.91	16.76	0	7.74	0	46.67	0	107.58	21.79	11.72	54.65	19.36	16.52	2.75	8.91	6.85	0	21.71	19.72	6.53	45.55	16.73	0.56	9.62	7.31	15.64	7.97	18.02	162.15	28.33	11.6	46.49	5.59	20.86	0	5.23	6.28	0	2.72
C08F11.58	0	0	0	0	0	0	0	0	0	0	0	0	0	0	0	0	0	0	0	0	0	0	0	0	0	0	0	0	0	0	0	0	0	0	0	0	0	0	0	0	0	0	0	0	0	0	0	0	0
F22F4.2	0	18.61	0	1.85	20.36	6.91	7.6	0	3.03	21.22	1.2	23.05	13.86	1.55	13.78	32.48	1.28	10.89	31.98	28.89	3.07	22.03	23.23	0	13.15	42.06	25.72	33.93	0	18.07	35.94	19.17	50.85	10.96	2.21	0.79	11.09	35.61	24.05	7.32	0	2.36	23.04	0	0.78	18.83	16.12	7.43	0
Y37A1B.105	0	0	0	0	0	0	0	0	0	0	0	0	0	0	0	0	0	0	0	0	0	0	0	0	0	0	0	0	0	0	0	0	0	0	0	0	0	0	0	0	0	0	0	0	0	0	0	0	0
Y116A8B.79	0	0	0	0	0	0	0	0	0	0	0	0	0	0	0	0	0	0	0	0	0	0	0	0	0	0	0	0	0	0	0	0	0	0	0	0	0	0	0	0	0	0	0	0	0	0	0	0	0
T06A10.66	0	0	0	0	0	0	0	0	0	0	0	0	0	0	0	0	0	0	0	0	0	0	0	0	0	0	0	0	0	0	0	0	0	0	0	0	0	0	0	0	0	0	0	0	0	0	0	0	0
C18E3.10	0	0	0	0	0	0	0	0	0	0	0	0	0	0	0	0	0	0	0	0	0	0	0	0	0	0	0	0	0	0	0	0	0	0	0	0	0	0	0	0	0	0	0	0	0	0	0	0	0
Y105C5A.742	0	0	0	0	0	0	0	0	0	0	0	0	0	0	0	0	0	0	0	0	0	0	0	0	0	0	0	0	0	0	0	0	0	0	0	0	0	0	0	0	0	0	0	0	0	0	0	0	0
Y81B9A.1	0	0	0	0	0	0	0	3.71	0	0	0	0	0	0	0	0	0	0	0	0	0	0	0	0	0	0	0	0	0	0	0	0	0	0	0	0	0	0	0	0	0	0	0	0	0	0	0	0	0
F08B1.2	1.61	18.83	6.07	0	5.7	3.76	7.2	4.44	7.37	10.43	3.6	5.67	0.83	0	6.17	3.91	14.41	7.7	2.96	5.73	0	7.84	9.4	5.58	6.19	10.18	0	4.66	0.68	14.21	11.34	10.89	8.56	1.61	6.25	5.48	5.42	5.51	0	5.31	3.61	0.74	6.97	5.76	4.42	2.26	3.74	2.05	7.55
Y73F8A.1008	0	0	0	0	0	0	0	0	0	0	0	0	0	0	0	0	0	0	0	0	0	0	0	0	0	0	0	0	0	0	0	0	0	0	0	0	0	0	0	0	0	0	0	0	0	0	0	0	0
Y105C5A.151	0	0	0	0	0	0	0	0	0	0	0	0	0	0	0	0	0	0	0	0	0	0	0	0	0	0	0	0	0	0	0	0	0	0	0	0	0	0	0	0	0	0	0	0	0	0	0	0	0
Y105C5A.878	0	0	0	0	0	0	0	0	0	0	0	0	0	0	0	0	0	0	0	0	0	0	0	0	0	0	0	0	0	0	0	0	0	0	0	0	0	0	0	0	0	0	0	0	0	0	0	0	0
Pseudogene:F59A1.t3	0	0	0	0	0	0	0	0	0	0	0	0	0	0	0	0	0	0	0	0	0	0	0	0	0	0	0	0	0	0	0	0	0	0	0	0	0	0	0	0	0	0	0	0	0	0	0	0	0
Pseudogene:Y17D7C.3	296.28	323.06	213.22	100.36	62.65	38.08	182.08	216.47	139.99	199.18	126.04	140.59	134.64	100.97	153.17	96.64	118.41	358.04	138.83	270.99	201.44	147.83	100.86	64.76	112.12	153.62	312.4	147.11	197.71	73.37	149.04	125.87	75.75	150.28	82.04	112.39	113.18	177.7	425.34	183.89	226.87	198.08	145.94	170.86	95	75.66	122.93	60.36	100.86
B0432.18	0	0	0	0	0	0	0	0	0	0	0	0	0	0	0	0	0	0	0	0	0	0	0	0	0	0	0	0	0	0	0	0	0	0	0	0	0	0	0	0	0	0	0	0	0	0	0	0	0
T07D1.8	0	0	0	0	0	0	0	0	0	0	0	0	0	0	0	0	0	0	0	0	0	0	0	0	0	0	0	0	0	0	0	0	0	0	0	0	0	0	0	0	0	0	0	0	0	0	0	0	0
Y105E8B.8a,Y105E8B.8b.2,Y105E8B.8c,Y105E8B.8d,Y105E8B.8e	0.72	7.2	11.23	10.08	18.78	12.34	24.51	21.1	29.6	13.18	17.5	13.31	19.84	7.35	11.82	38.67	0	48.05	3.64	22.67	32.13	27.18	11.18	10.09	18.86	16.23	27.64	45.08	12.66	30.24	11.83	23.74	9.1	13.08	20.46	28.53	23.43	29.6	0	29.3	0	29.45	12.11	28.34	19.69	19.74	3.15	8.24	42.29
Y41E3.278	0	0	0	0	0	0	0	0	0	0	0	0	0	0	0	0	0	0	0	0	0	0	0	0	0	0	0	0	0	0	0	0	0	0	0	0	0	0	0	0	0	0	0	0	0	0	0	0	0
ZK380.2	0	0	0	0	0.63	0	0	0.62	0	0	0	0	0	0	0	0	0	0	2.21	0	0	0	0	0	0	0	0	0	0	2.97	0	0	0	0	0	0	0	0	0	1.43	0	0	0	0	0	0	0	0	0
F18A12.9	0	0	0	0	0	0	0	0	0	0	0	0	0	0	0	0	0	0	0	0	0	0	0	0	0	0	0	0	0	0	0	0	0	0	0	0	0	0	0	0	0	0	0	0	0	0	0	0	0
C07A9.8	0	87.61	11.94	38.56	27.79	6.31	83.82	16.33	71.88	32.23	57.67	31.35	680.7	75.11	87.16	274.06	0	43.38	46.81	103.08	0	13.91	112.07	70.14	44.08	35.42	44.46	43.77	99.87	47.04	92.86	44.23	100.97	166.32	39.54	15.84	130.63	30.26	28.8	49.97	169.59	42.71	77.86	171.97	167.25	70.14	33.33	17.63	112.32
H37A05.1	81.01	143.65	77.98	195.04	129.82	82.25	127.3	123.51	47.75	150.15	130.53	117.86	148.01	71.72	89.46	97.81	130	64.18	144.41	94.24	88.23	97.54	150.6	64.15	94.14	126	72.23	117.79	110.13	127.71	87.71	87.47	142.11	91.45	111.9	108.84	151.49	137.92	94.77	118.06	138.42	74.49	104.22	88.94	174.03	182.69	105.27	174.74	145.78
Y57G11C.999	0	0	0	0	0	0	0	0	0	0	0	0	0	0	0	0	0	0	0	0	0	0	0	0	0	0	0	0	0	0	0	0	0	0	0	0	0	0	0	0	0	0	0	0	0	0	0	0	0
Pseudogene:Y43F8B.8	0	0	0	0	0	0	0	0	12.22	0	4.99	0	0	0	0	0	0	0	0	5.72	0	0	0	0	0	3.34	0	0	0	10.73	0	5.34	0	0	19.36	0	0	0	0	7.03	0	0	2.75	23	0	0	0	0	0
Y69E1A.6c	0	0	0	0	0	0	0	5.27	0	0	0	0	0	0	0	0	0	0	0	0	0	0	1.3	0	0	0	0	3.96	1.34	2.08	0	4.99	0	0	3.47	0	2.34	0	0	4.03	0	0	7.39	22.95	0	0	0	0	0
Y73C8C.2	0	0	0	0	0	0	0	0	0	0	0	0	0	0	0	0	0	0	3.76	0	0	0	0	0	0	0	0	0	1.21	0.94	0	0	0	0	0	0	0	0	0	0	0	0.83	0	0	0	0	0	0	0
T23F11.12	0	0	0	0	0	0	0	0	0	0	0	0	0	0	0	0	0	0	0	0	0	0	0	0	0	9.26	28.45	0	9.8	0	0	0	0	0	0	0	0	0	3.42	0	0	0	7.56	0	0	0	0	0	0
C02A12.4	0	0	9.97	19.57	23.25	40.98	23.53	29.33	0	0	22.38	76.61	3.7	10.13	26.18	12.75	0	7.71	12.35	2.67	1.91	5.37	34.08	12.04	91.34	13.78	0	50.09	0	3.72	14.67	42.87	33.61	20.42	16.59	24.94	89.58	69.95	0	60.02	13.14	0	86.81	78.16	0	94.28	44.12	45.03	19.46
B0303.11	5.24	0	16.54	3.06	2.18	8.67	12.14	4.04	8.54	3	10.62	1.99	0	3.41	11.43	1.01	0	14.9	21.77	2	0	8.45	1.37	6.66	9.41	4.79	23.5	7.75	29.13	22.98	12.24	3.88	2.29	20.97	1.22	6.54	0.62	12.91	4.43	7.15	8.28	21.5	1.31	9.29	0.86	2.49	14.15	8.21	13.81
Y73F8A.752	0	0	0	0	0	0	0	0	0	0	0	0	0	0	0	0	0	0	0	0	0	0	0	0	0	0	0	0	0	0	0	0	0	0	0	0	0	0	0	0	0	0	0	0	0	0	0	0	0
C37H5.3a,C37H5.3b	24.54	86.3	31.22	65.84	86.74	77	67.49	59.15	25.09	27.07	63.12	57.46	86.93	74.56	61.59	36.4	45.05	56.52	2.32	53.76	30.41	58.11	67.1	79.58	53.23	53.48	66.29	70.37	120.96	38.04	88.37	43.3	185.25	33.35	50	69.33	64.46	64.91	121.34	71.55	56.09	26.96	67.83	37.04	43.48	66.88	50.12	53.55	0
T23G4.81	0	0	0	0	0	0	0	0	0	0	0	0	0	0	0	0	0	0	0	0	0	0	0	0	0	0	0	0	0	0	0	0	0	0	0	0	0	0	0	0	0	0	0	0	0	0	0	0	0
Y105C5A.554	0	0	0	0	0	0	0	0	0	0	0	0	0	0	0	0	0	0	0	0	0	0	0	0	0	0	0	0	0	0	0	0	0	0	0	0	0	0	0	0	0	0	0	0	0	0	0	0	0
Pseudogene:ZK666.13	0	0	0	0	0	0	0	0	0	0	0	0	0	0	0	0	0	0	0	0	0	0	0	0	0	0	0	0	0	0	0	0	0	0	0	0	0	0	0	0	0	0	0	0	0	0	0	0	0
Y64G10A.281	0	0	0	0	0	0	0	0	0	0	0	0	0	0	0	0	0	0	0	0	0	0	0	0	0	0	0	0	0	0	0	0	0	0	0	0	0	0	0	0	0	0	0	0	0	0	0	0	0
Y51H4A.903	0	0	0	0	0	0	0	0	0	0	0	0	0	0	0	0	0	0	0	0	0	0	0	0	0	0	0	0	0	0	0	0	0	0	0	0	0	0	0	0	0	0	0	0	0	0	0	0	0
F08E10.1	0	0	7.35	0	0	0	0	0	0	0	0	0	0	0	0	0	0	0	3.41	0	0	0	0	0	0	0	0	0	0	0	0	0	0	0	0	5.41	0	0	0	1.48	0	5.04	4.64	0	0	0	0	0	0
K08A8.21	0	0	0	0	0	0	0	0	0	0	0	0	0	0	0	0	0	0	0	0	0	0	0	0	0	0	0	0	0	0	0	0	0	0	0	0	0	0	0	0	0	0	0	0	0	0	0	0	0
D2062.13	0	0.92	0	0	0	0	0	0	0	0	0	0	0	0	0	0	0	0	0	0	0	0	0	0	0	0	0	0	0	2.09	0	0	0	0	0	0	0	0	0	0	0	0	0	0	0	0	0	0	0
Y64G10A.326	0	0	0	0	0	0	0	0	0	0	0	0	0	0	0	0	0	0	0	0	0	0	0	0	0	0	0	0	0	0	0	0	0	0	0	0	0	0	0	0	0	0	0	0	0	0	0	0	0
C08E8.14	0	0	0	0	0	0	0	0	0	0	0	0	0	0	0	0	0	0	0	0	0	0	0	0	0	0	0	0	0	0	0	0	0	0	0	0	0	0	0	0	0	0	0	0	0	0	0	0	0
C52D10.75	0	0	0	0	0	0	0	0	0	0	0	0	0	0	0	0	0	0	0	0	0	0	0	0	0	0	0	0	0	0	0	0	0	0	0	0	0	0	0	0	0	0	0	0	0	0	0	0	0
Pseudogene:C24H12.3	0	0	0	0	0	0	1.23	0	0	2.62	0.87	0	0	4.51	0	0	0	0	0	0	0	0	0	0	0	0	0	0	0	7.77	0	0.93	0	2.13	0	0	0	0	0.26	0	0	0	0	0	0	0	2.07	0	0
C47E8.t1	0	0	0	0	0	0	0	0	0	0	0	0	0	0	0	0	0	0	0	0	0	0	0	0	0	0	0	0	0	0	0	0	0	0	0	0	0	0	0	0	0	0	0	0	0	0	0	0	0
T22B11.8	0	0	0	0	0	0	0	0	0	0	0	0	0	0	0	0	0	0	0	0	0	0	0	0	0	0	0	0	0	0	0	0	0	0	0	0	0	0	0	0	0	0	0	0	0	0	0	0	0
T23G4.5	0	0	0	0	0	0	0	0	0	0	0	0	0	0	0	0	0	0	0	0	0	0	0	0	0	0	0	0	0	0	0	0	0	0	0	0	0	2.61	0	0	0	0	0	0	0	0	0	0	0
C53H9.2a,C53H9.2d	38.71	60.87	54.02	96.6	68.3	123.19	66.32	62.62	59.44	68.33	63.39	43	43.2	77.58	37.52	44.65	42.1	22.78	37.29	34.48	20.77	30.81	36.44	65.63	75.38	55.09	32.92	39.81	45.79	46.61	26.21	29.78	51.15	48.78	52.91	81.51	26.69	39.62	58.4	54.86	20.78	33.7	29.2	25.32	79.54	38.41	42.11	34.73	42.63
R173.3	0	1	0	12.53	0.38	0.85	0.57	0	0.21	0.61	2.44	2.93	6.25	2.61	1.56	1.24	5.64	1.41	0.9	3.92	5.55	8.43	1.12	0	4.44	4.76	2.91	10.12	16.26	3.63	5.67	9.09	15.08	5.44	4.49	0	9.19	2.88	8.01	1.75	0.97	4.39	4.6	5.7	1.06	0.9	4.82	5.66	0.19
W09B12.4	0	0	0	0	0	0	0	0	0	0	0	0	0	0	0	0	0	0	0	0	0	0	0	0	0	0	0	0	0	0	0	0	0	0	0	0	0	0	0	0	0	0	0	0	0	0	16.78	0	0
Y43F4A.1a,Y43F4A.1b	0	4.34	1.57	2.26	2.07	1.84	8.68	3.94	8.67	2.32	4.41	4.22	0	0	2.53	0.34	0	0	16.64	4.78	10.52	7.72	13.15	0	1.93	7.87	0.31	11.98	0	6.35	9.03	16.48	6.33	10.18	3.24	1.16	7.32	10.9	0	3.79	0	11.67	6.97	0	1.14	6.14	7.3	12.38	0
C05D11.2	0	0	0	0.37	18.08	5.95	4.51	13.02	16.89	9.65	11.76	14.93	9.38	10.06	9.37	0	0	1.85	0	6.87	11.54	15.31	16.7	16.21	21.76	25.47	3.06	16.9	1.27	18.7	14.6	5.68	10.75	19.91	11.77	17.31	12.62	15.11	0	20.45	4.23	0	12.67	7.48	0.92	13.53	1.97	13.22	28.31
C33F10.8	0	0	0	0	0	0	0	0	0	0	0	0	0	0	0	0	0	0	0	0	0	0	0	0	0	0	0	0	0	0	0	0	0	0	0	0	0	0	0	0	0	0	0	0	0	0	0	0	0
T28D6.t2	0	0	0	0	0	0	0	0	0	0	0	0	0	0	0	0	0	0	0	0	0	0	0	0	0	0	0	0	0	0	0	0	0	0	0	0	0	0	0	0	0	0	0	0	0	0	0	0	0
Y44A6D.7a,Y44A6D.7b	49.32	0	22.83	9.93	0	3.35	0	14.87	15.76	11.76	15.92	28.38	33.25	4.2	0	31.16	73.45	94.82	110.56	0	0	0	13.39	0	21.77	53.79	20.01	46.32	0	3.47	23.48	31.68	0	3.89	0	16.64	8.78	22.16	2.67	2.26	72.84	74.59	38.92	58.99	4.22	7.01	0	14.85	0
F57B10.8	50.74	9.34	30.59	36.28	33.29	12.97	76.27	47.32	43.11	26.45	57.22	9.16	20.98	25.85	30.51	18.12	3.35	35.34	34.77	52.5	1.62	24.39	38.26	57.66	25.18	63.35	77.32	24.53	54.31	55.07	63.29	22.32	31.4	18.56	35.27	26.26	35.4	30.18	23.01	25.94	79.71	32.66	37.56	0	65.8	45.02	87.99	100.34	33.67
Y105C5B.509	0	0	0	0	0	0	0	0	0	0	0	0	0	0	0	0	0	0	0	0	0	0	0	0	0	0	0	0	0	0	0	0	0	0	0	0	0	0	0	0	0	0	0	0	0	0	0	0	0
Y57G11C.139	0	0	0	0	0	0	0	0	0	0	0	0	0	0	0	0	0	0	0	0	0	0	0	0	0	0	0	0	0	0	0	0	0	0	0	0	0	0	0	0	0	0	0	0	0	0	0	0	0
F52D4.18	0	0	0	0	0	0	0	0	0	0	0	0	0	0	0	0	0	0	0	0	0	0	0	0	0	0	0	0	0	0	0	0	0	0	0	0	0	0	0	0	0	0	0	0	0	0	0	0	0
Pseudogene:Y45F10B.2	0	0	0	0	0	0	0	0	0	0	0	0	0	0	0	0	0	0	0	0	0	0	0	0	0	0	0	0	0	0.85	0	0	0	0	0	0	0	0	0	0	0	0	0	0	0	0	0	0	0
T01C2.5	0	0	0	0	0	0	0	0	0	0	0	0	0	0	0	0	0	0	0	0	0	0	0	0	0	0	0	0	0	0	0	0	0	0	0	0	0	0	0	0	0	0	0	0	0	0	0	0	0
K08B4.12	0	0	0	0	0	0	0	0	0	0	0	0	0	0	0	0	0	0	0	0	0	0	0	0	0	0	0	0	0	0	0	0	0	0	0	0	0	0	0	0	0	0	0	0	0	0	0	0	0
T20D4.2	0	0	0	0	0	0	0	0	0	0	1.02	0	0	0	5.87	0	0	0	0	0	0	0	0	0	0	0	0	0.39	0	5.68	0	0	0	0	0	1.34	3.83	0	0	0	0	0	0	0	0	0	0	0	6.1
H25K10.37	0	0	0	0	0	0	0	0	0	0	0	0	0	0	0	0	0	0	0	0	0	0	0	0	0	0	0	0	0	0	0	0	0	0	0	0	0	0	0	0	0	0	0	0	0	0	0	0	0
C33H5.19.1,C33H5.19.2	0	102.27	0	25.48	14.87	4.71	45.78	16.86	60.99	50.56	11.25	27.06	31	33.47	33.86	41.03	26.81	18.43	117.97	68.56	105.49	37.82	24.93	37.85	17.38	64.69	32.77	29.72	7.21	37.45	28.59	45.51	0	38.36	8.34	14.75	59.61	26.09	1.33	23.34	93.86	0	54.41	0	24.95	25.82	1.78	83.63	14.93
Y73B6BL.76	0	0	0	0	0	0	0	0	0	0	0	0	0	0	0	0	0	0	0	0	0	0	0	0	0	0	0	0	0	0	0	0	0	0	0	0	0	0	0	0	0	0	0	0	0	0	0	0	0
Y73F8A.120	0	0	0	0	0	0	0	0	0	0	0	0	0	0	0	0	0	0	0	0	0	0	0	0	0	0	0	0	0	0	0	0	0	0	0	0	0	0	0	0	0	0	0	0	0	0	0	0	0
T13H10.10	0	0	0	0	0	0	0	0	0	0	0	0	0	0	0	0	0	0	12.48	0	0	0	0	0	0	0	0	0	0	0	0	0	0	0	0	0	0	0	0	0	0	0	0	0	0	0	0	0	0
W03F8.61	0	0	0	0	0	0	0	0	0	0	0	0	0	0	0	0	0	0	0	0	0	0	0	0	0	0	0	0	0	0	0	0	0	0	0	0	0	0	0	0	0	0	0	0	0	0	0	0	0
F46B6.13	7.85	0	0	0	0	0	0	0	0	0	0	0	0	0	0	0	0	0	0	0	0	0	0	0	0	13.38	0	0	0	0	0	0	0	0	0	0	0	0	0	0	0	0	0	0	0	0	0	0	0
ZC506.5	0	0	0	0	0	0	0	0	0	0	0	0	0	0	0	0	0	0	11.53	0	0	0	0	0	0	0	0	0	0	0	0	0	0	0	0	0	0	0	0	0	0	0	0	0	0	0	0	0	0
T04F8.12	0	0	0	0	0	0	0	0	0	0	0	0	0	0	0	0	0	0	0	0	0	0	0	0	0	0	0	0	0	0	0	0	0	0	0	0	0	0	0	0	0	0	0	0	0	0	0	0	0
ZK1248.4	0	0	0	0	0	0	0	0	0	0	0	0	0	0	0	0	0	0	0	0	0	0	0	0	0	0	0	0	0	0	0	0	0	0	0	0	0	0	0	0	0	0	0	0	0	0	0	0	0
Y57G11C.963	0	0	0	0	0	0	0	0	0	0	0	0	0	0	0	0	0	0	0	0	0	0	0	0	0	0	0	0	0	0	0	0	0	0	0	0	0	0	0	0	0	0	0	0	0	0	0	0	0
C16A3.6	288.19	465.45	221.81	460.28	373.31	444.86	385.86	415.96	306.02	411.65	365.4	260.1	392.07	285.4	313.13	315.94	191.93	233.94	304.98	292.82	352.5	280.47	395.09	386.12	183.14	492.69	486.92	494.75	456.57	396.07	267.84	274.44	231.63	330.09	393.87	319.5	309.42	448.76	470.61	418.05	166.72	174.47	407.85	298.4	304.19	369.89	430.89	469.75	547.83
F11D5.28	0	0	0	0	0	0	0	0	0	0	0	0	0	0	0	0	0	0	13.29	0	0	0	0	0	0	0	0	0	0	13.47	0	0	0	0	0	0	0	0	0	0	0	0	0	0	0	0	0	0	0
C29A12.22	0	0	0	0	0	0	0	0	0	0	0	0	0	0	0	0	0	0	0	0	0	0	0	0	0	0	0	0	0	9.29	0	0	0	0	0	0	0	0	0	0	0	0	0	0	0	0	0	0	0
C50H2.10	0	0	0	6.33	0	0	0	28.02	0	4.38	0	0	20.35	0	0	0	0	0	44.7	13.69	0	0	0	0	0	4.02	0	0	0	6.44	0	12.9	0	0	0	0	3.62	4.08	6.34	0	13.38	17.33	6.6	48.44	8.12	0	0	9.41	2.62
Y116A8C.321	0	0	0	0	0	0	0	0	0	0	0	0	0	0	0	0	0	0	0	0	0	0	0	0	0	0	0	0	0	0	0	0	0	0	0	0	0	0	0	0	0	0	0	0	0	0	0	0	0
ZK632.11	47.29	6.94	0	11.06	11.41	2.81	27.41	19.54	17.27	10.11	17.5	8.07	33.27	13	2.89	1.02	0	68.5	0	44.45	10.32	13.96	12.08	18.95	7.37	27.7	18.71	13	12.47	19.48	14.89	32.21	0	11.45	9.92	14.13	15.15	9.02	38.61	27	42.15	21.76	24.66	35.3	0	5.94	19.64	48.92	56.05
C38D9.4	0	0	0	0	0	0	0	0	0.49	0	0	0	0	1.26	0	0	0	0	0	0	0	0	0	0	0	0.67	0	0	0	9.76	0	0	0	0	0	0	0	0.69	0	0	0	0	0	0	0	0	0	0	0
Y45F10B.30	0	0	0	0	0	0	0	0	0	0	0	0	0	0	0	0	0	0	0	0	0	0	0	0	0	0	0	0	0	0	0	0	0	0	0	0	0	0	0	0	0	0	0	0	0	0	0	0	0
K07C11.3.1,K07C11.3.2	29.31	2.48	5.61	2.03	4.84	0	9.9	18.02	30.04	16.99	21.62	8.53	7.38	2.56	6.75	3.87	1.9	0	4.3	0	12.72	3.16	0	2.66	7.89	12.86	5	27.75	2.51	9.54	30.6	7.96	0	12.93	5.86	0	3.78	13.45	25.13	14.02	5.95	26.06	32.14	0	7.22	16.99	2.79	10.97	0.72
T21H8.7	0	0	0	0	0	0	0	0	0	0	0	0	0	0	0	0	0	0	0	0	0	0	0	0	0	0	0	0	0	0	0	0	0	0	0	0	0	0	0	0	0	0	0	0	0	0	0	0	0
ZK381.42	0	0	0	0	0	0	0	0	0	0	0	0	0	0	0	0	0	0	0	0	0	19.32	0	0	0	0	0	0	0	0	0	0	0	0	0	0	0	0	0	0	0	0	0	0	0	0	0	0	0
C54C8.2	0	0	0	0	0	0	0	0	0	0	0	0	0	0	0	0	0	0	0	0	0	0	0	0	0	0	0	0	0	3.64	0	0	0	0	3.02	0	0	0	0	0	0	0	0	0	0	0	0	0	0
K08D10.8	0	0	0	0	0	0	0	0.98	0	0	0	0	0	0	0	0	0	0	0	0	0	0	0	0	0	0	0	0	0	0	0	0	0	0	0	0	0	0	0	0	0	0	0	0	0	0	0	0	0
Y51H4A.685	0	0	0	0	0	0	0	0	0	0	0	0	0	0	0	0	0	0	0	0	0	0	0	0	0	0	0	0	0	0	0	0	0	0	0	0	0	0	0	0	0	0	0	0	0	0	0	0	0
ZK792.7b	10.28	0	7.81	22.68	20.94	4.58	24.1	8.1	21.35	31.86	26.07	47.62	34.06	23.16	32.99	97.65	56	37.1	41.92	15.01	7.39	28.44	12.25	35.86	0	29.18	30.09	17.18	15.29	4.69	17.8	9.29	26.87	53.24	0	17	62.04	38.64	48.43	30.68	230.26	75.45	21.59	15.04	11.61	28.69	3.42	33.85	44.03
ZK418.1	0	0	0	10.46	0.96	0	17.13	0	0	15.25	5.09	0	0	7.89	0	28.61	0	0	0	3.65	0	0	0	0	0	0	22.42	0	18.83	4.52	0	0	0	0	0	0	4.44	15.02	0	0	0	0	0	0	0	0	0	0	0
F59B1.6	0	0	0	0	0	0	0	0	0	0	0	0	0	0	0	0	0	0	1.03	0	0	1.5	2.59	0	0	0	0	0	0	1.04	0	0	0	0	3.46	0	0	0	0	0.67	0	0	0	0	0	0	0	0	0
Y105C5A.197	0	0	0	0	0	0	0	0	0	0	0	0	0	0	0	0	0	0	0	0	0	0	0	0	0	0	0	0	0	0	0	0	0	0	0	0	0	0	0	0	0	0	0	0	0	0	0	0	0
F08B4.7	0	7.09	8.68	40.12	6.14	15.28	2.27	0	2.43	1.21	22.69	19.52	17.9	8.42	15.46	33.17	19.12	34.86	16.02	21.17	30.38	10.41	11.25	8.75	14.42	14.37	14.91	11.66	0	7.16	9.3	12.08	3.24	11.85	6.04	12.74	5.03	7.94	5.21	3.47	11.35	6.33	40.89	32.04	25.46	15.01	6.39	7.54	23.59
T20F10.5	0	0	24.12	10.98	4.7	16.39	40.03	27.37	30.48	32.64	17.1	36.75	0	0	32.35	32	0	148.76	0.79	35.07	70.43	73.92	52.18	2.87	7.81	15.15	0	42.91	4.57	31.73	38.54	70.51	84.8	11.27	31.54	34.6	22.72	53.75	46.18	32.17	0	16.06	51.4	20.77	0.93	11.32	2.25	56.22	10.82
C40C9.16	0	0	0	0	0	0	0	0	0	0	0	0	0	0	0	0	0	0	0	0	0	0	0	0	0	0	0	0	0	5.11	0	0	0	0	0	0	0	0	0	0	0	0	0	0	0	0	0	0	0
K02G10.7a,K02G10.7b	0	11.9	0	1.02	6.16	3.82	6.52	15.02	22.07	0.67	2.77	0	70.29	33.44	20.14	0	0	0	0	2.25	16.82	4.59	3.83	0	1.95	36.64	17.88	7.56	0	16.37	2.91	7.78	5.21	0	3.28	1.16	16.27	11.06	0	0	0	0	0	0	10.95	11.39	0.78	26.03	42.17
Y73F8A.260	0	0	0	0	0	0	0	0	0	0	0	0	0	0	0	0	0	0	0	0	0	0	0	0	0	0	0	0	0	0	0	0	0	0	0	0	0	0	0	0	0	0	0	0	0	0	0	0	0
K01D12.12	0	0	40.33	8.15	8.55	11.83	7.93	31.76	12.48	10.16	11.31	9.51	22.42	27.79	8.64	0	12.28	0.97	23.71	17.56	11.56	7.24	4.7	31.95	54.91	6.96	31.33	47.16	0.8	22.57	20.39	28.89	28.79	24.78	12.58	40.03	22.55	23.83	17.09	12.94	7.97	37.6	6.36	10.53	5.9	7.48	11.59	14.01	46.57
ZC373.8	0	0	0	0	0	0	0	4.3	0	0	0	0	0	0	0	0	0	0	0	0	0	0	0	0	0	0	0	0	16.23	44.73	0	0	0	0	0	0	0	0	0	3.26	0	0	0	0	0	2.03	0	0	0
Y17G9A.70	0	0	0	0	0	0	0	0	0	0	0	0	0	0	0	0	0	0	0	0	0	0	0	0	0	0	0	0	0	0	0	0	0	0	0	0	0	0	0	0	0	0	0	0	0	0	0	0	0
ZC190.8	0	0	0	0	0	0	0	0	0	0	0	0	0	0	0	0	0	0	0	0	0	0	0	0	0	0	0	0	0	1.57	0	0	0	0	0	0	0	0	0	0	24.9	0	0	0	0	0	0	0	0
C46G7.40	0	0	0	0	0	0	0	0	0	0	0	0	0	0	0	0	0	0	0	0	0	0	0	0	0	0	0	0	0	0	0	0	0	0	0	0	0	0	0	0	0	0	0	0	0	0	0	0	0
C17D12.15	0	0	0	0	0	0	0	0	0	0	0	0	0	0	0	0	0	0	0	0	0	0	0	0	0	0	0	0	0	0	16.03	0	0	0	0	0	0	0	0	0	0	0	0	0	0	0	0	0	0
F42D1.5	0	0	0	0	0	0	0	0	0	0	0	0	0	0	0	0	0	0	0	0	0	0	0	0	0	0	0	0	0	0	0	0	0	0	0	0	0	0	0	0	0	0	0	0	0	0	0	0	0
T01G1.1a,T01G1.1c,T01G1.1d.1,T01G1.1d.2,T01G1.1d.3	22.7	187.49	9.76	58.12	32.74	27.47	110.83	102.23	138.34	177.9	114.07	59.57	122.62	33.4	148.7	43.98	365.16	59.15	137.17	106.11	37.09	119.05	79.01	74.33	54.1	173.7	18.33	165.54	93.31	209.77	220.65	117.98	111.87	63.99	86.7	62.69	90.38	242.55	237.87	246.81	88.42	4.02	136.19	109.13	81.81	52.49	48.91	167.37	293.77
Y73B6A.7a	0	0	0	0	0	0	0	0	0	0	0	0	0	0	0	0	0	0	0	0	0	0	0	0	0	0	0	0	0	0	0	0	0	0	0	0	0	0	0	0	0	0	0	0	0	0	0	0	0
H05G16.1	0	3.97	0	4.94	6.04	1.68	3.88	1.72	1.16	5.36	8.96	10.99	0.25	1.77	9.56	1.93	0	0.6	1.53	9.7	0	5.11	0.32	1.53	2.5	4.27	0.33	13.52	3.28	3.34	10.35	8.79	14.2	1.12	0	7.54	4.83	1.95	12.23	4.78	1.91	13.98	7.14	0	2.97	6.49	3.62	3.55	0.21
F33E2.9a	0	0	0	0	0	0	0	0	0	0	0	0	0	0	0	0	0	0	0	0	0	0	0	0	0	0	0	0	0	0	0	0	0	0	0	0	0	0	0	0	0	0	0	0	0	0	0	0	0
F46H6.6	0	0	0	0	0	0	0	0	0	0	0	0	0	0	0	0	0	0	0	0	0	0	0	0	0	0	0	0	0	0	0	0	0	0	0	0	0	0	0	0	0	0	0	0	0	0	0	0	0
F20D1.6	19.34	1.64	23.62	44.57	45.21	28.07	39.2	20.83	52.22	33.22	33.84	45.68	39.66	16.61	27.61	26.56	35.89	7.45	12.54	32.81	0.57	38.55	36.14	37.29	34.72	27.37	23.96	49.44	63.44	24.09	53.56	43.75	38.52	22.58	26.8	59.69	19.25	30.97	30.41	35.95	27.18	34.84	40.48	18.2	46.43	63.86	48.18	32.82	43.24
F46C5.7	0	129.05	22.3	11.27	20.71	19.63	48.11	0	0	15.16	15.62	11.28	22.42	0	38.74	0	0	0	20.59	50.1	0	40.12	19.51	0	0	42.63	7.74	6.51	6.66	12.08	10.24	1.66	0	24.73	0	8.18	14.55	27.33	0.46	7.81	0	65.56	36.79	0	0	9.64	0	43.56	0
F13G11.54	0	0	0	0	0	0	0	0	0	0	0	0	0	0	0	0	0	0	0	0	0	0	0	0	0	0	0	0	0	0	0	0	0	0	0	0	0	0	0	0	0	0	0	0	0	0	0	0	0
E02D9.1b,E02D9.1c	2.04	3.27	1.36	0.87	6.14	16.1	4.63	10.84	1.15	13.68	7.51	8.92	1.86	7.41	8.71	13.81	6.48	36.6	11.78	5.88	8.35	6.48	3.28	14.19	12.45	11.76	28.64	2.42	4.2	11.93	9.48	0.9	5.32	5.03	3.12	15.18	3.25	6.37	22.45	8.4	19.89	10.79	14.55	0	8.67	10.82	6.95	10.44	8.34
Y57G11C.314	0	0	0	0	0	0	0	0	0	0	0	0	0	0	0	0	0	0	0	0	0	0	0	0	0	0	0	0	0	0	0	0	0	0	0	0	0	0	0	0	0	0	0	0	0	0	0	0	0
K11G9.13	0	0	0	0	0	0	0	0	0	0	0	0	0	0	0	0	0	0	0	0	0	0	0	0	0	0	0	0	0	0	0	0	0	0	0	0	0	0	0	0	0	0	0	0	0	0	0	0	0
C05D2.3	0	0	0	0	0	0	0	0	0	0	0	0	0	0	0	0	0	0	0	0	0	0	0	0	0	0	0	0	0	0	0	0	0	0	0	0	0	0	0	0	0	0	0	0	6.46	0	0	0	0
Y116A8C.442	0	0	0	0	0	0	0	0	0	0	0	0	0	0	0	0	0	0	0	0	0	0	0	0	0	0	0	0	0	0	0	0	0	0	0	0	0	0	0	0	0	0	0	0	0	0	0	0	0
F07B10.8	0	0	0	0	0	0	8.57	0	0	4.51	0	0	0	0	0	0	0	0	6.58	0	0	0	0	0	0	0	0	0	0	0	0	0	0	0	0	0	0	0	0	0	0	0	0	0	0	0	0	0	0
M142.2.1,M142.2.2	0	0	0	0	0	2.22	0	5.46	0	0.8	0	0	0	0	0	0.41	0	0	0	1.27	0	0	0	0	15.09	1.46	0	0	0	1.18	0	1.7	0	0	0	0	0	0.75	0.96	0	0	0	0	0	0	0	0	0	0
F52F12.10	0	0	0	0	0	0	0	0	0	0	0	0	0	0	0	0	0	0	0	0	0	0	0	0	0	0	0	0	0	0	0	0	0	0	0	0	0	0	0	0	0	0	0	0	0	0	0	0	0
T24B8.20	0	0	0	0	0	0	0	0	0	0	0	0	0	0	0	0	0	0	0	0	0	0	0	0	0	0	0	0	0	0	0	0	0	0	0	0	0	0	0	0	0	0	0	0	0	0	0	0	0
Y73B6BL.78	0	0	0	0	0	0	0	0	0	0	0	0	0	0	0	0	0	0	0	0	0	0	0	0	0	0	0	0	0	0	0	0	0	0	0	0	0	0	0	0	0	0	0	0	0	0	0	0	0
Y40H7A.90	0	0	0	0	0	0	0	0	0	0	0	0	0	0	0	0	0	0	0	0	0	0	0	0	0	0	0	0	0	0	0	0	0	0	0	0	0	0	0	0	0	0	0	0	0	0	0	0	0
Y64G10A.14b	0	0	0	0	0	0	0	0	0	0	0	0	0	0	0	0	0	0	0	0	0	0	0	0	0	0	0	0	0	0	0	0	0	0	0	0	0	0	0	0	0	0	0	0	0	0	0	0	0
Y73B6BL.177	0	0	0	0	0	0	0	0	0	0	0	0	0	0	0	0	0	0	0	0	0	0	0	0	0	0	0	0	0	0	0	0	0	0	0	0	0	0	0	0	0	0	0	0	0	0	0	0	0
Pseudogene:2RSSE.3	0	0	0	0	0	0	0	0	0	0	0	0	0	0	0	0	0	0	0	0	0	0	2.66	0	0	0	0	0	0	0	0	0	0	0	0	0	0.59	0	3.33	0	8.9	0	0	0	7.53	2.53	0	0	0
Y57G11C.1060	0	0	0	0	0	0	0	0	0	0	0	0	0	0	0	0	0	0	0	0	0	0	0	0	0	0	0	0	0	0	0	0	0	0	0	0	0	0	0	0	0	0	0	0	0	0	0	0	0
Y41E3.275	0	0	0	0	0	0	0	0	0	0	0	0	0	0	0	0	0	0	0	0	0	0	0	0	0	0	0	0	0	0	0	0	0	0	0	0	0	0	0	0	0	0	0	0	0	0	0	0	0
Y67A6A.3	0	0	0	0	0	0	0	0	0	0	0	0	0	0	0	0	0	0	0	0	0	0	0	0	0	0	0	0	0	0	0	0	0	0	0	0	0	0	7.73	0	0	0	0	0	0	0	0	0	0
H08M01.101	0	0	0	0	0	0	0	0	0	0	0	0	0	0	0	0	0	0	0	0	0	0	0	0	0	0	0	0	0	0	0	0	0	0	0	0	0	0	0	0	0	0	0	0	0	0	0	0	0
C31G12.11	0	0	0	0	0	0	0	0	0	0	0	0	0	0	0	0	0	0	0	0	0	0	0	0	0	0	0	0	0	0	0	0	0	0	0	0	0	0	0	0	0	0	0	0	0	0	0	0	0
B0395.7	0	0	0	0	0	0	0	0	0	0	0	0	0	0	0	7.82	0	0	0	0	0	0	0	0	0	0	0	0	0	0	0	0	0	0	0	0	0	7.03	0	0	0	0	0	0	0	0	0	0	0
F21D9.11a	0	0	0	0	0	0	0	0	0	0	0	0	0	0	0	0	0	0	0	0	0	0	0	0	0	0	0	0	0	0	0	0	0	0	0	0	0	3.83	0	0	0	0	0	0	0	0.81	0	0	0
C47G2.18	0	0	0	0	0	0	0	0	0	0	0	0	0	0	0	0	0	0	0	0	0	0	0	0	0	0	0	0	0	0	0	0	0	0	0	0	0	0	0	0	0	0	0	0	0	0	0	0	0
F55B11.115	0	0	0	0	0	0	0	0	0	0	0	0	0	0	0	0	0	0	0	0	0	0	0	0	0	0	0	0	0	0	0	0	0	0	0	0	0	0	0	0	0	0	0	0	0	0	0	0	0
K02A2.9	0	0	0	0	0	0	0	0	0	0	0	0	0	0	0	0	0	0	0	0	0	0	0	0	0	0	0	0	0	0	0	0	0	0	0	0	0	0	0	0	0	0	0	0	0	0	0	0	0
AC7.33	0	0	0	0	0	0	0	0	0	0	0	0	0	0	0	0	0	0	0	0	0	0	0	0	0	0	0	0	0	0	0	0	0	0	0	0	0	0	0	0	0	0	0	0	0	0	0	0	0
Y64G10A.51	0	0	0	0	0	0	0	0	0	0	0	0	0	0	0	0	0	0	0	0	0	0	0	0	0	0	0	0	0	0	0	0	0	0	0	0	0	0	0	0	0	0	0	0	0	0	0	0	0
F29G9.13	0	0	0	0	0	0	0	0	0	0	0	0	0	0	0	0	0	0	0	0	0	0	0	0	0	0	0	0	0	14.74	0	0	0	0	0	0	0	0	0	0	0	0	0	0	0	0	0	0	0
Y67A10A.329	0	0	0	0	0	0	0	0	0	0	0	0	0	0	0	0	0	0	0	0	0	0	0	0	0	0	0	0	0	0	0	0	0	0	0	0	0	0	0	0	0	0	0	0	0	0	0	0	0
Y73F8A.1061	0	0	0	0	0	0	0	0	0	0	0	0	0	0	0	0	0	0	0	0	0	0	0	0	0	0	0	0	0	0	0	0	0	0	0	0	0	0	0	0	0	0	0	0	0	0	0	0	0
F36H12.45	0	0	0	0	0	0	0	0	0	0	0	0	0	0	0	0	0	0	0	0	0	0	0	0	0	0	0	0	0	0	0	0	0	0	0	0	0	0	0	0	0	0	0	0	0	0	0	0	0
Y105C5B.77	0	0	0	0	0	0	0	0	0	0	0	0	0	0	0	0	0	0	0	0	0	0	0	0	0	0	0	0	0	0	0	0	0	0	0	0	0	0	0	0	0	0	0	0	0	0	0	0	0
T05A7.6	0	0	0	0	0	0	0	0	0	2.13	0	0	0	0	0	0	0	0	2.7	1.46	0	0	0.56	0	0	0	0	0	0	3.16	0	0	0.23	0	0	0	0	0	0	0	0	0	0	0	0	0	0	0	0
C48C5.t3	0	0	0	0	0	0	0	0	0	0	0	0	0	0	0	0	0	0	0	0	0	0	0	0	0	0	0	0	0	0	0	0	0	0	0	0	0	0	0	0	0	0	0	0	0	0	0	0	0
F14D12.13	0	0	0	0	0	0	0	0	0	0	0	0	0	0	0	0	0	0	0	0	0	0	0	0	0	0	0	0	0	0	0	0	0	0	0	0	0	0	0	0	0	0	0	0	0	0	0	0	0
K08A8.5	0	0	0	0	0	0	0	0	0	0	0	0	0	0	0	0	0	0	0	0	0	0	0	0	0	0	0	0	0	0	0	0	0	0	0	0	0	0	0	0	0	0	0	0	0	0	0	0	0
Y39G8C.4	0	0	0	0	0	0.63	0.84	0	0	0	0	0	0	0	3.43	0	0	0	0	0	0	0	0	0	0	3.29	0	0	0	0	0	0	0	0	0	0.79	0	0	0	0.86	0	0	0	0	0	0	0	0	0
Y51H4A.886	0	0	0	0	0	0	0	0	0	0	0	0	0	0	0	0	0	0	0	0	0	0	0	0	0	0	0	0	0	0	0	0	0	0	0	0	0	0	0	0	0	0	0	0	0	0	0	0	0
Y73F8A.646	0	0	0	0	0	0	0	0	0	0	0	0	0	0	0	0	0	0	0	0	0	0	0	0	0	0	0	0	0	0	0	0	0	0	0	0	0	0	0	0	0	0	0	0	0	0	0	0	0
C02B10.3	11.71	4.41	12.3	1.42	0.65	3.61	6.79	0	0.35	10.89	11.74	4.14	0	7.12	6.6	0	28.31	10.13	0.77	9.12	10.59	5.51	10.5	8.34	15.14	1.9	10.34	10.93	1.48	10.76	7.36	6.61	0	10.92	10.19	1.81	6.69	7.79	21.36	6.93	5.71	1.35	7.79	0.81	0	7.62	3.81	7.48	12.08
T22F3.13	0	0	0	0	0	0	0	0	0	0	0	0	0	0	0	0	0	0	0	0	0	0	0	0	0	0	0	0	0	0	0	0	0	0	0	0	0	0	0	0	0	0	0	0	0	0	0	0	0
C31H2.10	0	0	0	0	0	0	0	0	0	0	0	0	0	0	0	0	0	0	0	0	0	0	0	0	0	0	0	0	0	0	0	0	0	0	0	0	0	0	0	0	0	0	0	0	0	0	0	0	0
ZC13.12	0	0	0	0	0	0	0	0	0	0	0	0	0	0	0	0	0	0	0	0	0	0	0	0	0	0	0	0	0	0	0	0	0	0	0	0	0	0	0	0	0	0	0	0	0	0	0	0	0
F29G6.5	0	7.06	0	15.43	5.54	0.68	6.42	0.61	2.63	1.47	3.92	1.57	0.72	0	2.19	20.89	0	4.51	15.2	0.78	0	6.25	0.9	0.88	0	3.14	17.24	4.29	0	14.55	11.78	2.08	2.44	1.59	0	3.43	5.11	4.15	0	15.45	0	0	2.95	0	0	5.48	6.7	11.11	0.3
C55A1.7	57.04	7.24	4.49	36.37	0	0	0	0	4.99	11.16	7.53	3.03	2.78	0	2.39	7.57	18.83	8.61	19.13	23.57	29.91	20.27	3.5	6.82	5.66	0	14.09	23.33	55.06	5.5	4.11	2.67	6.41	21.43	0	26.24	4.64	3.48	22.88	8.92	0	0	1.4	0	0	0	13.83	11.68	0
ZK622.3a.1,ZK622.3a.2,ZK622.3b,ZK622.3c.1,ZK622.3c.10,ZK622.3c.11,ZK622.3c.12,ZK622.3c.13,ZK622.3c.14,ZK622.3c.2,ZK622.3c.3,ZK622.3c.4,ZK622.3c.5,ZK622.3c.6,ZK622.3c.7,ZK622.3c.8,ZK622.3c.9,ZK622.3d.1,ZK622.3d.2,ZK622.3d.3,ZK622.3d.4,ZK622.3d.5,ZK622.3d.6,ZK622.3d.7	493.09	1157.46	544.62	1641.05	929.93	545.89	1255.27	1862.09	611.15	1212.42	755.87	613.48	1274.22	750.41	919.2	1748.54	810.9	847.82	424.95	549.97	476.4	589.31	1125.66	911.14	309.91	968.24	1329.93	1264.5	1802.41	1418.67	569.55	398.14	737.42	842	670.22	434.35	1106.09	1437.26	1565.87	1697.01	881.59	596.31	1109.74	972.65	1254.4	731.09	1568.8	1076.72	927.6
C08H9.5	0	7.28	0	3.97	4.25	1.35	0	4.23	5.84	5.81	12.24	7.73	0	6.64	22.17	0	0	11.12	5	15.48	0	14.39	0.89	0	8.47	1.77	0.46	1	0	10.77	25.87	2.06	23.48	11.75	7.12	8.46	20.56	7.27	0	9.24	0	0	28.34	0	6.7	3.98	0	7.97	0
F18E9.9b	0	0	0	0	0	0	0	0	0	0	0	0	0	0	0	0	0	0	0	0	0	0	0	0	0	0	0	0	0	0	0	0	0	0	0	0	0	0	0	0	0	0	0	0	0	0	0	0	0
Y39G10AL.1a	0	0	0	0	0	12.09	0	5.39	0	0	0	0	0	0	0	0	0	0	0	0	0	0	0	0	0	0	0	0	0	2.12	0	0	0	0	0	0	0	0	0	0	0	0	0	0	0	0	0	0	0
T12B3.1	70.18	0	0	36.63	4.2	6.21	28.17	11.83	10.47	29.56	26.75	16.93	5.72	8.62	41.54	67.84	75.27	24.35	43.6	4.46	3.8	17.79	32.85	22.93	3.26	36.18	0	16.05	33.88	48.78	40.79	10.28	0	19.88	13.7	32.17	5.57	6.81	10.69	11.18	26.32	1.46	0	32.91	35.73	23.28	0	13.79	37.58
C50F2.3	0	0	0	18.42	10.68	24.89	2.06	8.25	20.9	14.9	9.53	6.59	5.63	3.3	7.54	0	0	4.43	25.67	9.28	31.87	7.59	3.03	13.25	7.2	9.07	7.86	9.41	9.42	25.79	16.53	9.36	21.81	16.04	10.77	7.22	8.05	24.11	44.46	9.73	0	4.32	15.74	11.12	15.68	3.56	0.87	4.53	0
Y116A8C.396	0	0	0	0	0	0	0	0	0	0	0	0	0	0	0	0	0	0	0	0	0	0	0	0	0	0	0	0	0	0	0	0	0	0	0	0	0	0	0	0	0	0	0	0	0	0	0	0	0
Y54G2A.37	0	0	0	0	5.06	0	0	0	0	0	0	0	0	0	0	13.61	0	0	0	0	0	0	2.47	0	0	0	0	1.38	0	0	0	0	27.17	0	0	14.08	19.83	5.67	0	12.17	41.11	0	0	0	0	0	1.41	0	33.26
R03G5.1a.1,R03G5.1a.2,R03G5.1a.3,R03G5.1c,R03G5.1d.1,R03G5.1d.2,R03G5.1d.3	188.96	132.8	155.51	268.15	281.9	456.86	218.76	172.87	283.93	192.04	244.15	211.76	275.6	241.92	182.07	164.77	280.24	210.16	157.94	152.17	238.84	191.08	174.4	311.86	333.02	217.56	71.29	138.23	181.92	230.92	192.37	219.23	327.57	286.24	320	242.82	178.06	175.89	283.97	220.36	162.33	204.56	159.07	131.56	170.37	213.78	149.71	205.99	142.42
F19C7.6	0	0	0	0	0	0	0	2.74	0	0	0	0	0	3.87	0	0	0	0	6.37	0	0	0	0	0	0	0	0	0	0	3.21	0	0	0	0	0	0	0	0	0	0	0	0	0	0	0	0	0	0	0
T06D10.6	0	0	0	0	0	0	0	0	0	0	0	0	0	0	0	0	0	0	0	0	0	0	0	0	0	0	0	0	0	0	0	0	0	0	0	0	0	0	0	0	0	0	0	0	0	0	0	0	0
F16F9.7	0	0	0	0	10.42	0	0	19.59	0	0	0	0	0	0	0	0	0	0	0	0	0	0	15.16	0	0	0	7.16	3.58	0	0	8.69	11.39	0	0	0	0	0	0	0	0	0	0	0	0	0	0	0	0	0
C16A11.4a,C16A11.4b	30.65	3.39	22.6	2.94	13.56	7.75	9.62	14.04	6.65	9.05	9.74	6.85	8.18	14.71	7.42	20.46	35.93	7.91	16.54	2.08	12.57	11.88	1.56	6.15	10.04	0.79	6.08	7.79	9.02	6.98	10.85	3.06	0	5.58	10.4	6.76	4.5	2.85	19.86	7.77	8.13	12.41	1.94	28.18	19.41	8.61	28.52	5.38	19.22
Pseudogene:C18D4.10	0	0	0	0	0	0	0	0	0	0	0	0	0	0	0	1.13	0	0	5.76	0	0	0	0	0	0	0	0	0	0	10.76	0	0	0	0	0	0	0	0	0	0	0	0	0	0	0	0	0	0	0
W02B12.18	0	0	0	0	0	0	0	0	0	0	0	0	0	0	0	0	0	0	0	0	0	0	0	0	0	0	0	0	0	0	0	0	0	0	0	0	0	0	0	0	0	0	0	0	0	0	0	0	0
Y73F8A.1074	0	0	0	0	0	0	0	0	0	0	0	0	0	0	0	0	0	0	0	0	0	0	0	0	0	0	0	0	0	0	0	0	0	0	0	0	0	0	0	0	0	0	0	0	0	0	0	0	0
H25K10.13	0	0	0	0	0	0	0	0	0	0	0	0	0	0	0	0	0	0	0	0	0	0	0	0	0	0	0	0	0	0	0	0	0	0	0	0	0	0	0	0	0	0	0	0	0	0	0	0	0
H27D07.4	0	0	0	0	0	0	0	0	0	0	0	0	0	0	0	0	0	0	3.99	0	0	0	0	0	0	0	0	0	0	4.01	0	0	0	0	0	0	0	0	0	0	0	0	0	0	0	0	0	0	0
H12I19.58	0	0	0	0	0	0	0	0	0	0	0	0	0	0	0	0	0	0	0	0	0	0	0	0	0	0	0	0	0	0	0	0	0	0	0	0	0	0	0	0	0	0	0	0	0	0	0	0	0
Y57G11C.104	0	0	0	0	0	0	0	0	0	0	0	0	0	0	0	0	0	0	0	0	0	0	0	0	0	0	0	0	0	0	0	0	0	0	0	0	0	0	0	0	0	0	0	0	0	0	0	0	0
Pseudogene:D2096.16	0	0	0	0	0	0	2.54	0	2.72	0	1.81	0	0	0	0.87	0	0	0	0	0	0	0	0	0	0	1.24	0	0	0	0	0	0	0	0	0	7.13	0	0	0	0	0	0	1.02	0	0	0	0	0	0
C39H7.64	0	0	0	0	0	0	0	0	0	0	0	0	0	0	0	0	0	0	0	0	0	0	0	0	0	0	0	0	0	0	0	0	0	0	0	0	0	0	0	0	0	0	0	0	0	0	0	0	0
ZC412.5	0	0	0	0	0	0	0	0	0	0	0	0	0	0	0	0	0	0	0	0	0	0	0	0	0	0	0	0	0	0	0	0	0	0	0	0	0	0	0	0	0	0	0	0	0	0	0	0	0
Y51H4A.292	0	0	0	0	0	0	0	0	0	0	0	0	0	0	0	0	0	0	0	0	0	0	0	0	0	0	0	0	0	0	0	0	0	0	0	0	0	0	0	0	0	0	0	0	0	0	0	0	0
Y64G10A.76	0	0	0	0	0	0	0	0	0	0	0	0	0	0	0	0	0	0	0	0	0	0	0	0	0	0	0	0	0	0	0	0	0	0	0	0	0	0	0	0	0	0	0	0	0	0	0	0	0
Y116A8A.6	0	0	0	0	0.67	0	0	6.66	1.07	0	0	0	0	0	0.68	2.16	0	0	0	0	0	0	0.98	1.91	0	4.39	0	0	2.03	2.37	12.24	0	0.82	0	0	2.8	3.78	6.01	0	1.02	0	0	4.81	0	10.16	6.9	0	6.6	0
H08J11.2	2.5	0	7.38	12.78	19.54	30.33	20.33	9.69	3.64	10.86	9.32	11.19	27.35	4.01	10.88	5.51	0	0.89	1.14	16.09	1.76	4.97	32.96	22.27	13.69	16.3	25.02	19.45	8.1	4.6	18.66	14.32	46.22	6.3	19.16	24.44	23.24	12.37	11.38	11.11	0	1.01	11.65	2.41	8.09	23.3	17.96	16.02	12.33
F20D1.20	0	0	0	0	0	0	0	0	0	8.29	0	0	0	0	0	0	0	0	0	0	0	0	0	0	0	0	0	0	0	0	0	0	0	0	0	0	0	0	0	0	0	0	0	0	0	0	0	0	0
K08B4.36	0	0	0	0	0	0	0	0	0	0	0	0	0	0	0	0	0	0	0	0	0	0	0	0	0	0	0	0	0	0	0	0	0	0	0	0	0	0	0	0	0	0	0	0	0	0	0	0	0
F29C4.t1	0	0	0	0	0	0	0	0	0	0	0	0	0	0	0	0	0	0	0	0	0	0	0	0	0	0	0	0	0	0	0	0	0	0	0	0	0	0	0	0	0	0	0	0	0	0	0	0	0
Y51A2D.1a	0	0	0	0	0	2.18	0	0	0	0	0	0	0	0	0	0	0	0	0	0	0	0	0	0	0	0	0	0	0	1.16	0	0	0	0	0	0	0	0	0	0	0	0	0	0	0	0	0	0	0
C26E6.12	79.28	97.12	32.93	19.79	9.44	2.42	17.31	50.5	28.67	17.34	19.26	14.78	18.63	26.8	19.14	72.08	5.16	150.81	54.58	36.96	206.09	23.37	15.97	18.61	15.22	18.49	100.43	23.46	46.09	34.28	8.21	13.11	41.07	37.47	14.21	15.16	36.1	41.25	93.67	12.69	87.28	27.92	33.42	61.05	14.02	16.66	84.47	25.02	43.55
C04G2.4	0	0	0	0	0	0	0	0	0	0	0	0	0	0	0	0	0	0	0	0	0	0	0	0	0	0	0	0	0	0	0	0	0	0	0	0	0	0	0	0	0	0	0	0	0	0	0	0	0
Y64G10A.354	0	0	0	0	0	0	0	0	0	0	0	0	0	0	0	0	0	0	0	0	0	0	0	0	0	0	0	0	0	0	0	0	0	0	0	0	0	0	0	0	0	0	0	0	0	0	0	0	0
Y39A1B.2a,Y39A1B.2b,Y39A1B.2c	0	0	0	0	0	0	0.64	0	0	0	0	0	0	0	0	0	0	0	3.21	0	0	0	0	0	0	2.07	0	0	0	3.08	0.26	1.98	0	0	1.18	0	0	0	0	0	0	0	0	0	0	0	1.32	2.09	0
Y105C5A.252	0	0	0	0	0	0	0	0	0	0	0	0	0	0	0	0	0	0	0	0	0	0	0	0	0	0	0	0	0	0	0	0	0	0	0	0	0	0	0	0	0	0	0	0	0	0	0	0	0
T06C12.9	0	0	0	0	0	0	0	4.28	0	0	0	0	0	0	0	0	0	0	0	0	0	0	0	0	0	0	0	0	0	0	0	0	0	0	0	0	0	0	0	0	0	0	0	0	0	0	0	0	0
Pseudogene:Y102A5C.8	0	0	0	0	0	0	0	0	0	0	0	0	0	0	0	0	27.87	0	0	0	0	0	0	5.2	0	0	0	1.47	0	4.28	0	0	0	0	4.78	0	0	0	0	0	0	0	0	0	0	0	0	0	0
Y43D4A.1	0	0	0	0	0	0	0	0	0	0	4.59	0	0	0	0	3.44	0	0	0	0	0	0	0	0	0	3.08	0	0	0	4.95	3.76	0	0	0	0	0	0	0	0	0	0	0	0	0	0	0	0	0	0
C46A5.14	0	0	0	0	0	0	0	0	0	0	0	0	0	0	0	0	0	0	0	0	0	0	0	0	0	0	0	0	0	0	0	0	0	0	0	0	0	0	0	0	0	0	0	0	0	0	0	0	0
F07C6.1a,F07C6.1b	147.97	149.64	234.84	118.43	62.38	20.24	207.81	227.11	211.48	236.93	166.16	113.55	48.5	192.92	287.01	485.85	169.58	208.1	926.09	301.56	277.11	135	181.01	189.41	147.22	168.01	290.42	147.14	508.78	211.86	159.41	112.4	173.87	166.62	78.25	39.5	267.97	210.95	288.48	167.7	731.04	651.77	216.88	325.24	406.45	86.34	296.04	192.6	573.44
F32A5.9	12.23	108.07	123.49	7.94	29.23	10.74	24.96	43	43.18	18.95	48.57	33.99	2.84	43.56	43.81	19.29	171.67	17.55	192.02	51.01	74	33.06	53.52	52.11	40.37	48.54	44.85	58.89	97.72	72.77	71.19	19.08	51.49	24.96	9.64	20.05	42.5	65.63	0	21.81	111.94	154.03	52.73	71.14	40.45	43.93	42.27	11.91	42.52
W08F4.7	0	0	0	0	0	0	0	0	0	0	0	0	0	0	0	0	0	0	6.23	0	0	0	0	15.28	0	0	0	0	0	1.57	0	0	0	0	0	0	0	0	0	0	0	0	0	0	0	0	0	0	0
C35D6.22	0	0	0	0	0	0	0	0	0	0	0	0	0	0	0	0	0	0	0	0	0	0	0	0	0	0	0	0	0	0	0	0	0	0	0	0	0	0	0	0	0	0	0	0	0	0	0	0	0
H32C10.71	0	0	0	0	0	0	0	0	0	0	0	0	0	0	0	0	0	0	0	0	0	0	0	0	0	0	0	0	0	0	0	0	0	0	0	0	0	0	0	0	0	0	0	0	0	0	0	0	0
H32C10.96	0	0	0	0	0	0	0	0	0	0	0	0	0	0	0	0	0	0	0	0	0	0	0	0	0	0	0	0	0	0	0	0	0	0	0	0	0	0	0	0	0	0	0	0	0	0	0	0	0
F16H9.3	0	0	0	0	0	0	0	0	0	0	0	0	0	0	0	0	0	0	0	0	0	0	0	0	0	0	0	0	0	0	0	0	0	0	0	0	0	0	0	0	0	0	0	0	0	0	0	0	0
Y67A10A.330	0	0	0	0	0	0	0	0	0	0	0	0	0	0	0	0	0	0	0	0	0	0	0	0	0	0	0	0	0	0	0	0	0	0	0	0	0	0	0	0	0	0	0	0	0	0	0	0	0
C05A9.2	0	0	2.34	0	2.48	10.97	14.69	14.72	9.19	28.41	3.93	11.03	8.67	10.18	21.89	8.95	0	31.59	4.33	6.24	0	14.7	7.26	14.12	2.9	4.48	30.66	35.45	7.45	15.95	0	19.53	11.61	4.79	14.6	13.74	18.34	6.43	12.36	16.86	7.68	1.28	9.56	0	8.55	16.76	21.69	6.09	0
WBGene00077482	0	0	0	0	0	0	0	0	0	0	0	0	0	0	0	0	0	0	0	0	0	0	0	0	0	0	0	0	0	0	0	0	0	0	0	0	0	0	0	0	0	0	0	0	0	0	0	0	0
Y37A1A.52	0	0	0	0	0	0	0	0	0	0	0	0	0	0	0	0	0	0	0	0	0	0	0	0	0	0	0	0	0	0	0	0	0	0	0	0	0	0	0	0	0	0	0	0	0	0	0	0	0
Y57G11C.255	0	0	0	0	0	0	0	0	0	0	0	0	0	0	0	0	0	0	0	0	0	0	0	0	0	0	0	0	0	0	0	0	0	0	0	0	0	0	0	0	0	0	0	0	0	0	0	0	0
M199.60	0	0	0	0	0	0	0	0	0	0	0	0	0	0	0	0	0	0	0	0	0	0	0	0	0	0	0	0	0	0	0	0	0	0	0	0	0	0	0	0	0	0	0	0	0	0	0	0	0
C30G12.3	0	0	0	0	0	0	0	0	0	0	0	0	0	0	0	0	0	0	0	0	0	0	0	0	0	0	0	0	0	0	0	0	0	0	0	0	0.76	0	0	0	0	0	0	0	0	0	0	0	0
F44C4.7	0	0	0	0	0	0	0	0	0	0	0	0	0	0	0	0	0	0	0	0	0	0	0	0	0	0	0	0	0	0	0	0	0	0	0	0	0	0	0	0	0	0	0	0	0	0	0	0	0
C10C6.2	4.98	3.63	0	0	2.33	6.03	9.25	12.34	0	5.56	2.47	0	0	0	3.15	62.01	56.59	15.62	0	2.96	2.81	5.26	11.38	3.32	0	15.24	8.21	8.56	0	12.82	3.37	1.75	8.73	11.02	9.12	3.24	0	0	0	1.18	0	26.61	14.38	0.96	5.36	1.45	11.04	3.82	34.42
R13F6.4a,R13F6.4d,R13F6.4e,R13F6.4f	0	0	3.72	2.5	4.67	4.51	4.64	7.58	3.72	8.09	7.74	9.14	6.39	0.84	3.92	6.94	21.83	0.09	13.93	8.98	12.53	4.2	4.6	1.9	2.92	8.62	1.11	13.93	5.89	1.95	10.38	9.3	7.57	1.86	5.32	9.73	7.37	18.95	4.57	11.4	15.66	11.96	7.66	3.61	6.4	6.03	3.55	4.95	0
F26D12.8	0	0	0	0	0	0	0	0	0	0	0	0	0	0	0	0	0	0	0	0	0	0	0	0	0	0	0	0	0	0	0	0	0	0	0	0	0	0	0	0	0	0	0	0	0	0	0	0	0
T01H10.9	0	0	0	0	0	0	15.07	0	0	0	0	0	0	0	0	0	0	0	0	0	0	0	0	0	0	0	0	0	0	0	0	0	0	0	0	0	3.25	7.3	0	0	0	0	0	0	0	0	0	0	13.96
K07C5.2	40.41	82.26	65	51.05	5.74	5.3	39.79	23.71	26.96	44.78	32.42	12.16	18.96	13.08	0	295.61	0	119.61	12.31	70.27	98.39	27.54	44.86	0	35.7	42.31	252.79	41.57	0	22.49	0	11.86	16.24	22.19	44.99	13.28	0.63	14.96	0.6	22.47	147.77	9.91	66.68	0	39.59	2.23	0	83.09	38.06
R08A2.7	13.58	0	0	0	7.15	0	0	0	0	0	0	0	0	0	0	0	0	0	0	0	0	0	0	0	0	8.98	0	7.8	0	8.3	0	10.03	0	13.77	0	0	12.83	0	0	0	0	0	0	0	0	0	0	0	0
F58H1.12	0	0	0	0	12.86	0	0	0	0	0	0	0	0	0	0	0	0	0	0	0	0	0	0	0	0	0	0	0	0	13.62	0	0	0	0	0	0	0	0	0	0	0	0	0	0	0	0	0	0	5.47
Y119D3B.25	0	0	0	0	0	0	0	0	0	0	0	0	0	0	0	0	0	0	0	0	0	0	0	0	0	0	0	0	0	0	0	0	0	0	0	0	0	0	0	0	0	0	0	0	0	0	0	0	0
M199.5a,M199.5b	0	0	0	0	0	0	0	0	0	0	0	0	0	0	0	0	0	0	0	0	0	0	0	0	0	0	0	0	0	0.52	0	0	0	0	0	0	0	0	0	0	0	0	0	0	0	0	0	0	0
C27H2.40	0	0	0	0	0	0	0	0	0	0	0	0	0	0	0	0	0	0	0	0	0	0	0	0	0	0	0	0	0	0	0	0	0	0	0	0	0	0	0	0	0	0	0	0	0	0	0	0	0
Y57G11A.144	0	0	0	0	0	0	0	0	0	0	0	0	0	0	0	0	0	0	0	0	0	0	0	0	0	0	0	0	0	0	0	0	0	0	0	0	0	0	0	0	0	0	0	0	0	0	0	0	0
Pseudogene:C08E8.8	0	0	0	0	0	0	0	0	0	0	0	0	0	0	0	0	0	0	6.06	0	0	0	0	0	0	0	0	0	0	3.05	0	0	0	0	0	0	0	0	0	0	0	0	0	0	0	0	0	0	0
F17E9.15	0	0	0	0	0	0	0	0	0	0	0	0	0	0	0	0	0	0	0	0	0	0	0	0	0	0	0	0	0	0	0	0	0	0	0	0	0	0	0	0	0	0	0	0	0	0	0	0	0
H06H21.33	0	0	0	0	0	0	0	0	0	0	0	0	0	0	0	0	0	0	0	0	0	0	0	0	0	0	0	0	0	0	0	0	0	0	0	0	0	0	0	0	0	0	0	0	0	0	0	0	0
Y57G11C.321	0	0	0	0	0	0	0	0	0	0	0	0	0	0	0	0	0	0	0	0	0	0	0	0	0	0	0	0	0	0	0	0	0	0	0	0	0	0	0	0	0	0	0	0	0	0	0	0	0
Y10G11A.32	0	0	0	0	0	0	0	0	0	0	0	0	0	0	0	0	0	0	0	0	0	0	0	0	0	0	0	0	0	0	0	0	0	0	0	0	0	0	0	0	0	0	0	0	0	0	0	0	0
B0379.4a,B0379.4b,B0379.4c	16.37	32.4	3.59	45.07	55.12	19.83	44.48	107.71	48.65	74.28	54.61	46.33	42.56	23.65	92.56	84.94	0.89	42.34	43.51	84.56	6.15	55.23	50.91	42.53	28.99	81.61	83.71	91.01	121.49	79.97	90.8	83.38	138.09	29.81	53.53	61.57	75.35	71.64	57.55	154.97	21.31	10.15	93.88	7.93	33.98	46.55	23.96	50.12	76.04
Y105C5A.595	0	0	0	0	0	0	0	0	0	0	0	0	0	0	0	0	0	0	0	0	0	0	0	0	0	0	0	0	0	0	0	0	0	0	0	0	0	0	0	0	0	0	0	0	0	0	0	0	0
C45B2.8	0	0	0	0	0	0	0	0	0	0	0	0	0	14.74	0	16.7	0	0	0	0	0	0	0	0	0	0	0	0	0	4.02	0	3.96	0	4.54	0	4.84	0	0	0	0	0	0	2.05	0	0	0	0	0	0
Y105C5A.1286a	0	0	0	0	0	0	0	0	0	0	0	0	0	0	0	0	0	0	0	0	0	0	0	0	0	0	0	0	0	0	0	0	0	0	0	0	0	0	0	0	0	0	0	0	0	0	0	0	0
B0350.55	0	0	0	0	0	0	0	0	0	0	0	0	0	0	0	0	0	0	0	0	0	0	0	0	0	0	0	0	0	0	0	0	0	0	0	0	0	0	0	0	0	0	0	0	0	0	0	0	0
Y40C7B.10	0	0	0	0	0	0	0	0	0	0	0	0	0	0	0	0	0	0	0	0	0	0	0	0	0	0	0	0	0	0	0	0	0	0	0	0	0	0	0	0	0	0	0	0	0	0	0	0	0
Y22D7AR.12	0	0	0	0	0.49	0	0	2.44	0	0	0	0	0	0	0	0	18.96	0	4.93	0.31	0	0	3.95	0	0	0	0	1.12	0	4.66	1.28	0	0	0	0.96	0	2.13	0.18	0	0	0	0	0	0	0	0	0	0	6.4
Y105C5B.279	0	0	0	0	0	0	0	0	0	0	0	0	0	0	0	0	0	0	0	0	0	0	0	0	0	0	0	0	0	0	0	0	0	0	0	0	0	0	0	0	0	0	0	0	0	0	0	0	0
F27E11.t1	0	0	0	0	0	0	0	0	0	0	0	0	0	0	0	0	0	0	0	0	0	0	0	0	0	0	0	0	0	0	0	0	0	0	0	0	0	0	0	0	0	0	0	0	0	0	0	0	0
W03F8.63	0	0	0	0	0	0	0	0	0	0	0	0	0	0	0	0	0	0	0	0	0	0	0	0	0	0	0	0	0	0	0	0	0	0	0	0	0	0	0	0	0	0	0	0	0	0	0	0	0
Y51H4A.567	0	0	0	0	0	0	0	0	0	0	0	0	0	0	0	0	0	0	0	0	0	0	0	0	0	0	0	0	0	0	0	0	0	0	0	0	0	0	0	0	0	0	0	0	0	0	0	0	0
K08A8.17	0	0	0	0	0	0	0	0	0	0	0	0	0	0	0	0	0	0	0	0	0	0	0	0	0	0	0	0	0	0	0	0	0	0	0	0	0	0	0	0	0	0	0	0	0	0	0	0	5.08
C17F4.8	24.14	25.48	0	7.95	20.44	0	17.27	21.64	3.86	3.45	0	0	0	0	8.82	45.58	0	0	0	5.5	0	4.95	2.14	6.24	0	14.73	16.37	7.02	0	3.41	11.37	11.49	0	18.78	0	0	15.31	6.47	0.9	14.31	142.24	34.61	15.56	0	48.39	17.68	0	47.77	20.35
Y57G11C.366	0	0	0	0	0	0	0	0	0	0	0	0	0	0	0	0	0	0	0	0	0	0	0	0	0	0	0	0	0	0	0	0	0	0	0	0	0	0	0	0	0	0	0	0	0	0	0	0	0
C48A7.2c	2.7	0	8.92	5.14	4.71	9.3	6.26	11.47	19.34	6.27	4.45	8.67	14.05	5.73	6.92	3.81	16.95	0.96	1.23	9.37	14.22	3.55	11.52	3.73	4.87	8.41	4.77	17.88	11.5	11.16	8.66	11.84	12.3	6.09	6.14	5.84	4.53	16.89	27.17	13.96	5.93	0	12.55	4.54	5.06	10.81	4.39	2.58	18.21
B0034.5	0	0	13	0	0	0	5.12	0	0	0	0	0	0	3.53	0	0	0	0	0	6.55	0	5.83	0	0	0	8.12	0	0	0	11.15	0	5.82	0	0	0	0	0	2.57	0	0	0	0	6.16	4.25	0	0	0	0	0
C10G6.38	0	0	0	0	0	0	0	0	0	0	0	0	0	0	0	0	0	0	0	0	0	0	0	0	0	0	0	0	0	0	0	0	0	0	0	0	0	0	0	0	0	0	0	0	0	0	0	0	0
B0207.4	0	0	0	0	0	7.52	0	0	0	0	3.6	2.16	0.99	0	0	0	0	0	1.99	4.31	0	1.44	0	4.83	0	0	3.2	2.07	0	0	1.47	1.91	0	0	0	0	0	0	0	3.86	0	0	0	0	14.04	0	0	6.95	0
F19B10.11	0	0	0	0	0	0	0.92	0	0	0	1.3	0	0	0	0	0	0	0	0	0	0	0	0	0	0	0	0	0	0	0	0	0	0	0	0	0	0	0	0	0	0	0	0	0	0	0	0	0	0
Y40H7A.172	0	0	0	0	0	0	0	0	0	0	0	0	0	0	0	0	0	0	0	0	0	0	0	0	0	0	0	0	0	0	0	0	0	0	0	0	0	0	0	0	0	0	0	0	0	0	0	0	0
Y48A6C.3	0	0	5.44	4.19	0.96	0	0	1.91	0	0.76	0	2.44	0	1.31	2.43	0	0	0	2.25	0	0	0	0	0	0	1.39	0	0	0	5.65	0	1.08	0	0	7.53	1.33	0	0.72	0	0	0	0	0.57	0	2.65	0.45	0	0	0
C08B6.11	45.34	9.19	11.1	35.85	4.7	1.3	25.4	41.47	10.67	31.85	7.48	26.16	18.49	16.05	42.02	48.89	137.43	31.2	37.32	20.98	49.94	10.94	17.22	13.37	28.67	15.4	37.8	17.12	33.77	31.25	15.33	0	57.06	20.47	20.67	9	69.43	14.95	18.01	12.51	108.39	56.22	20.04	2.18	21.86	27.79	17.22	11.57	43.35
C50H2.12	0	0	0	25.31	11.7	0	41.59	84.05	32.3	8.76	0	0	217.12	0	0	0	0	107.56	146.87	34.23	133.15	19.86	25.63	41.75	0	0	62.01	33.84	0	90.12	0	12.9	0	0	23.57	0	30.8	40.78	199.64	0	287.59	242.64	29.7	401.35	56.85	0	0	0	36.62
Y37A1B.147	0	0	0	0	0	0	0	0	0	0	0	0	0	0	0	0	0	0	0	0	0	0	0	0	0	0	0	0	0	0	0	0	0	0	0	0	0	0	0	0	0	0	0	0	0	0	0	0	0
R05A10.105	0	0	0	0	0	0	0	0	0	0	0	0	0	0	0	0	0	0	0	0	0	0	0	0	0	0	0	0	0	0	0	0	0	0	0	0	0	0	0	0	0	0	0	0	0	0	0	0	0
H03E18.2a,H03E18.2b	0	0	0	8.7	2.11	0	30.99	11.36	16.25	28.63	7.39	26.67	11.77	0	8.95	0	58.44	0	18.29	42.13	4.4	0	8.13	0	2.46	22.22	0	33.74	0	20.86	49.55	4.31	47.45	1.78	4.14	9.14	9.98	12.67	0	11.32	0	0	22.76	0	0	5.05	22.39	11.99	0
Y54E10BL.2	0	0	0	1.16	6.38	10.6	11.05	0	0	0	0	16.23	1.24	0	2.69	11.97	0	5.82	4.97	2.69	40.27	0	10.91	21.2	9.93	5.39	15.99	1.29	2.4	2.5	4.61	3.59	3.22	10.96	8.34	5.9	2.81	0	4.67	1.61	6.61	7.71	1.9	0	5.87	1.99	0.89	0	0
T06A10.46	0	0	0	0	0	0	0	0	0	0	0	0	0	0	0	0	0	0	0	0	0	0	0	0	0	0	0	0	0	0	0	0	0	0	0	0	0	0	0	0	0	0	0	0	0	0	0	0	0
F52D10.5	0	0	0	0	3.66	0	3.61	0	0	0	5.15	3.1	0	0	7.38	0	0	0	0	0	0	6.19	7.14	0	0	0	0	0	0	4.28	15.84	20.58	37.2	15.69	0	8.44	0	10.85	0	8.29	0	0	18.09	0	0	19.9	0	0	0
Y105C5A.1244	0	0	0	0	0	0	0	0	0	0	0	0	0	0	0	0	0	0	0	0	0	0	0	0	0	0	0	0	0	0	0	0	0	0	0	0	0	0	0	0	0	0	0	0	0	0	0	0	0
W06G6.2	0	0	0	0	0	0	0	0	0	0	0	0	0	0	1.96	0	0	0	0	0	0	0	0	0	0	0	0	2.97	0	0	0	0	5.8	0	0	0	0	0	0	0	0	0	0	0	0	3.63	0	0	0
W05E10.5a,W05E10.5b	0	25.4	15.15	3.71	12.58	0	19.62	10.79	13.64	30.81	10.9	28.43	1.32	0	8.68	8.32	2.75	79.78	36.03	72.06	0	65.16	15.11	0	0	31.15	0	24.69	17.3	61.08	14.44	8.45	0	0	0	12.7	20.79	0	71.92	0	105.7	29.71	26.6	2.8	0	6.68	27.79	26.44	122.55
K10C9.4	0	0	0	0	2.78	0	0	0	0	0	0	0	0	0	0	0	0	0	0	0	0	0	0	0	0	0	0	0	0	3.25	0	0	0	0	0	0	0	0	0	0	0	0	0	0	0	1.3	0	0	0
WBGene00219700	10	47.29	31.05	0	33.62	18.19	11.79	7.96	45.62	6.19	8.57	10.54	29.15	35.1	28.34	0	0	72.55	8.98	19.24	72.83	0	0	0	0	39.78	0	17.63	0	9.08	21.11	27.65	0	10.58	0	0	7.65	5.74	0	0	46.84	0	46.57	19.59	11.67	0	13.45	0	25.67
F08G5.18	0	0	0	0	0	0	0	0	0	0	0	0	0	0	0	0	0	0	0	0	0	0	0	0	0	0	0	0	0	0	0	0	0	0	0	0	0	0	0	0	0	0	0	0	0	0	0	0	0
Y39A3A.5	0	0	0	0	0	0	0	0	0	0	0	0	0	0	0	0	0	0	0	0	0	0	0	0	0	0	0	2.01	0	0	0	0	0	0	0	0	0	0	0	0	0	0	0	6.57	0	0	0	0	0
B0304.1a,B0304.1b,B0304.1c	0	0.94	0	0	0	0	1.35	0	0.95	2.86	5.67	3.38	0	1.24	4.97	8.68	0	0	0	3.37	13.01	1.49	5.32	0	0	5.2	16.91	6.54	1.34	0	0	1.03	0	1.13	0	0	5.92	3.32	0	8.17	0	0	3.21	0	1.21	6.3	0	1.47	4.34
F42A9.13	0	0	0	0	0	0	0	0	0	0	0	0	0	0	0	0	0	0	0	0	0	0	0	0	0	0	0	0	0	0	0	0	0	0	0	0	0	0	0	0	0	0	0	0	0	0	0	0	0
F52H2.11	0	0	0	0	0	0	0	0	0	0	0	0	0	0	0	0	0	0	0	0	0	0	0	0	0	0	0	0	0	0	0	0	0	0	0	0	0	0	0	0	0	0	0	0	0	0	0	0	0
C46G7.94	0	0	0	0	0	0	0	0	0	0	0	0	0	0	0	0	0	0	0	0	0	0	0	0	0	0	0	0	0	0	0	0	0	0	0	0	0	0	0	0	0	0	0	0	0	0	0	0	0
F59E11.8a	0	0	0	8.18	6.43	1.19	17.51	12.75	0.57	7.65	12.49	47.73	5	1.47	17.34	21.55	0	4.89	0	17.62	0	3.63	28.29	21.38	0	5.44	0	16.06	25.03	25.17	38.13	16.91	0	0	8.41	14.88	5.3	1.59	24.55	10.55	0	0	8.93	0	0	6.01	29.54	33.38	2.6
F02E9.4a,F02E9.4b	19.8	66.99	4.35	12.31	6.12	2.13	28.08	13.55	20.77	22.09	20.16	11.21	19.64	3.4	27.57	33.4	46.57	0	42.61	23.62	40.61	19.11	12.35	13.61	1.77	17.94	19.39	28.68	17.59	28.69	51.9	25.33	31.28	15.34	11.2	12.04	20.65	30.14	30.89	21.64	23.98	8.6	29.24	13.31	27.41	14.3	3.7	32.73	31.39
F31C3.5	0	0	6.44	0	1.71	0	2.52	0	0	0	0	0	0	0	0.86	0	0	0	0	0	0	0	0	0	0	0	0	0	0	0	0	0	0	0	0	7.09	0	0	0	1.29	0	0	0	0	0	2.39	0	0	0
Y57G11C.637	0	0	0	0	0	0	0	0	0	0	0	0	0	0	0	0	0	0	0	0	0	0	0	0	0	0	0	0	0	0	0	0	0	0	0	0	0	0	0	0	0	0	0	0	0	0	0	0	0
Pseudogene:T02B11.2	0	0	0	0	0	0	0	0	0	0	0	0	0	0	0	0	0	0	0	0	0	0	0	0	0	0	0	0	0	6.75	0	0	0	0	0	0	0.32	0	0	0	0	0	0	0	0	0	0	0	0
F27E5.5	0	0	0	11.11	4.76	0	7.09	0	0	0	0	0	6.34	0	1.38	0	9.42	0	3.2	0	0	0	0	0	1.58	0	0	4.18	0	8.83	0	9.21	0	0	5.32	0	2.93	10.68	0	0	0	2.12	13.01	5.04	0	3.82	21.63	0	0
F49F1.5a,F49F1.5b	60.15	119.26	201.08	147.35	119	101.55	188.32	213.89	8.47	117.36	430.87	1772.85	62.99	81.29	245.95	54.52	0	26.01	48.87	190.86	32.53	102.05	329.15	55.87	174.78	224.81	56	294.24	143.81	81.46	132.88	218.53	252.25	99.95	270.21	490.65	528.01	457.98	0	21.56	0	248.71	305.3	0	55.78	244.02	580.94	297.85	43.38
Y73F8A.378	0	0	0	0	0	0	0	0	0	0	0	0	0	0	0	0	0	0	0	0	0	0	0	0	0	0	0	0	0	0	0	0	0	0	0	0	0	0	0	0	0	0	0	0	0	0	0	0	0
W04A8.6a,W04A8.6b	0	0	0	0	2.43	7.49	0.9	1.2	0.98	0	0	0	0	0	0	4.94	0	0	0	0.79	0	0	0	2.64	0	0	0	0	0	0	0.53	0	0	0	0	0	0	0.91	1.17	0	0	0	0	3.01	0	0	0	0	0
T21D9.1	0	0	0	0	0	0	0	0	0	0	0	0	0	0	0	0	0	0	0	0	0	0	0	0	0	0	0	0	0	0	1.94	0	0	0	0	0	0	0	0	0	0	0	0	0	0	0	0	0	0
Y73F8A.598	0	0	0	0	0	0	0	0	0	0	0	0	0	0	0	0	0	0	0	0	0	0	0	0	0	0	0	0	0	0	0	0	0	0	0	0	0	0	0	0	0	0	0	0	0	0	0	0	0
K12G11.11	0	0	0	0	0	0	0	0	0	0	0	0	0	0	0	0	0	0	0	0	0	0	0	0	0	0	0	2.24	0	0	0	0	0	0	0	0	0	0	0	0	0	0	0	0	0	0	0	0	0
F32G8.3	0	0	0	0	2.83	0	0	2.77	4.41	0	0	0	0	3.9	5.64	0	5.02	0	0	0	0	0	0	0	0	0	12.44	6.56	0	3.23	9.72	3.16	0	21.73	0	11.62	19.11	0	0	10.53	13.6	0	4.95	0	0	0	14	4.61	1.33
T25F10.5	60.01	178.85	31.76	20.67	37.37	19.84	25.07	33.97	24.06	32	23.6	31.04	7.58	6.66	33.28	38.56	21.2	57.61	20.42	69.2	20.6	43.12	67.53	33.93	22.67	74.27	50.51	59.92	0	60.29	60.36	42.85	227.41	0	42.37	61.93	31.34	41.02	30.86	28.88	0	11.28	30.19	0	23.91	34.55	41.77	27.59	30.76
B0478.16	0	0	0	0	0	0	0	0	0	0	0	0	0	0	0	0	0	0	0	0	0	0	0	0	0	0	0	0	0	0	0	0	0	0	0	0	0	0	0	0	0	0	0	0	0	0	0	0	0
F22E12.7	0	0	0	0	0	0	0	0	5.14	0	0	0	0	0	0	0	0	0	0	0	0	0	0	0	0	14.1	0	0	0	0	0	0	0	0	0	0	0	0	0	0	0	0	0	0	0	0	0	0	0
Y51H4A.215	0	0	0	0	0	0	0	0	0	0	0	0	0	0	0	0	0	0	0	0	0	0	0	0	0	0	0	0	0	0	0	0	0	0	0	0	0	0	0	0	0	0	0	0	0	0	0	0	0
C07C7.1.1,C07C7.1.2	0	14.94	13.94	1.61	0	0	2.19	1.46	0	1.17	0	0	0	0	2.98	0	0	0	24.12	3.71	0	0	9.59	0	3.47	0	0	0	0	0	0	0	0	7.05	5.82	0	12.48	0	0	0	0	0	0	0	0	12.47	2.46	0	0
F57C7.4	5.6	0	18.64	1.93	8.26	1.09	3.54	7.07	2.43	30.94	13.83	11.53	5.74	0	12.73	12.47	0	19.19	14.69	16.45	0	12.33	13.28	4.48	0.91	11.68	0	10.22	5.68	19.45	0.52	14.7	14.52	3.56	9.22	13.76	8.35	16.02	0	11.13	10.22	3.09	32.57	0	1.9	4.26	0.83	7.77	4.95
T21D12.13a	0	0	0	0	0	0	0	0	0	0	0	0	0	0	0	0	0	0	0	0	0	0	0	0	0	0	0	0	0	0	0	0	0	0	0	0	0	0	0	0	0	0	0	0	0	0	0	0	0
Y116A8B.96	0	0	0	0	0	0	0	0	0	0	0	0	0	0	0	0	0	0	0	0	0	0	0	0	0	0	0	0	0	0	0	0	0	0	0	0	0	0	0	0	0	0	0	0	0	0	0	0	0
H04M03.61	0	0	0	0	0	0	0	0	0	0	0	0	0	0	0	0	0	0	0	0	0	0	0	0	0	0	0	0	0	0	0	0	0	0	0	0	0	0	0	0	0	0	0	0	0	0	0	0	0
W07G1.5a,W07G1.5b	0	0	0	0	0	11.3	0	0	0	2.18	0	6.1	0	0	5.52	9.95	17.11	0	0	0	0	0	4.97	0	7.98	1	0	0.28	0	0	0	2.28	0	0	0	5.68	0	1.02	0	1.04	0	0	1.64	0	0	1.93	8.56	5.59	0
C31H1.20	0	0	0	0	0	0	0	0	0	0	0	0	0	0	0	0	0	0	0	0	0	0	0	0	0	0	0	0	0	0	0	0	0	0	0	0	0	0	0	0	0	0	0	0	0	0	0	0	0
R05G9.1	0	0	0	0	0	0	0	0	0	0	0	0	0	0	0	0	0	3.11	0	0	0	0	0	0	0	0	2.55	0	0	0	0	0	0	0	0	0	0	0	0	0	0	0	0	0	0	0	0	0	0
Y51H4A.333	0	0	0	0	0	0	0	0	0	0	0	0	0	0	0	0	0	0	0	0	0	0	0	0	0	0	0	0	0	0	0	0	0	0	0	0	0	0	0	0	0	0	0	0	0	0	0	0	0
F58B3.4	1.9	20.59	9.31	17.18	34.45	22.41	54.4	89.19	65.36	123.48	92.59	58.29	90.73	42.37	111.52	16.33	52.11	58.24	132.91	78.67	106.97	70.86	47.65	55.36	35.45	85.85	2.24	49.86	67.13	107.89	73.73	60.64	32.28	104.91	32.72	27.46	92.36	76.08	49.56	52.88	89.2	38.47	58.13	87.84	27.83	17.32	64.39	43.67	73.8
ZC47.14	0	83.2	5.45	0	1.92	0	1.43	21.93	26.08	5.34	13.24	4.89	2.24	0	5.84	0	64.36	0	142.85	9.74	76.36	37.46	0	5.48	0	0	19.55	10.15	23.2	19.22	34.22	14.09	9.04	3.72	15.08	0	1.91	0.72	19.68	18.22	0	57.8	1.15	2.37	2.65	10.34	4.02	0	0.93
F52D2.2	0	0	10.9	9.44	2.89	0	2.14	0	4.58	3.42	3.05	1.84	0	1.98	4.37	0	29.72	0	0	0	7.8	17.15	0	0	0	4.17	5.4	6.95	8.68	0	2.5	9.75	0	0	11.37	4	4.27	6.41	4.92	8.72	7.13	0	1.71	8.88	0	10.1	2.41	0	0
F26G1.14	0	0	0	0	0	0	0	0	0	0	0	0	0	0	0	0	0	0	0	0	0	0	0	0	0	0	0	0	0	0	0	0	0	0	0	0	0	0	0	0	0	0	0	0	0	0	0	0	0
T27B7.5a,T27B7.5b	0	85.65	0	6.71	5.33	7.24	50.18	40.24	0	9.13	19.39	25.27	7.18	10.57	35.6	42	0	51.15	2.37	33.6	3.32	15.58	5.39	19.51	3.86	10.08	21.06	9.65	0.62	33.43	13.34	31.22	49.47	0	3.24	0	37.21	2.74	0	12.77	5.85	51.98	7.95	42.45	10.15	14.92	0	17.49	0
Y57G11C.466	0	0	0	0	0	0	0	0	0	0	0	0	0	0	0	0	0	0	0	0	0	0	0	0	0	0	0	0	0	0	0	0	0	0	0	0	0	0	0	0	0	0	0	0	0	0	0	0	0
F26D12.49	0	0	0	0	0	0	0	0	0	0	0	0	0	0	0	0	0	0	0	0	0	0	0	0	0	0	0	0	0	0	0	0	0	0	0	0	0	0	0	0	0	0	0	0	0	0	0	0	0
K12G11.10	0	0	0	0	0	0	0	0	0	0	0	0	0	0	0	0	0	0	0	0	0	0	0	0	0	0	0	0	0	18.29	0	0	0	0	0	0	0	0	0	0	0	0	0	0	0	0	0	0	0
C34G6.13	0	0	0	0	0	0	0	0	0	0	0	0	0	0	0	0	0	0	0	0	0	0	0	0	0	0	0	0	0	0	0	0	0	0	0	21.69	0	0	19.89	0	0	0	0	0	0	0	0	0	0
F31E8.19	0	0	0	0	0	0	0	0	0	0	0	0	0	0	0	0	0	0	0	0	0	0	0	0	0	0	0	0	0	0	0	0	0	0	0	0	0	0	0	0	0	0	0	0	0	0	0	0	0
H08M01.100	0	0	0	0	0	0	0	0	0	0	0	0	0	0	0	0	0	0	0	0	0	0	0	0	0	0	0	0	0	0	0	0	0	0	0	0	0	0	0	0	0	0	0	0	0	0	0	0	0
Y53F4B.31	26.32	42.51	18.18	4.5	15.16	7.62	2.04	4.09	9.47	4.35	10.19	3.5	16.06	0	7.64	0	0	40.1	0	8.66	17.36	14.01	8.08	7.85	9.69	2.98	0	4.43	8.28	4.83	2.39	15.5	19.12	1.77	21.67	19.07	5.88	8.16	0	5.2	0	4.27	13.07	25.4	5.71	8.35	0	2.26	15.92
R151.3.1,R151.3.2,R151.3.3	516.96	630.04	1176.47	1274.57	1437.22	2142.71	900.97	1001.34	1243.71	1084.86	1340.9	872.4	1274.61	2094.11	546.18	581.73	159.46	497.26	694.42	661.75	649.51	835.85	861.93	1414.16	1571.26	796.51	299.65	662.99	541.65	675.18	548.48	826.41	548.72	1153.24	1100.76	912.69	546.83	500.34	437.06	690.06	353.04	387.55	571.68	580.74	1443.48	1134.9	558.22	647.58	757.93
Y67D8C.16	0	0	0	0	0	0	0	0	0	0	0	0	0	0	0	0	0	0	0	0	0	0	0	0	0	0	0	0	0	0	0	0	0	0	0	0	0	0	0	0	0	0	0	0	0	0	0	0	0
Pseudogene:Y43F11A.6	0	0	3.21	0	1.7	0	0	1.69	0	0	0	0	0	0	2.15	0	0	0	1	0	0	0	3.74	0	1.98	0	0	0	0	0	0	0	0	0	0	0	0	0	0	0	0	0	0	0	1.17	1.99	0	0	5.79
F11D5.27	0	0	0	0	0	0	0	0	0	0	0	0	0	0	0	0	0	0	0	0	0	0	0	0	0	0	0	0	0	0	0	0	0	0	0	0	0	0	0	0	0	0	0	0	0	0	0	0	0
K07C5.7	26.44	14.91	17.98	0	4	0	6.72	19.92	0	2.8	17.54	0	5.25	8.89	9.4	0.4	106.28	0	6.49	17.91	26.27	4.24	5.14	18.52	6.98	10.22	1.52	8.44	7.2	16	0	2.83	0	41.36	3.91	13.26	1.66	5.25	0	8.77	0	15.12	6	58.9	39.32	16.66	0.42	0	38.72
Y57G11A.93	0	0	0	0	0	0	0	0	0	0	0	0	0	0	0	0	0	0	0	0	0	0	0	0	0	0	0	0	0	0	0	0	0	0	0	0	0	0	0	0	0	0	0	0	0	0	0	0	0
Y67A10A.326	0	0	0	0	0	0	0	0	0	0	0	0	0	0	0	0	0	0	0	0	0	0	0	0	0	0	0	0	0	0	0	0	0	0	0	0	0	0	0	0	0	0	0	0	0	0	0	0	0
F44B9.11	0	0	0	0	0	0	0	0	0	0	0	0	0	0	0	0	0	0	0	0	0	0	0	0	0	0	0	0	0	0	0	0	0	0	0	0	0	0	0	0	0	0	0	0	0	0	0	0	0
Pseudogene:C43D7.12	0	0	0	0	0	0	0	0	0	0	2.77	0	0	0	0	0	0	0	6.01	6.48	0	0	0	0	0	0	0	0	0	54.41	2.27	2.95	0	0	0	0	0	0	0	0	0	0	0	0	14.61	0	0	4.3	0
T06A10.89	0	0	0	0	0	0	0	0	0	0	0	0	0	0	0	0	0	0	0	0	0	0	0	0	0	0	0	0	0	0	0	0	0	0	0	0	0	0	0	0	0	0	0	0	0	0	0	0	0
CD4.7a,CD4.7b	0	1.36	0	17.66	12.27	13.35	7.82	12.07	19.78	20.03	13.96	10.07	0	20.75	29.85	38.23	45.02	18.16	0	16.75	45.17	13.43	17.97	20.69	22.19	4.87	7.91	45.97	37.15	1.54	33.87	4.46	16.64	11.9	10.38	10.97	27.63	32.37	9.06	17.06	0	14.99	9.48	11.55	0	33.23	11.14	12.97	0
C16E9.28	0	0	0	0	0	0	0	0	0	0	0	0	0	0	0	0	0	0	0	0	0	0	0	0	0	0	0	0	0	0	0	0	0	0	0	0	0	0	0	0	0	0	0	0	0	0	0	0	0
Pseudogene:Y116F11B.10a	0	0	0	0	0.93	1.04	1.39	2.78	0.99	0	0	1.19	0	1.28	0.47	0	3.13	0.85	1.09	0	1.69	0	0	0	0	0	3.52	0.76	0	1.1	0	0	0	0	3.67	0	0	1.39	0.29	0	0	0	0.56	0	0	0.87	1.56	0	0
T12E12.14	0	0	0	0	0	0	0	0	0	0	0	0	0	0	0	0	0	0	0	0	0	0	0	0	0	0	0	0	0	0	0	0	0	0	0	0	0	0	0	0	0	0	0	0	0	0	0	0	0
R148.t1	0	0	0	0	0	0	0	0	0	0	0	0	0	0	0	0	0	0	0	0	0	0	0	0	0	0	0	0	0	0	0	0	0	0	0	0	0	0	0	0	0	0	0	0	0	0	0	0	0
Y40H7A.42	0	0	0	0	0	0	0	0	0	0	0	0	0	0	0	0	0	0	0	0	0	0	0	0	0	0	0	0	0	0	0	0	0	0	0	0	0	0	0	0	0	0	0	0	0	0	0	0	0
Y105C5B.299	0	0	0	0	0	0	0	0	0	0	0	0	0	0	0	0	0	0	0	0	0	0	0	0	0	0	0	0	0	0	0	0	0	0	0	0	0	0	0	0	0	0	0	0	0	0	0	0	0
H10D12.3	0	0	0	0	0	0	0	0	0	0	0	0	0	0	0	0	0	0	0	0	0	0	0	0	0	0	0	0	0	0	0	0	0	0	0	0	0	0	0	0	0	0	0	0	0	0	0	0	0
Y1H11.2	0	25.24	34.05	0	15.47	1.43	0	10.21	24.58	41.78	5.45	14.75	4.51	1.77	67.01	52.75	0	2.35	0	53.57	48.77	28.41	39.69	14.7	24.15	18.63	17.39	37.89	0	4.53	37.98	46.44	48.68	8.3	5.07	10.72	44.5	24.84	10.43	49.68	47.88	110.54	9.18	1.59	7.12	4.81	0	6.33	14.3
C01A2.9	0	0	0	0	0	0	0	0	0	0	0	0	0	0	0	0	0	0	0	0	0	0	0	0	0	0	0	0	0	0	0	0	0	0	0	0	0	0	0	0	0	0	0	0	0	0	0	0	0
Y57G11C.680	0	0	0	0	0	0	0	0	0	0	0	0	0	0	0	0	0	0	0	0	0	0	0	0	0	0	0	0	0	0	0	0	0	0	0	0	0	0	0	0	0	0	0	0	0	0	0	0	0
F59C6.12	0	0	25.38	20.96	5.78	0	0	7.59	5.06	4.53	0	2.45	0	0	0	0	0	0	0	4.79	3.46	9.8	0	27.47	4.54	2.76	0	0.76	4.32	0	4.99	4.32	0	9.9	0	18.59	9.41	0	0	5.78	0	0	22.69	0	7.99	4.47	12.79	12.59	9.18
F26A1.12	0	0	0	0	0	0	0	0	0	0	2.79	0	0	0	6.66	0	0	0	0	0	0	0	0	0	0	0	0	4.25	0	0	0	0	0	0	0	0	0	0	0	0	0	0	7.05	0	0	0	0	0	0
Y105C5A.39	0	0	0	0	0	0	0	0	0	0	0	0	0	0	0	0	0	0	0	0	0	0	0	0	0	0	0	0	0	0	0	0	0	0	0	0	0	0	0	0	0	0	0	0	0	0	0	0	0
Y105C5A.120	0	0	0	0	0	0	0	0	0	0	0	0	0	0	0	0	0	0	0	0	0	0	0	0	0	0	0	0	0	0	0	0	0	0	0	0	0	0	0	0	0	0	0	0	0	0	0	0	0
Pseudogene:F44G3.15	0	0	0	0	0	0	0	0	0	0	0	0	0	0	0	0	0	0	0	0	0	0	0	0	0	0	0	0	0	0	0	0	0	0	0	0	0	0	0	0	0	0	0	0	0	0	0	0	15.78
Y50E8A.9c	0	0	0	0	0	0	0	0	0	0	0	0	0	0	0	0	0	0	0	0	0	0	0	0	0	0	0	0	0	0	0	0	0	0	0	0	0	0	0	0	4.66	0	0	0	0	0	0	0	0
Y9C9A.4	0	0	0	0	0	0	0	0	0	0	0	0	0	0	0	0	0	0	0	0	0	0	0	0	0	0	0	1.14	0	2.2	0	0	0	0	0	0	0	0	0	0	0	0	0	0	0	0	0	0	0
ZK616.19	0	0	0	0	0	0	0	0	0	0	0	0	0	0	0	0	0	0	0	0	0	0	0	0	0	0	0	0	0	0	0	0	0	0	0	0	0	0	0	0	0	0	0	0	0	0	0	0	0
H16O14.72	0	0	0	0	0	0	0	0	0	0	0	0	0	0	0	0	0	0	0	0	0	0	0	0	0	0	0	0	0	0	0	0	0	0	0	0	0	0	0	0	0	0	0	0	0	0	0	0	0
F52C6.11	0	0	0	0	1.76	0.97	0	0	0	0	0.93	0	0	0	0	0	0	0	0	0	0	0	0	0	0	0	0	2.51	0	0	0	0	0	3.4	3.45	0	0	1.31	0	1.33	0	0	0	4.34	2.43	2.88	0	0	0
F09C12.1	20.74	0	10.61	0	7.72	1.56	1.05	6.98	4.87	3.35	8.94	3.57	7.37	4.8	2.14	2.27	7.62	5.78	29.69	3.57	0	5.94	14.41	8.99	0	10.21	0	9.48	36.61	4.97	9.15	3.17	0	9.06	2.75	1.95	4.65	6.82	14.51	8.54	29.9	46.69	7.55	0	2.9	7.23	4.11	9.22	10.61
F44F4.2.1,F44F4.2.2	0	0	2.9	0	0	2.27	0	0	0.28	8.59	0	1.3	0	0	0.26	0	0	0	0.61	1.97	0.93	0	0.75	8.77	0	3.36	0.39	0	0	0	4.91	0	0	0	2.01	0	0.85	0	0	0	0.64	0	0	0	2.11	0	5.16	0	0
T13C2.6a,T13C2.6b	2.79	27.21	10.73	10.6	32.11	28.79	71.1	69.98	32.03	37.19	34.75	21.31	15.43	13.26	46.56	26.27	18.51	4.96	11.49	44.01	20.55	31.99	38.79	33.03	21.27	51.35	68.41	65.09	22.54	41.4	58.84	43.67	82.88	45.7	28.44	45.63	37.47	68.88	10.99	81.21	36.17	18.32	76.41	21.45	47.23	19.53	25.39	63.02	101.99
R08C7.15	0	0	0	0	0	0	0	0	0	0	0	0	0	0	0	0	0	0	0	0	0	0	0	0	0	0	0	0	0	0	0	0	0	0	0	0	0	0	0	0	0	0	0	0	0	0	0	0	0
Y73F8A.1174	0	0.82	0	6.94	4.78	3.52	0	1.57	0.84	0	3.36	0	3.72	2.19	7.22	5.1	0	0	1.85	0	0	0	2.34	0	14.97	6.88	2.38	0	7.16	1.86	0	1.79	1.44	2.05	0	4.4	6.26	2.35	0.98	1.2	0	0	1.88	0	4.4	2.97	2.65	5.21	0.76
Pseudogene:F12F6.8	0	0	0	0	0	0	0	0	0	0	0	0	0	0	0	0	0	0	0	0	0	0	0	0	0	0	0	0	0	3.47	0	0	0	0	0	0	0	0	0	0	0	0	0	0	0	0	0	0	0
F59A6.12	0	0	0	0	0	0	0	0	0	0	0	0	0	0	1.17	0	0	0	0	0	0	0	0	0	0	0	0	0	0	0	0	0	0	0	0	0	0	0	0	0	0	0	0	0	0	0	0	0	0
C36C9.9	0	0	0	0	0	0	0	0	0	0	0	0	0	0	0	0	0	0	0	0	0	0	0	0	0	0	0	0	0	0	0	0	0	0	0	0	0	0	0	0	0	0	0	0	0	0	0	0	0
Y59E9AL.12	0	0	0	0	0	0	0	0	0	0	0	0	0	0	0	0	0	0	0	0	0	0	0	0	0	0	0	0	0	0	0	0	0	0	0	0	0	0	0	0	0	0	0	0	0	0	0	0	0
T03F7.2	0	0	0	0	0	0	0	0	0	0	0	3.42	0	0	0	0	0	0	27.29	0	0	0	0	0	0	0	35.8	0.73	0	0	7	0	0	0	0	0	0	0	0	0	0	0	0	1.11	0	3.35	0	5.88	0
Y73F8A.550	0	0	0	0	0	0	0	0	0	0	0	0	0	0	0	0	0	0	0	0	0	0	0	0	0	0	0	0	0	0	0	0	0	0	0	0	0	0	0	0	0	0	0	0	0	0	0	0	0
F10D11.4	0	0	0	0	0	0	0	0	0	0	0	0	0	0	0	0	0	0	0	0	0	0	0	0	0	0	0	0	0	2.38	0	0	0	0	0	0	0	0	0	0	0	0	0	0	0	0	0	0	0
F25D1.5	23.76	0	0	15.15	0	7.19	6.89	0	1.97	7.36	9.82	4.72	0	0	28.62	0	85.25	0	0	10.58	0	4.71	9.51	5.28	34.61	10.76	0	14.33	0	6.54	0	14.64	63	4.78	0	1.29	1.23	33.16	138.31	26.01	94.8	0	6.08	0	0	91.03	0	0	0
F54D5.2	0	0	1.25	12.22	6.59	2.93	2.95	1.97	0	5.26	5.6	6.71	0	10.82	9.37	15.45	0	0	17.06	5.04	0	3.35	10.64	4.69	6.14	15.36	0	13.24	0	13.25	16.06	0.74	2.01	8.51	10.32	9.18	4.6	8.88	0	10.03	0	0	0.39	2.45	1.82	15.45	0	0	48.94
Y105C5B.1380	0	0	0	0	0	0	0	0	0	0	0	0	0	0	0	0	0	0	0	0	0	0	0	0	0	0	0	0	0	0	0	0	0	0	0	0	0	0	0	0	0	0	0	0	0	0	0	0	0
W03G11.4.1,W03G11.4.2,W03G11.4.3	21.28	30.98	16.61	10.26	18.54	13.37	33.32	13.08	16.64	20.77	21.68	36.26	0	6.5	33.32	4.56	39.22	0	6.17	14.58	0.89	30.04	20.69	8.4	12.13	9.83	24.32	21.96	15.41	18.06	29.45	22.89	48.37	9.88	20.29	29.52	39.89	30.02	20.79	15.76	3.21	4.41	19.14	54.2	9.27	20.9	2.1	13.41	8.38
F44A2.9	0	0	0	0	0	0	0	0	0	0	0	0	0	0	0	0	0	0	0	0	0	0	0	0	0	0	0	0	0	0	0	0	0	0	0	0	0	0	0	0	0	0	0	0	0	0	0	0	0
C25H3.15	0	0	0	0	9.25	0	0	14.58	13.61	0	1.95	0	0	7.62	3.72	16.23	0	21.78	14.94	6.91	0	3.14	0	0	4.36	1.33	0	2.93	4.15	36.48	0	2.08	0	0	0	0	18.7	0	10.72	4.17	0	0	18.54	0	0	0	0	0	0
Y105C5A.1164	0	0	0	0	0	0	0	0	0	0	0	0	0	0	0	0	0	0	0	0	0	0	0	0	0	0	0	0	0	0	0	0	0	0	0	0	0	0	0	0	0	0	0	0	0	0	0	0	0
ZC513.18	0	0	0	0	0	0	19.27	0	6.74	0	0	0	0	0	0	0	0	0	0	0	0	0	0	0	0	0	0	0	19.6	14.74	0	0	0	0	0	0	0	0	0	0	0	0	0	0	0	0	0	0	0
T13A10.7	0	0	0	12.94	0	0	0	4.91	0	0	0	0	0	0	0	0	0	0	4.63	0	8.93	0	0	0	0	0	0	0	0	12.79	0	0	0	0	0	1.37	0	0	0	3	0	0	0	0	0	0	0	0	0
K07C11.1	0	0	0	0	0	0	0	0	0	0	0	0	0	0	0	0	0	0	1.48	0	0	0	0	0	0	0	0	0	15.29	10.41	0	0	0	0	0	0	0	0	0	0	0	0	0	0	0	0	0	0	0
F46F11.11	0	0	0	0	0	0	0	0	0	0	0	0	0	0	0	0	0	0	0	0	0	0	0	0	0	0	0	0	0	0	0	0	0	0	0	0	0	0	0	0	0	0	0	0	0	0	0	0	0
F56H6.8	0	0	0	0	0	0	0	0	0	0	0	0	0	0	0	0	0	0	3.61	0	0	0	0	0	0	0	0	0	0	5.45	0	0	0	0	0	0	0	0	0	0	0	0	0	0	0	0	0	0	1.5
Y65A5A.8	0	0	0	0	0	0	0	0	0	0	0	0	0	0	0	0	0	0	0	0	0	0	0	0	0	0	0	0	0	0	0	0	0	0	0	0	0	0	0	0	0	0	0	0	0	0	0	0	0
C18B2.8	0	0	0	0	0	0	0	0	5.78	0	0	0	0	0	0	0	0	0	0	0	0	0	0	0	0	0	0	0	0	0	0	0	0	0	0	0	0	0	0	0	0	0	0	0	0	0	0	0	0
C34H3.21	0	0	0	0	0	0	0	0	0	0	0	0	0	0	0	0	0	0	0	0	0	0	0	0	0	0	0	0	0	0	0	0	0	0	0	0	0	0	0	0	0	0	0	0	0	0	0	0	0
W05E10.4a,W05E10.4b,W05E10.4c	0	0	0	27.08	46.43	7.43	17.81	79.76	73.87	91.58	41.15	35.31	39.03	38.04	67.34	35.84	0	0	2.25	50.98	7.75	41.19	45.52	4.07	57.67	91.79	0	88.38	0	48.4	65.23	95.5	233.32	38.86	22.42	23.26	56.34	59.27	0	82.72	0	0.49	55.59	15.34	33.08	39.78	3.59	36.91	11.35
C09B9.26	0	0	0	0	0	0	0	0	0	0	0	0	0	0	0	0	0	0	0	0	0	0	0	0	0	0	0	0	0	0	0	0	0	0	0	0	0	0	0	0	0	0	0	0	0	0	0	0	0
K09B11.20	0	0	0	0	0	0	0	0	0	0	0	0	0	0	0	0	0	0	0	0	0	0	0	0	0	0	0	0	0	17.8	0	0	0	0	0	0	0	0	0	23.5	0	16.08	0	0	0	0	0	0	0
ZK829.4.1,ZK829.4.2	586.75	685.55	865.86	2139.44	1418.88	1509.28	1346.5	1424.35	906.55	1125.64	1147.6	1310.94	1476.49	1485.24	1085.43	756.61	403.89	334.86	699.12	774.66	748.19	1153.17	1931.83	1877.87	1170.97	1274.19	878.52	1035.11	1112.72	1324.04	1115.47	1160.46	1636.43	822.29	1784.94	1141.6	922.42	954.67	657.6	1123.99	513.66	594.12	1283.82	910.61	1813.04	1884.21	1212.44	2157.17	1449.4
F11G11.1	0	0	0	0	0	0	2.18	0	0	0	0	0	0	0	0	0	0	0	1.71	3.7	0	0	0	0	0	0	0	5.31	0	12.04	0	0	0	0	0	0	9.18	0	0	11.12	0	0	0	0	0	0	0	0	0
Y105C5A.1140	0	0	0	0	0	0	0	0	0	0	0	0	0	0	0	0	0	0	0	0	0	0	0	0	0	0	0	0	0	0	0	0	0	0	0	0	0	0	0	0	0	0	0	0	0	0	0	0	0
C08F11.30	0	0	0	0	0	0	0	0	0	0	0	0	0	0	0	0	0	0	0	0	0	0	0	0	0	0	0	0	0	0	0	0	0	0	0	0	0	0	0	0	0	0	0	0	0	0	0	0	0
C55B7.8	0	55.55	0	10.99	14.56	8.7	19.22	37.89	16.17	14.75	22.6	29.23	19.59	40.55	20.47	0	73.06	0	22.42	35.03	13.18	3.79	14.78	5.58	13.02	42.46	1.27	19.1	62.74	46.39	20.47	12.65	27.82	9.4	24.09	34.34	27.17	11.75	0	17.91	11.96	0	17.78	0	1.54	10.24	34.72	20.23	64.66
ZK637.5	51.08	201.1	48.13	86.76	120.18	52.96	88.88	142.31	80.21	123.48	116.5	124.59	158.75	82.74	86.3	276.71	168.62	139.03	56.03	94.09	96.38	63.38	157.57	134.88	90.89	129.02	74.53	107.54	132.27	150.16	83.01	103.3	116.59	80.09	56.13	115.17	142.34	90.94	140.53	94.31	77.64	166.15	150.22	55.08	137.27	114.74	143.83	185.47	110.87
F13B10.2c,F13B10.2d.1,F13B10.2d.2	1188.03	1411.29	2075.38	2155.75	1919.46	3369.8	1063.39	1318.68	1575.21	1241.87	1547.06	1194.37	1968.51	2438.75	807.1	1037.61	495.89	823.44	878.77	734.99	1203.71	1048.83	1128.57	1823.94	2049.48	1197.65	445.55	928.98	883.48	1086.91	847.03	1061.93	1290.94	1508.62	1641.27	1284.49	860.2	584.34	695.87	791.91	498.11	658.29	685.88	626.09	1726.28	1429.57	1070.14	819.27	952.3
T19H5.2	0	0	0	5.79	0	0	22.38	0	8.96	0	0	6.76	0	0	0	0	0	0	75.71	0	0	0	0	0	0	23.78	0	0	0	0	0	0	0	0	0	3.69	0	1.98	0	0	0	58.78	0	0	0	0	68.83	0	0
H35N09.2	0	0	0	0	0	0	0	0	0	0	0	0	0	0	0	0	0	0	0	0	0	3.95	0	0	0	1.66	0	0	0	0	0	0	0	0	0	0	0	0	0	1.74	0	0	0	0	0	0	0	3.79	0
F53F1.13	0	0	0	0	0	0	0	0	0	0	0	0	0	0	0	0	0	0	0	0	0	0	0	0	0	0	0	0	0	0	0	0	0	0	0	0	0	0	0	0	0	0	0	0	0	0	0	0	0
Y41E3.360	0	0	0	0	0	0	0	0	0	0	0	0	0	0	0	0	0	0	0	0	0	0	0	0	0	0	0	0	0	0	0	0	0	0	0	0	0	0	0	0	0	0	0	0	0	0	0	0	0
M03D4.77	0	0	0	0	0	0	0	0	0	0	0	0	0	0	0	0	0	0	0	0	0	0	0	0	0	0	0	0	0	0	0	0	0	0	0	0	0	0	0	0	0	0	0	0	0	0	0	0	0
Y47G6A.32	0	0	0	0	12.01	8.86	0	2.64	0	3.16	5.64	6.78	0	0	11.44	0	18.18	0	0	8.39	16.82	4.52	0	3.8	0	4.82	22.98	1.61	0	0	5.78	1.5	0	3.43	5.24	11.09	10.96	0	0	7.05	0	0	0	0	0	4.35	0	0	0
Y40H7A.267	0	0	0	0	0	0	0	0	0	0	0	0	0	0	0	0	0	0	0	0	0	0	0	0	0	0	0	0	0	0	0	0	0	0	0	0	0	0	0	0	0	0	0	0	0	0	0	0	0
R05A10.25	0	0	0	0	0	0	0	0	0	0	0	0	0	0	0	0	0	0	0	0	0	0	0	0	0	0	0	0	0	0	0	0	0	0	0	0	0	0	0	0	0	0	0	0	0	0	0	0	0
F43D9.2	0	0.81	0	0	0	0.86	6.95	17.79	0	14.87	15.69	3.96	4.54	0	7.89	15.07	0	0	24.67	3.96	7.03	2.64	5.71	0	5.44	1.13	15.29	4.45	8.82	3.67	6.09	10.54	0	14.06	3.05	8.67	4.64	8.14	0	4.14	6.82	0	33.02	0	0	1.46	0	3.83	3.03
Y70C5A.t1	0	0	0	0	0	0	0	0	0	0	0	0	0	0	0	0	0	0	0	0	0	0	0	0	0	0	0	0	0	0	0	0	0	0	0	0	0	0	0	0	0	0	0	0	0	0	0	0	0
C27A2.3.1,C27A2.3.2	0	0	0	29.36	5.58	0	13.75	2.93	6.57	10.13	1.86	1.32	0	11.45	2.46	0	0	0	0	4.65	0	3.24	7.37	11.13	13.78	8.21	0	4.43	17.55	5.35	0	5.3	0	2.26	10.94	0	2.19	2.97	14.79	16.62	0	0	0	0	4.84	5.96	15.39	3.14	7.28
ZK430.3	0	0	0	1.66	3.06	0	0	0	0	0	0	0	0	0	3.85	0	0	0	0	1.91	13.74	0	0	2.18	0	0	4.56	9.77	2.29	1.78	0	13.74	0	0	0	0	0	0	0	0	0	0	1.81	0	0	0	0	0	0
F09G8.11	0	0	0	0	0	0	0	0	0	0	0	0	0	0	0	0	0	0	0	0	0	0	0	0	0	0	0	0	0	0	0	0	0	0	0	0	0	0	0	0	0	0	0	0	0	0	0	0	0
Y37A1B.71	0	0	0	0	0	0	0	0	0	0	0	0	0	0	0	0	0	0	0	0	0	0	0	0	0	0	0	0	0	0	0	0	0	0	0	0	0	0	0	0	0	0	0	0	0	0	0	0	0
C35D6.86	0	0	0	0	0	0	0	0	0	0	0	0	0	0	0	0	0	0	0	0	0	0	0	0	0	0	0	0	0	0	0	0	0	0	0	0	0	0	0	0	0	0	0	0	0	0	0	0	0
Y40H7A.188	0	0	0	0	0	0	0	0	0	0	0	0	0	0	0	0	0	0	0	0	0	0	0	0	0	0	0	0	0	0	0	0	0	0	0	0	0	0	0	0	0	0	0	0	0	0	0	0	0
Y60A3A.25	0	0	5.93	1.37	0	0	0	0	0	0	0	0	0	0	0	1.01	0	0.57	1.48	0	5.68	0	0	0	0	4.11	0	0	4.75	4.45	0	2.84	0	1.62	0	0	0	0	0	0	0	0	3	1.55	0	0	0	0	0
C47A10.10	0	0	0	0	0	0	0	0	0	0	0	0	0	0	0	0	0	0	9.2	0	0	0	0	0	0	0	0	0	0	13.86	0	0	33.67	0	0	0	0	0	0	0	0	0	0	0	0	0	0	0	0
Y43H11AL.8	0	0	0	0	0	0	0	0	0	0	0	0	0	0	0	0	0	0	0	0	0	0	0	0	0	0	0	0	0	0	0	0	0	0	0	0	0	0	0	0	0	0	0	0	0	0	0	0	0
F14D2.17	27.03	7.31	0	10.17	0	0	6.09	0	0	0.47	0	0	0	0	0.3	0	0	0	10.99	3.72	0	0	0	0	0	0	0	0	8.83	4.83	0	0	0	0	0	0	5.43	0	0	0	27.84	0	1.75	12.28	0	0	0	0	0
Y41E3.88	0	0	0	0	0	0	0	0	0	0	0	0	0	0	0	0	0	0	0	0	0	0	0	0	0	0	0	0	0	0	0	0	0	0	0	0	0	0	0	0	0	0	0	0	0	0	0	0	0
C08F11.42	0	0	0	0	0	0	0	0	0	0	0	0	0	0	0	0	0	0	0	0	0	0	0	0	0	0	0	0	0	0	0	0	0	0	0	0	0	0	0	0	0	0	0	0	0	0	0	0	0
Y40H7A.251	0	0	0	0	0	0	0	0	0	0	0	0	0	0	0	0	0	0	0	0	0	0	0	0	0	0	0	0	0	0	0	0	0	0	0	0	0	0	0	0	0	0	0	0	0	0	0	0	0
F01E11.6	0	0	0	0	0	0	0	0	0	0	0	0	0	0	0	0	0	0	0	0	0	0	0	0	0	0	0	0	0	0	0	0	0	0	0	0	0	0	0	0	0	0	0	0	0	0	0	0	0
C52D10.82	0	0	0	0	0	0	0	0	0	0	0	0	0	0	0	0	0	0	0	0	0	0	0	0	0	0	0	0	0	0	0	0	0	0	0	0	0	0	0	0	0	0	0	0	0	0	0	0	0
T08G2.3.1,T08G2.3.2	96.31	45.33	36.71	64.88	135.75	164.65	62.87	29.87	83.62	102.81	66.08	118.48	64.74	111.44	110.97	58.89	35.34	45.32	58.21	81	26.64	27.17	57.83	118.95	157.07	66.19	16.74	86.35	45.56	49.03	83.16	99.68	49.48	76.76	57.5	127.55	70.14	61	85.84	40.27	48.66	47.24	47.6	6.62	84.03	116.22	49.28	62.74	126.69
Y47D3B.13	0	0	0	0	0	0	0	0	0	0	0	0	0	0	0	0	0	0	0	0	0	0	0	0	0	0	0	0	0	0	0	0	0	0	0	0	0	0	0	0	0	0	0	0	0	0	0	0	0
C02B4.8	0	0	0	0	0	0	0	0	0	0	0	0	0	0	0	0	0	0	0	0	0	0	0	0	0	0	0	0	0	0	0	0	0	0	0	0	0	0	0	0	0	0	0	0	0	0	0	0	0
T25F10.6a.1,T25F10.6a.2,T25F10.6b.1,T25F10.6b.2	674.07	1765.98	1671.31	1463.95	1665.97	2046.89	516.42	927.42	1950.5	1003.25	1354.88	1736.73	1069.98	1101.58	2657.07	543.69	1816.38	242.39	297.16	1218.18	1131.19	1600.1	779.07	795.71	1815.75	500.1	452.03	1194.42	658.32	572.19	1963.23	1487.03	3667.18	1247	1295.07	1628.1	1883.14	876.11	1058.97	1205.98	491.42	893.94	749.25	525.38	814.34	1380.9	780.83	518.33	779.5
Y18H1A.6a,Y18H1A.6b,Y18H1A.6c,Y18H1A.6d	1.43	0	0	0	2.23	4.3	1.66	1.31	3.99	0.72	0.96	1.56	3.6	6.56	2.78	0	2.3	0	0.83	1.57	2.18	1.53	1.63	0.58	0	0.3	0	0.29	2.81	0	1.07	0	0	2.86	0	6.02	1.08	0	0	0	0	0	0	1.49	0	2.27	0	0	0
Y37A1B.334	0	0	0	0	0	0	0	0	0	0	0	0	0	0	0	0	0	0	0	0	0	0	0	0	0	0	0	0	0	0	0	0	0	0	0	0	0	0	0	0	0	0	0	0	0	0	0	0	0
T14F9.2	0	0	0	0	10.51	10.93	4.9	5.23	19.65	9.95	4.18	6.69	9.96	0	9.33	5.31	0	27.67	36.31	1.67	0	6.68	0	4.68	9.17	1.44	0.99	13.73	0.5	0.78	4.57	3.71	0	0	10.28	7.32	3.27	9.34	11.51	14.49	0	15.72	6.29	2.44	6.34	6.77	11	5.39	22.46
B0511.8.1,B0511.8.2	43.01	9.72	24.84	42.95	26.8	52.27	89.02	49.02	131.46	146.37	33.72	64.79	21.7	112.15	113.36	89.87	118.37	25.59	0.65	89.45	79.27	32.44	75.47	127.75	45.79	71.04	0	77.86	136.32	81.64	83.84	43.92	181.98	54.42	68.48	49.59	142.45	52.51	44.12	111.69	38.52	18.81	116.72	99	123.76	46.18	127.96	97.98	103.39
Y73F8A.214	0	0	0	0	0	0	0	0	0	0	0	0	0	0	0	0	0	0	0	0	0	0	0	0	0	0	0	0	0	0	0	0	0	0	0	0	0	0	0	0	0	0	0	0	0	0	0	0	0
C46F2.2b	0	0	0	0	0	0	0	0	0	0	0	0	0	0	0	0	0	0	0	0	0	0	0	0	0	0	0	0	0	0	0	0	0	0	0	0	0	0	0	0	0	0	0	0	0	0	0	0	0
Y73F8A.757	0	0	0	0	0	0	0	0	0	0	0	0	0	0	0	0	0	0	0	0	0	0	0	0	0	0	0	0	0	0	0	0	0	0	0	0	0	0	0	0	0	0	0	0	0	0	0	0	0
K05B2.4	0	0	0	0	0.7	0	0	0	0	0	0	0	0	0	7.46	0	0	0	13.17	0	0	14.24	0	0	0	0	0	10.9	0	2.48	0	2.37	0	0	0	0	9.53	0	14.71	4.26	0	0	0	0	0	3.94	0	8.05	44.79
F29C4.12	0	0	0	0	0	0	0	0	0	0	0	0	0	0	0	0	0	0	0	0	0	0	0	0	0	0	0	0	0	0	0	0	0	0	0	0	0	0	0	0	0	0	0	0	0	0	0	0	0
M162.3	0	0	13.83	5.99	0	0	2.72	0	0	1.45	0	0	0	0	0	0	0	0	0	0	0	0	0	0	0	2.66	0	0	0	2.15	0	0	0	0	0	0	0	0	0	1.39	0	0	0	7.91	0	0	4.59	0	0
Pseudogene:C33D3.2	0.79	0	0	0	0	0	0	0	0	0	0	0.78	0	0	0	0	0	0	15.11	0	0	0	0	0	0	0	0	0	0	1.45	0	0	0	0	0	0	0	0	11.51	0	0	0	0.73	0	1.69	1.43	2.56	0	0
K07H8.3	6.7	2.71	27.27	35.78	34.17	23.28	35.03	57.21	35.49	10.38	15.28	18.38	36.77	23.41	12.6	0	29.06	21.53	55.05	16.54	0	20.05	21.19	37.45	33.86	72.12	4.92	56.57	46.41	12.3	10.24	54.73	80.95	47.37	25.83	16.38	9.93	37.97	0	38.72	0	73.29	15.6	29.1	29.04	19	0	17.22	41.82
Pseudogene:Y68A4A.8	0	0	0	0	0	0	0	0	0	0	0	0	0	0	0	0	0	0	42.28	0	0	0	0	0	0	0	0	0	0	9.56	0	0	0	0	0	0	0	0	0	0	0	0	0.54	0	0	0	1.51	0	0
Y105C5A.319	0	0	0	0	0	0	0	0	0	0	0	0	0	0	0	0	0	0	0	0	0	0	0	0	0	0	0	0	0	0	0	0	0	0	0	0	0	0	0	0	0	0	0	0	0	0	0	0	0
F47F2.7	0	0	0	0	0	0	0	0	0	0	0	0	0	0	0	0	0	0	0	0	20.66	0	0	0	0	0	16.43	0	0	0	0	0	0	0	0	0	0	0	0	8.43	0	0	0	0	0	0	0	0	0
Y26D4A.21	0	0	0	0	0	0	0	0	0	0	0	0	0	0	0	0	0	0	9.97	0	11.67	0	0	0	0	0	0	0	0	10.03	0	0	0	0	0	0	0	0	0	0	0	0	0	0	0	0	0	0	0
Y110A7A.14.1,Y110A7A.14.2	42.34	3	3.76	42.17	27.85	51.52	52.69	40.7	35.08	44.32	50.02	25.31	31.01	51.5	34.15	45.55	18.54	9.23	21.13	25.61	62.36	43.46	40.58	93.94	42.62	50.64	58.65	43.58	25.75	55.24	15.54	38.95	63.05	47.54	43.94	36.15	29.78	61.01	8.99	26.19	13.73	20.43	31.89	27.2	49.42	34.82	16.14	41.76	34.38
Y57G11C.1063	0	0	0	0	0	0	0	0	0	0	0	0	0	0	0	0	0	0	0	0	0	0	0	0	0	0	0	0	0	0	0	0	0	0	0	0	0	0	0	0	0	0	0	0	0	0	0	0	0
C28H8.1	0	0	8.78	3.8	1.16	0	6.9	3.46	4.32	0	2.46	5.92	0	1.59	2.35	23.37	0	4.24	1.36	4.41	0	7.89	1.71	3.32	0	8.42	0	2.35	6.13	1.36	0	5.24	0	10.49	9.14	0	3.83	12.1	6.19	2.64	0	2.41	4.15	4.3	8.03	1.63	2.91	1.91	2.81
F41C6.8	0	0	0	0	0	0	0	0	0	0	0	0	0	0	0	0	0	0	0	0	0	0	0	0	0	0	0	0	0	0	0	0	0	0	0	0	0	0	0	0	0	0	0	0	0	0	0	0	0
F09C3.3	0	0	0	0	0	0	2.71	0	0	0.72	0	0	0	0	0	0	0	0	0	0	0	0	0	0	2.13	0	0	1.85	0	10.73	0	0	0	16.46	0	0	4.82	0	0	0.69	0	0	0	0	0	0	0	1.5	0
Y51B9A.6a,Y51B9A.6b	0	36.86	17.7	15.09	0	1.87	1.62	0	0	0	3.5	6.29	0	0	0	0	0	0	0	0	0	0	5.68	1.57	6.4	6.43	2.94	8.86	0	1.31	11.97	0	0	0	0	4.62	0	0	42.89	1.68	0	14.33	0	0	0	0	0	0	0
C41G7.11	0	0	0	0	0	0	0	0	0	0	0	0	0	0	0	0	0	0	0	0	0	0	0	0	0	0	0	0	0	0	0	0	0	0	0	0	0	0	0	0	0	0	0	0	0	0	0	0	0
F52D4.22	0	0	0	0	0	0	0	0	0	0	0	0	0	0	0	0	0	0	0	0	0	0	0	0	0	0	0	0	0	0	0	0	0	0	0	0	0	0	0	0	0	0	0	0	0	0	0	0	0
C24D10.17	0	0	0	0	0	0	0	0	0	0	0	0	0	0	0	0	0	0	0	0	0	0	0	0	0	0	0	0	0	0	0	0	0	0	0	0	0	0	0	0	0	0	0	0	0	0	0	0	0
Y9C9A.71	0	0	0	0	0	0	0	0	0	0	0	0	0	0	0	0	0	0	0	0	0	0	0	0	0	0	0	0	0	0	0	0	0	0	0	0	0	0	0	0	0	0	0	0	0	0	0	0	0
F07G11.4	0	0	0	0	0	0	0	0	0	0	0	0	0	0	0	0	0	0	20.87	0	0	0	0	0	0	0	0	0	0	11.8	0	0	0	0	0	0	0	0	0	0	0	0	0	0	0	0	0	4.55	5.69
C10H11.12	0	0	0	2.65	0	0	0	0	0	0	0	0	0	0	1.22	0	0	0	0	3.01	0	0	0	0	0	0	0	0	0	2.81	0	0	0	0	0	0	0.79	1.78	0	0	0	0	4.29	0	0	0	0	0	0
Y5H2B.6	0	0	22.04	0	0	4.31	6.76	6.44	0.69	4.13	4.81	5.77	0	0	2.3	14.13	0	0	0	1.65	0	0	4.75	0	0	0	0	3.45	0	3.83	5.07	5.85	0	5.85	0	8.12	4.94	2.42	0	0	10.56	0	4.65	0	3.57	0	10.85	2.13	0
T19E7.11	0	0	0	0	0	0	0	0	0	0	0	0	0	0	0	0	0	0	0	0	0	0	0	0	0	0	0	0	0	0	0	0	0	0	0	0	0	0	0	0	0	0	0	0	0	0	0	0	0
B0495.16	0	0	0	0	0	0	0	31.5	16.29	0	0	0	0	0	0	0	0	0	0	37.59	0	0	0	0	0	0	0	0	0	17.8	0	0	23.48	0	0	0	24.93	0	65.29	0	0	0	27.37	19.31	0	7.51	0	0	7.12
Y116A8B.61	0	0	0	0	0	0	0	0	0	0	0	0	0	0	0	0	0	0	0	0	0	0	0	0	0	0	0	0	0	0	0	0	0	0	0	0	0	0	0	0	0	0	0	0	0	0	0	0	0
Y54G2A.63	0	0	0	0	0	0	0	0	0	0	0	0	0	0	0	0	0	0	0	0	0	0	0	0	0	0	0	0	0	0	0	0	0	0	0	0	0	0	0	0	0	0	0	0	0	0	0	0	0
F53A2.9	0	0	0	3.21	0.74	2.45	6.59	5.86	5.11	21.12	5.47	3.75	0	3.02	2.61	0	0.55	1.35	0.87	5.63	10.66	2.5	5.4	3.15	1.72	16.08	13.92	2.41	0	21.74	1.92	3.33	23.98	14.26	8.66	5.13	1.22	9.36	47.99	4.48	34.14	0	3.08	31.89	18.3	6.56	0	18.14	1.44
R04F11.21	0	0	0	0	0	0	0	0	0	0	0	0	0	0	0	0	0	0	0	0	0	0	0	0	0	0	0	0	0	0	0	0	0	0	0	0	0	0	0	0	0	0	0	0	0	0	0	0	0
Y73F8A.333	0	0	0	0	0	0	0	0	0	0	0	0	0	0	0	0	0	0	0	0	0	0	0	0	0	0	0	0	0	0	0	0	0	0	0	0	0	0	0	0	0	0	0	0	0	0	0	0	0
Y57G11C.488	0	0	0	0	0	0	0	0	0	0	0	0	0	0	0	0	0	0	0	0	0	0	0	0	0	0	0	0	0	0	0	0	0	0	0	0	0	0	0	0	0	0	0	0	0	0	0	0	0
T09B4.20b	0	0	0	0	0	0	0	0	0	0	0	0	0	0	0	0	0	0	0	0	0	0	0	0	0	0	0	0	0	0	0	0	0	0	0	0	0	0	0	0	0	0	0	0	0	0	0	0	0
F47D2.5	0	0	0	2.13	0	0	5.8	0	0	0	0	0	0	0	0	0	0	0	0	0	0	0	0	0	0	0	0	0	0	18.36	3.39	1.1	0	0	0	0	0	0.73	0	0	0	0	0	0	0	0	0	0	7.11
F26A10.18	0	0	0	0	0	0	0	0	0	0	0	0	0	0	0	0	0	0	0	0	0	0	0	0	0	0	0	0	0	0	0	0	0	0	0	0	0	0	0	0	0	0	0	0	0	0	0	0	0
C54D2.11	0	0	0	0	0	0	0	0	0	0	0	0	0	0	5.03	0	0	0	0	0	0	0	0	0	0	0	0	0	0	0	0	0	0	0	0	0	0	0	0	0	0	0	0	0	0	0	0	0	0
Y24D9A.7	0	0	0	0	0	0	7.9	0	0	0	0	0	0	0	2.71	0	0	0	0	0	0	0	0	0	0	0	0	2.01	0	0	0	0	0	0	0	0	0	0	0	0	0	0	0	0	0	0	0	0	0
Y37A1B.335	0	0	0	0	0	0	0	0	0	0	0	0	0	0	0	15.78	0	0	0	0	0	0	0	0	0	0	0	0	0	0	8.77	0	0	0	0	0	0	0	0	0	0	0	0	0	0	0	0	0	0
Pseudogene:C01G10.13	0	0	0	4.04	7.44	0	0	0	0	0	0	0	0	0	0	0	5.16	0	0	0	0	0	0	0	0	0	0	0	0	8.39	0	0	0	0	0	5.05	0	0	0	0	0	0	0	0	0	0	0	0	1.71
Y105C5A.1128	0	0	0	0	0	0	0	0	0	0	0	0	0	0	0	0	0	0	0	0	0	0	0	0	0	0	0	0	0	0	0	0	0	0	0	0	0	0	0	0	0	0	0	0	0	0	0	0	0
Y41E3.274	0	0	0	0	0	0	0	0	0	0	0	0	0	0	0	0	0	0	0	0	0	0	0	0	0	0	0	0	0	0	0	0	0	0	0	0	0	0	0	0	0	0	0	0	0	0	0	0	0
Y57G11C.77	0	0	0	0	0	0	0	0	0	0	0	0	0	0	0	0	0	0	0	0	0	0	0	0	0	0	0	0	0	0	0	0	0	0	0	0	0	0	0	0	0	0	0	0	0	0	0	0	0
ZC8.6	7.13	0	2.41	3.25	12.33	7.56	6.99	5.93	9.11	8.5	8.59	0	0.5	9.29	4.32	0	0	1.56	0	2.18	4.62	2.16	5.61	6.66	5.92	4.97	0	5.61	7.74	7.56	2.22	6.25	2.08	3.3	14.96	2.37	7.93	8.94	2.73	9.73	4.82	0	6.89	4.75	4.69	9.98	0	4.89	1.25
Y57G11C.1036	0	0	0	0	0	0	0	0	0	0	0	0	0	0	0	0	0	0	0	0	0	0	0	0	0	0	0	0	0	0	0	0	0	0	0	0	0	0	0	0	0	0	0	0	0	0	0	0	0
Y56A3A.5	0	0	0	0	0	0	0	0	0	0	0	0	0	0	0.98	1.25	0	0	0	0	0	0	0	0	0	0	2.93	0	0	0	0	0	0	0	0	0.54	0	0	0	0	0	0	1.85	1.91	0	0	0	1.27	0
Y57G11C.884	0	0	0	0	0	0	0	0	0	0	0	0	0	0	0	0	0	0	0	0	0	0	0	0	0	0	0	0	0	0	0	0	0	0	0	0	0	0	0	0	0	0	0	0	0	0	0	0	0
C06E8.5	16.07	62.68	10.88	22.48	35.95	19.16	20.05	42.01	32.86	19.15	40.76	34.8	22.93	13.1	32.39	5.43	0	23.31	4.52	40.47	67.73	42.22	24.61	10.24	47.89	61.23	69.12	61.22	42.5	68.18	28.81	38.48	3.51	36.54	39.36	14.04	24.25	58.64	0	56.26	0	0	9.2	0	25.78	42.5	25.73	27.57	33.13
F26F12.17	0	15.18	0	0	0	0	0	0	0	0	0	0	0	0	0	0	0	0	0	0	0	0	0	0	0	0	0	0	0	0	0	0	0	0	0	0	0	0	0	7.7	0	0	0	0	0	0	0	0	0
C47E8.5.1,C47E8.5.2,C47E8.5.3,C47E8.5.4	570.78	273.15	341.97	396.01	237.41	687.63	258.09	239.61	209.08	217.68	219.47	240.43	276.57	402.9	159.86	257.85	221.78	265.11	314.28	142.96	271.89	191.77	216.69	466.27	282.83	210.56	195.71	180.57	210.4	195.04	157.25	129.46	476.27	236.19	252.53	388.65	161.24	139.52	500.68	184.7	142.97	174.97	296.47	172.75	199.85	259.31	331.24	262.63	292.73
C28D4.10a,C28D4.10b	0	0	5.52	3.2	2.95	3.24	4.29	2.88	64.9	0	12.32	11.2	0	12.18	0	21.16	0	0	16.69	0	133.41	25	9.4	0	0	0	0	0	0	0	5.05	0	0	0	0	0	0	10.85	0	8.75	7.05	66.8	19.03	104.82	0	0	0	0	0
C15H7.7	0	0	0	0	0	0	0	0	0	0	0	0	0	0	0	0	0	0	0	0	0	0	0	0	0	0	0	0	0	0	0	0	0	0	0	0	0	0	0	0	0	0	0	0	0	0	0	0	0
ZC64.11	0	0	0	0	0	0	0	0	0	0	0	0	0	0	0	0	0	0	0	0	0	0	0	0	0	0	0	0	0	0	0	0	0	0	0	0	0	0	0	0	0	0	0	0	0	0	0	0	0
C53C7.6	0	0	0	0	0	0	0	0	0	0	0	0	0	0	0	0	0	0	0	0	0	0	0	0	0	0	0	0	0	0	0	0	0	0	0	0	0	0	0	0	0	0	0	0	0	0	0	0	0
Y57G11C.992	0	0	0	0	0	0	0	0	0	0	0	0	0	0	0	0	0	0	0	0	0	0	0	0	0	0	0	0	0	0	0	0	0	0	0	0	0	0	0	0	0	0	0	0	0	0	0	0	0
Y55B1BR.2	4.18	16.96	0	15.68	6.83	7.99	5.38	1.07	0	0.29	2.29	4.12	5.87	6.87	0	0	0	4.62	0	0	13.68	1.22	5.27	1.53	0	1.84	0	4.9	0	3.84	1.88	8.13	13.18	0	1.4	4.02	4.07	4.32	13.21	4.11	0.91	12.75	0.22	4.91	2.97	2.19	0	2.36	7.77
F32D1.2.1,F32D1.2.2	78.72	21.97	52.7	21.9	12.18	4.54	63.47	97.12	61.4	54.9	66.47	25.88	32.21	28.31	61.43	68.78	56.7	60.22	93.6	57.12	71.45	54.08	5.68	69.92	27.93	25.49	115.65	103.77	88.5	72.39	51.14	44.56	23.39	70.85	15.5	10.88	40.75	62.85	95.49	73.59	56.24	120.8	46.24	72.08	72.2	21.92	42.32	32.7	93.82
Y105C5B.94	0	0	0	0	0	0	0	0	0	0	0	0	0	0	0	0	0	0	0	0	0	0	0	0	0	0	0	0	0	0	0	0	0	0	0	0	0	0	0	0	0	0	0	0	0	0	0	0	0
ZC412.9	0	0	0	0	0	0	0	0	4.54	0	0	0	0	0	0.87	1.38	0	0	1.99	0	0	0	0	0	0	2.48	0	0	0	4.01	0	0	0	0	0	0	1.13	0	0	0	0	0	0	0	0	0	0	0	0
Y105C5A.615	0	0	0	0	0	0	0	0	0	0	0	0	0	0	0	0	0	0	0	0	0	0	0	0	0	0	0	0	0	0	0	0	0	0	0	0	0	0	0	0	0	0	0	0	0	0	0	0	0
T21G5.10	0	0	0	0	0	0	0	0	0	0	0	0	0	0	0	0	0	0	0	0	0	0	0	0	0	0	0	0	0	0	0	0	0	0	0	0	0	0	0	0	0	0	0	0	0	0	0	0	0
Y105E8A.42	0	0	0	0	0	0	0	0	0	0	0	0	0	0	0	0	0	0	0	0	0	0	0	0	0	4.93	0	10.28	0	0	0	0	0	0	0	0	0	0	0	0	0	0	0	0	40.27	0	0	0	0
C34H3.5	0	0	0	0	0	0	0	0	0	0	0	0	0	0	0	0	0	0	0	0	0	0	0	0	0	0	0	0	0	0	0	0	0	0	0	0	0	0	0	0	0	0	0	0	0	0	0	0	0
Y105C5A.180	0	0	0	0	0	0	0	0	0	0	0	0	0	0	0	0	0	0	0	0	0	0	0	0	0	0	0	0	0	0	0	0	0	0	0	0	0	0	0	0	0	0	0	0	0	0	0	0	0
Y73B6A.5a.1,Y73B6A.5a.2,Y73B6A.5b,Y73B6A.5c,Y73B6A.5d,Y73B6A.5e,Y73B6A.5f	7.04	65.7	28.12	30.4	40.95	16.08	114.25	116.29	84.32	92.58	68.9	67.56	41.15	24.45	69.26	96.98	195.14	22.15	56.13	121.02	13.32	62.87	93.89	44.79	20.13	71.37	139.99	89.25	103.64	89.88	105.06	91.13	132.99	101.15	47.91	67.04	94.25	120.68	73.26	125.32	108.34	72.22	270.23	113.87	71.39	33.47	47.67	164.82	60.83
C24G6.1	2.82	0	0	20.45	19.88	4.89	6.55	21.88	4.1	6.12	7.01	14.04	0	9.07	5.58	0	0	7.05	14.18	8.37	0	7.48	11.33	1.57	18.07	7.99	4.15	12.51	5.82	15.55	18.2	1.24	0.67	9.96	26	4.6	6.92	17.23	0	6.69	0	0	8.54	0	6.1	11.34	20.28	5.43	71.09
H34C03.4	0	0	0	0	0	0	0	0	0	0	0	0	0	0	0	0	0	0	0	0	0	0	0	0	0	0	0	0	0	0	0	0	0	0	0	0	0	0	0	0	0	0	0	0	0	0	0	0	0
W09G3.12	0	0	0	0	0	0	0	0	0	0	0	0	0	0	0	0	0	0	0	0	0	0	0	0	0	0	0	0	0	0	0	0	0	0	0	0	0	0	0	0	0	0	0	0	0	0	0	0	0
Y46G5A.29	0	0	0	0	0	0	0	0	0	0	0	0	0	0	0	0	0	0	0.87	0	0	0	0	0	0	0	0	0	0	1.74	0	0	0	0	0	0	0	0	0	0	0	0	0	0.46	0	0	0.31	0	0
Y73F8A.229	0	0	0	0	0	0	0	0	0	0	0	0	0	0	0	0	0	0	0	0	0	0	0	0	0	0	0	0	0	0	0	0	0	0	0	0	0	0	0	0	0	0	0	0	0	0	0	0	0
T01C1.6	0	0	0	0	0	0	0	0	0	0	0	0	0	0	0	0	0	0	0	0	0	0	0	0	0	0	0	0	0	0	0	0	0	0	0	0	0	0	0	0	0	0	0	0	0	0	0	0	0
Y67D8A.8	0	0	0	0	0	0	0	0	0	0	22.13	0	0	0	0	0	0	0	0	0	0	0	0	0	0	0	14.8	0	0	0	0	0	6.07	0	0	0	6.43	0	15.59	15.17	0	0	0	0	0	0	0	0	0
Y39A3CL.12	0	0	0	0	0	0	0	0	0	0	0	0	0	0	0	0	0	0	0	0	0	0	0	0	0	0	0	0	0	0	0	0	0	0	0	0	0	0	0	0	0	0	0	0	0	0	0	0	0
Pseudogene:Y47H10A.6	0	0	0	0	0	0	0	0	1.13	0	0	0	0	0	0	1.71	0	0	0	0	0	0	0	0	0	0	0	0	0	0	0	0	0	0	0	0	0	0	3.25	0	0	0	0	0	0	0	0	0	0
C02D4.16	0	0	0	0	0	0	0	0	0	0	0	0	0	0	0	0	0	0	0	0	0	0	0	0	0	17.71	0	0	0	0	0	0	0	0	0	0	0	17.6	0	0	0	0	0	0	0	0	0	0	0
F22H10.1	0	0	0	0	0	0	0	0	0	0	0	0	0	0	0	0	0	0	0	0	0	0	0	0	0	0	0	0	0	3.99	0	0	0	0	0	0	0	0	0	0	0	0	0	0	0	0	0	0	0
T06G6.7	0	0	0	0	0	0	0	0	0	0	0	0	6	0	0	0	0	0	3.01	0	0	0	0	0	0	0	0	0	0	0	0	0	0	0	0	0	0	0	0	0	0	0	0	0	0	0	0	0	0
Y73F8A.1013	0	0	0	0	0	0	0	0	0	0	0	0	0	0	0	0	0	0	0	0	0	0	0	0	0	0	0	0	0	0	0	0	0	0	0	0	0	0	0	0	0	0	0	0	0	0	0	0	0
T19C4.20	0	0	0	0	0	0	0	0	0	0	0	0	0	0	0	0	0	0	12.11	0	0	0	0	0	0	0	0	0	0	36.78	0	0	0	0	0	0	0	0	0	0	0	0	0	0	0	0	0	0	0
C36A4.9a.1,C36A4.9a.2,C36A4.9b	35.7	0	22.76	16.61	18.69	18.14	10.49	15.16	28.23	25.58	23.21	14.88	18.19	21.28	21.01	0.63	0	30.04	24.93	23.48	18.36	30.35	35.47	12.21	22.55	31.33	39.99	36.41	4.44	22.65	11.56	22.48	11.17	7.02	19.75	20.74	27.38	21.1	0	24.69	20.17	7.32	30.17	21.76	11.23	31.68	26.15	23.02	11.49
Y50D7A.7	54.83	53.18	186.85	149.83	162.8	123.78	132.91	109.54	54.98	99.61	104.45	50.43	37.08	195.06	100.1	134.95	40.16	80.27	83.6	36.89	102.72	73.7	129.8	114.16	120.42	123.11	35.61	42.49	67.06	67.79	55.35	54.16	122.76	64.42	177.79	79.8	72.88	62	28.22	61.48	68.92	56.05	41.92	90.29	199.57	140.14	104.14	110.87	148.3
C45B2.4a.1,C45B2.4a.2,C45B2.4b.1,C45B2.4b.2	9.4	0.78	4.54	21.94	19.01	26.66	21.32	4.37	2.91	17.61	3.57	23.71	6.42	0	10.68	13.79	56.43	16.69	1.76	5.1	22.15	13.33	16.51	3.38	1.11	26.09	18.51	17.33	20.47	2.36	20.78	10.56	61.86	5.76	9.54	18.98	15.11	38.22	0.92	21.38	12.87	0	24.43	6.21	2.77	33.26	0.43	6.44	2.6
C27H2.107	0	0	0	0	0	0	0	0	0	0	0	0	0	0	0	0	0	0	0	0	0	0	0	0	0	0	0	0	0	0	0	0	0	0	0	0	0	0	0	0	0	0	0	0	0	0	0	0	0
C52B9.15	0	0	0	0	0	0	0	0	0	0	0	0	0	0	0	0	0	0	13.89	0	0	0	0	0	0	0	0	0	0	0	0	0	0	0	0	0	1.97	0	0	0	0	0	0	0	0	0	0	0	0
D1086.9	0	0	0	0	0	0	0	0	0	0	0	0	0	0	0	0	0	0	0	0	0	0	0	0	0	0	0	0	0	0	0	0	0	0	0	0	0	0	0	0	0	0	0	0	0	0	0	0	0
B0285.13	0	0	0	0	0	0	0	0	0	0	0	0	0	0	0	0	0	0	0	0	0	0	0	0	0	0	0	0	0	0	0	0	0	0	0	0	0	0	0	0	0	0	0	0	0	0	0	0	0
C37H5.15	0	0	0	0	0	0	0	0	0	0	0	0	0	0	0	0	0	0	0	0	0	0	0	0	0	0	0	0	0	0	0	0	0	0	0	0	0	0	0	0	0	0	0	0	0	0	0	0	0
B0250.2	139.18	95.16	59.06	64.4	40.57	52.64	32.67	10.33	21.52	54.14	20.85	61.92	29.74	61.92	56.8	16.76	54.04	31.69	21.63	26.34	35.53	56.97	37.39	51.19	40.66	22.64	51.36	21.07	20.94	28.54	47.24	70.51	87.32	25.38	22.76	70.74	35.89	18.08	79.03	27.19	8.63	119.91	45.49	5.71	28.81	88.2	80.28	18.99	21.3
Y73F8A.761	0	0	0	0	0	0	0	0	0	0	0	0	0	0	0	0	0	0	0	0	0	0	0	0	0	0	0	0	0	0	0	0	0	0	0	0	0	0	0	0	0	0	0	0	0	0	0	0	0
F38A5.19	0	0	0	0	0	0	0	0	0	0	0	0	0	0	0	0	0	0	0	0	0	0	0	0	0	0	0	0	0	0	0	0	0	0	0	0	0	0	0	0	0	0	0	0	0	0	0	0	0
T24A6.23	0	0	0	0	0	0	0	0	0	0	0	0	0	0	0	0	0	0	0	0	0	0	0	0	0	0	0	0	0	0	0	0	0	0	0	0	0	0	0	0	0	0	0	0	0	0	0	0	0
F25B4.14	0	0	0	0	0	0	0	0	0	0	0	0	0	0	0	0	0	0	0	0	0	0	0	0	0	0	0	0	0	0	0	0	0	0	0	0	0	0	0	0	0	0	0	0	0	0	0	0	0
Y116A8C.296	0	0	0	0	0	0	0	0	0	0	0	0	0	0	0	0	0	0	0	0	0	0	0	0	0	0	0	0	0	0	0	0	0	0	0	0	0	0	0	0	0	0	0	0	0	0	0	0	0
Y105C5B.683	0	0	0	0	0	0	0	0	0	0	0	0	0	0	0	0	0	0	0	0	0	0	0	0	0	0	0	0	0	0	0	0	0	0	0	0	0	0	0	0	0	0	0	0	0	0	0	0	0
Y47G6A.30	0	0	0	0	0	0	0	0	0	0	0	0	0	0	0	0	0	0	0	0	0	0	0	0	0	0	0	0	0	0	0	0	0	0	0	0	0	0	0	0	3.63	0	0	0	0	0	0	0	0
K03H1.6	325.02	174.08	87.49	104.88	79.17	55.15	596.38	81.46	138.62	150.07	139.71	100.57	60.17	103.91	137.54	131.88	63.35	263.65	25.86	180.51	126.71	90.45	105.93	105.47	60.69	181.69	87.12	158.77	284.58	137.97	62.43	144.94	43.94	232.18	101.72	114.03	220.32	114.02	87	99.65	162.58	28.31	111.75	168.67	218.82	88	88.65	208.13	159.69
Y56A3A.27	0	0	0	2.9	1.52	2.53	2.27	1.89	0	4.26	6.87	0	1.77	0	5.22	0	0	0	1.35	0.49	0	0	2.79	4.33	1.76	1.11	0	1.41	0.29	7.22	1.32	3.44	4.88	3.44	2.97	2.65	1.14	6	3.18	1.45	0	0	1.83	0	8.91	2.32	0	4.37	0
Y51H4A.269	0	0	0	0	0	0	0	0	0	0	0	0	0	0	0	0	0	0	0	0	0	0	0	0	0	0	0	0	0	0	0	0	0	0	0	0	0	0	0	0	0	0	0	0	0	0	0	0	0
K09C8.10	0	0	0	0	0	0	0	0	0	0	0	0	0	0	0	0	0	0	0	0	0	0	0	0	0	0	0	0	0	0	0	0	0	0	0	0	0	0	0	0	0	0	0	0	0	0	0	0	0
K12G11.2	0	26.45	7.17	50.96	25.25	14.02	76.75	18.03	64.74	43.76	21.03	18.23	1.96	54.05	53.92	0.34	35.11	69.15	17.89	53.9	5.34	60.59	27.78	27.56	19.55	95.01	43.8	38.73	27.77	67.41	30.44	43.31	63.87	98.99	31.26	32.9	28.74	38.89	0.14	45.26	81.17	49.16	35.11	16.7	88.21	39.51	112.3	29.06	32.63
C02C6.1a,C02C6.1b	5.26	2.3	0.52	10.28	14.64	13.66	18.4	8.5	2.04	11.66	15.08	26.55	8.03	2.07	11.69	12.02	21.47	3.6	5.37	5.39	15.3	13.75	21.79	11.77	15.33	11.32	2.98	10.88	10.53	13.4	17.4	14.51	13.67	5.59	12.4	12.77	9.99	12.41	10.98	11.55	4.21	14.33	12.94	4.71	2	21.44	9.72	7.92	7.56
T02C12.8	0	0	0	0	0	0	0	0	0	0	0	0	0	0	0	0	0	0	0	0	0	0	0	0	0	0	0	0	0	0	0	0	0	0	0	0	0	0	0	0	0	0	0	0	0	0	0	0	0
F35H8.10	0	0	0	0	0	0	0	0	0	0	0	0	0	0	0	0	0	0	0	0	0	0	0	0	0	0	0	0	0	0	0	0	0	0	0	0	0	0	0	0	0	0	0	0	0	0	0	0	0
Y73F8A.392	0	0	0	0	0	0	0	0	0	0	0	0	0	0	0	0	0	0	0	0	0	0	0	0	0	0	0	0	0	0	0	0	0	0	0	0	0	0	0	0	0	0	0	0	0	0	0	0	0
Y19D10A.12	0	0.3	0	6.81	0	0.63	0	0	0	1.36	0	0	0	0	0.29	0	0	0	0	0	0	0	0.83	0	0	0.41	0	0.23	0	0	0.49	0.64	0	0	2.22	2.37	0.38	0.43	0	0	0	0	0	0	0.78	0	0	0	0
Y105C5B.50	0	0	0	0	0	0	0	0	0	0	0	0	0	0	0	0	0	0	0	0	0	0	0	0	0	0	0	0	0	0	0	0	0	0	0	0	0	0	0	0	0	0	0	0	0	0	0	0	0
F47E1.15	0	0	0	0	0	0	0	0	0	0	0	0	0	0	0	0	0	0	0	0	0	0	0	0	0	0	0	0	0	0	0	0	0	0	0	0	0	0	0	0	0	0	0	0	0	0	0	0	0
F49E8.1a,F49E8.1b	0	0	9.67	12.25	14.3	8.5	51.87	2.54	11.75	31.83	6.51	15.61	1.79	8.38	10.38	106.64	0	0	0	27.44	54.56	11.24	25.45	2.17	5.93	28.7	0	11.14	1.16	26.63	29.79	12.13	39.56	11.88	0	13.53	6.29	31.8	23.08	1.55	0	0	10.11	0	34.52	6.71	0	16.79	0
MTCE.20	0	0	0	0	0	0	0	45.54	0	0	0	0	0	0	0	0	0	0	99.98	0	84.19	0	0	0	0	32.34	65.81	0	0	0	0	0	0	0	0	0	14.25	0	0	0	51.61	0	0	0	0	0	0	0	60.72
Pseudogene:C56A3.10	0	0	0	0	0.88	0	1.31	0	0.94	0.7	0.93	1.12	1.03	2.41	0.89	0	0	4.83	5.16	1.12	3.18	0	0	2.51	0	0	0	0	0	2.07	0.77	0.99	0	5.68	0	0	0.87	0.66	15.03	1.34	4.4	3.66	0.53	0	0	0.41	3.68	0	0.43
H14N18.6	0	0	0	0	0	0	0	0	0	0	0	0	0	0	10.78	0	0	0	11.87	0	0	0	0	0	0	0	0	0	0	0	0	0	0	0	0	0	0	0	0	0	0	0	0	0	0	0	0	0	0
T21G5.7	0	0	0	0	0	0	0	0	0	0	0	0	0	0	0	0	0	0	0	0	0	0	0	0	0	0	0	4.3	0	0	0	0	0	0	0	0	0	0	0	0	0	0	0	0	0	0	0	0	0
C06E7.4a,C06E7.4b	0	1.51	0	6.65	0	4.18	0	0	2.02	15.27	2.78	0	8.81	0	14.01	0	0	0.79	4.81	8.52	15.77	7.91	0	12.04	1.36	5.09	16.87	15.21	4.42	3.09	0	4.57	22.63	0	0	1.63	0	10.42	0	7.96	3.67	10.62	1.38	0	0	3.12	7.08	9.09	24.81
C43D7.7	0	0	0	0	0	0	0	0	0	0	0	0	0	0	0	0	0	3.52	0	0	0	0	0	0	0	0	0	0	0	0	0	0	0	0	0	0	0	0	0	0	0	0	0	0	0	0	0	0	0
F08G5.17	0	0	0	0	0	0	0	0	0	0	0	0	0	0	5.86	0	0	0	0	0	0	0	0	0	0	0	0	0	17.32	0	10.22	0	0	0	0	0	3.66	8.23	0	0	0	0	0	0	0	5.47	9.75	0	15.72
B0350.46	0	0	0	0	0	0	0	0	0	0	0	0	0	0	0	0	0	0	0	0	0	0	0	0	0	0	0	0	0	0	0	0	0	0	0	0	0	0	0	0	0	0	0	0	0	0	0	0	0
C29A12.6a,C29A12.6b	0	0	0	0.32	1.18	0	0	0	0	0.6	0	0	0	0	0	0	0	0	19.51	0	0	0	1.53	0	0	0	0.34	0	0	14.48	0.52	0	0.63	0	0	1.25	0	0	33.79	0	5.26	0	0.36	2.21	0.62	0	0	1.22	0
VB0395L.1	0	0	0	0	13.1	7.26	1.39	0	2.99	23.78	5.95	7.14	16.37	3.84	32.21	0	0	0	0	11.86	43.93	4.76	5.49	17.33	0	0	0	4.57	17.65	8.81	33.32	26.38	14.48	0	7.34	0	14.23	2.79	83.81	7.81	4.67	51.43	13.95	0	0	5.25	0	18.42	0
Y116A8B.34	0	0	0	0	0	0	0	0	0	0	0	0	0	0	0	0	0	0	0	0	0	0	0	0	0	0	0	0	0	0	0	0	0	0	0	0	0	0	0	0	0	0	0	0	0	0	0	0	0
Y105C5A.295	0	0	0	0	0	0	0	0	0	0	0	0	0	0	0	0	0	0	0	0	0	0	0	0	0	0	0	0	0	0	0	0	0	0	0	0	0	0	0	0	0	0	0	0	0	0	0	0	0
T20H9.4	0	0	0	0	0	0	0	0	0	0	0	0	0	0	0	0	0	0	0	0	0	0	0	0	0	0	0	0	0	0	0	0	0	9.67	0	0	0	0	9.08	0	0	0	0	0	0	0	0	3.51	0
Y73B6BL.180	0	0	0	0	0	0	0	0	0	0	0	0	0	0	0	0	0	0	0	0	0	0	0	0	0	0	0	0	0	0	0	0	0	0	0	0	0	0	0	0	0	0	0	0	0	0	0	0	0
Y51H4A.658	0	0	0	0	0	0	0	0	0	0	0	0	0	0	0	0	0	0	0	0	0	0	0	0	0	0	0	0	0	0	0	0	0	0	0	0	0	0	0	0	0	0	0	0	0	0	0	0	0
T11F9.10	0	0	0	0	2.9	0	0	2.88	0	0	0	0	0	0	2.45	0	0	0	0	0	0	0	0	0	0	0	0	0	0	0	0.84	0	0	0	3.79	4.03	0	0	0	0	10.84	0	0	0	0	0	0	6.34	0
T10D4.7	0	0	0	0	0	0	0	0	0	0	0	0	0	0	0	0	0	0	13.1	0	0	0	0	0	0	0	0	0	0	0	0	0	0	0	0	0	0	0	0	0	0	0	0	0	0	0	0	0	0
F54F7.6.1,F54F7.6.2	4.77	0	0	0	0	0	0	3.69	0	0	4.93	0	0	0	0	13.49	0	44.17	0	0	0	0	0	0	0	0	0	2.27	0	0	0	6.3	0	0	0	0	0	0	0	0	0	0	0.56	0	0	0	0	16.77	0
Y48A6B.9a,Y48A6B.9b	51.03	4.33	28.92	7.43	15.5	17.15	9.22	26.47	14.27	7.23	6.43	3.85	15.22	55.93	10.05	18.94	40.76	12.72	8	18.81	6.84	26.57	19.39	17.51	12.35	4.4	0	26.51	21.84	6.39	24.61	18.98	17.23	28.53	39.35	21.27	47.8	35.81	4.81	16.21	17.06	69.77	2.79	3.74	2.09	32.67	11.4	4.97	8.9
Y41E3.328	0	0	0	0	0	0	0	0	0	0	0	0	0	0	0	0	0	0	0	0	0	0	0	0	0	0	0	0	0	0	0	0	0	0	0	0	0	0	0	0	0	0	0	0	0	0	0	0	0
Y51H4A.871	0	0	0	0	0	0	0	0	0	0	0	0	0	0	0	0	0	0	0	0	0	0	0	0	0	0	0	0	0	0	0	0	0	0	0	0	0	0	0	0	0	0	0	0	0	0	0	0	0
C46F9.1a	17.96	106.1	0	0	0.82	5.48	2.45	37.61	9.22	3.27	18.34	12.57	0	4.51	27.53	0	0	4.52	5.79	19.87	0	0	6.04	2.35	3.84	11.37	0	13.77	26.11	23.29	18.6	23.23	8.25	42.48	0	3.44	14.45	1.23	0	0	4.12	0	14.26	0	0	4.62	59.23	0	0
Y57G11C.839	0	0	0	0	0	0	0	0	0	0	0	0	0	0	0	0	0	0	0	0	0	0	0	0	0	0	0	0	0	0	0	0	0	0	0	0	0	0	0	0	0	0	0	0	0	0	0	0	0
K12D12.10b	0	0	0	0	0	0	0	0	0	0	0	0	0	0	0	0	0	0	0	0	0	0	0	0	0	0	0	0	0	0	0	0	0	0	0	0	0	0	0	0	0	0	0	0	0	0	0	0	0
H23L24.2	0	0	0	0	1.48	0.55	0.74	0	0	0	0	0	0	4.04	0	0	0	0.9	1.16	0	0	0	0	0	0	0	0	0	0	0	0	0	11.29	0	0	0	3.28	0	0	1.13	0	0	6.8	1.22	0	0	0	5.67	0
K06C4.3	0	0	0	0	0	0	0	0	0	0	3.02	0	0	0	0	2.28	0	0	3.28	0	0	0	0	0	6.87	0	2.11	0	0	0	0	0	0	0	0	0	0	0	0	0	10.38	5.86	0	3.5	0	0	0	0	0
F40F9.4	0	0	0	0	0	0	0	0	0	0	0	0	0	0	0	0	0	0	0	0	0	0	0	0	0	0	0	0	0	15.27	0	0	0	0	0	0	0	0	0	0	0	0	0	12.59	0	0	0	0	0
C39H7.16	0	0	0	0	0	0	0	0	0	0	0	0	0	0	0	0	0	0	0	0	0	0	0	0	0	0	0	0	0	0	0	0	0	0	0	0	0	0	0	0	0	0	0	0	0	0	0	0	0
T22A3.9b	0	0	0	0	0	0	0	0	0	0	0	0	0	0	0	0	0	0	0	0	0	0	0	0	0	0	0	0	0	0	0	0	0	0	0	0	0	0	0	0	0	0	0	0	0	0	0	0	0
F31C3.13	0	0	0	0	0	11.23	0	0	0	0	0	0	0	0	0	0	0	0	0	0	0	17.66	0	0	0	0	0	3.58	0	0	0	0	0	0	0	0	0	0	0	0	0	0	0	0	0	0	0	0	0
Y4C6B.41	0	0	0	0	0	0	0	0	0	0	0	0	0	0	0	0	0	0	0	0	0	0	0	0	0	0	0	0	0	0	0	0	0	0	0	0	0	0	0	0	0	0	0	0	0	0	0	0	0
Y37A1A.56	0	0	0	0	0	0	0	0	0	0	0	0	0	0	0	0	0	0	0	0	0	0	0	0	0	0	0	0	0	0	0	0	0	0	0	0	0	0	0	0	0	0	0	0	0	0	0	0	0
VY10G11R.6	0	0	0	0	0	0	0	0	0	0	0	0	0	0	0	0	0	0	0	0	0	0	0	0	0	0	0	0	0	0	0	0	0	0	0	0	0	0	0	0	0	0	0	0	0	0	0	0	0
Y73F8A.346	0	0	0	0	0	0	0	0	0	0	0	0	0	0	0	0	0	0	0	0	0	0	0	0	0	0	0	0	0	0	0	0	0	0	0	0	0	0	0	0	0	0	0	0	0	0	0	0	0
Y40H7A.263	0	0	0	0	0	0	0	0	0	0	0	0	0	0	0	0	0	0	0	0	0	0	0	0	0	0	0	0	0	0	0	0	0	0	0	0	0	0	0	0	0	0	0	0	0	0	0	0	0
Y73C8C.11	0	0	0	0	0	0	0	0	0	0	0	0	0	0	0	0	0	0	0	0	0	0	0	0	0	0	0	0	0	1.11	0.82	0	0	0	0	0	0	0	0	0	0	0	0	0	0	0	0	0	0
T04F3.9	0	0	0	0	0	0	0	0	0	0	0	0	0	0	0	0	0	0	0	0	0	0	0	0	0	0	0	0	10.74	0	4.18	0	0	0	0	0	3.08	0	0	0	0	0	0	5.87	0	2.24	0	0	0
Y73F8A.750	0	0	0	0	0	0	0	0	0	0	0	0	0	0	0	0	0	0	0	0	0	0	0	0	0	0	0	0	0	0	0	0	0	0	0	0	0	0	0	0	0	0	0	0	0	0	0	0	0
K06B4.10	0	0	0	0	3.88	0	0	2.31	1.24	0	0	0	0	0	0	0	33.64	0	0	0	0	0	0	0	0	0	0	0	0	3.66	0.67	0	24.52	0	0	0	0.77	0	0.25	0	0.97	0	4.63	0	0	7.26	0	0	0
D2092.13	0	0	0	0	0	0	0	0	0	0	0	0	0	0	0	0	0	0	0	0	0	0	0	0	0	0	0	0	0	0	0	0	0	0	0	0	0	0	0	0	0	0	0	0	0	0	0	0	0
C24D10.16	0	0	0	0	0	0	0	0	0	0	0	0	0	0	0	0	0	0	0	0	0	0	0	0	0	0	0	0	0	0	0	0	0	0	0	0	0	0	0	0	0	0	0	0	0	0	0	0	0
Y51H4A.586	0	0	0	0	0	0	0	0	0	0	0	0	0	0	0	0	0	0	0	0	0	0	0	0	0	0	0	0	0	0	0	0	0	0	0	0	0	0	0	0	0	0	0	0	0	0	0	0	0
B0511.4	0	0	0	0	0	0	0	0	0	0	0	1.05	0	0	0	0	0	0	0	0	0	0	0	0	0	0	0	0	0	0.97	0	0	0	0	0	0	3.83	0	0	0	0	1.71	0	0	0	0	0	0	0
Y73F8A.74	0	0	0	0	0	0	0	0	0	0	0	0	0	0	0	0	0	0	0	0	0	0	0	0	0	0	0	0	0	0	0	0	0	0	0	0	0	0	0	0	0	0	0	0	0	0	0	0	0
F59E12.5a,F59E12.5b	12.21	0	0	13.59	2.99	6.64	16.39	44.18	39.5	32.26	15.9	18.42	12.21	16.35	10.64	4.84	0	12.8	21.75	22.31	1.81	13.52	13.18	6.39	23.18	17.47	33.28	17.86	51.75	30.13	5.64	27.05	51.56	16.1	15.6	7.65	14.1	31.43	85.35	21.65	29.49	9.35	1.79	1.85	8.93	18.71	8.78	34.42	58.38
Y47D3B.25	0	0	0	0	0	0	0	0	0	0	0	0	0	0	0	0	0	0	0	0	0	0	0	0	0	0	0	0	0	11.52	0	0	0	0	0	0	0	0	0	0	0	0	0	0	0	0	0	0	0
C31H1.79	0	0	0	0	0	0	0	0	0	0	0	0	0	0	0	0	0	0	0	0	0	0	0	0	0	0	0	0	0	0	0	0	0	0	0	0	0	0	0	0	0	0	0	0	0	0	0	0	0
Y105C5B.1308	0	0	0	0	0	0	0	0	0	0	0	0	0	0	0	0	0	0	0	0	0	0	0	0	0	0	0	0	0	0	0	0	0	0	0	0	0	0	0	0	0	0	0	0	0	0	0	0	0
Y105C5B.153	0	0	0	0	0	0	0	0	0	0	0	0	0	0	0	0	0	0	0	0	0	0	0	0	0	0	0	0	0	0	0	0	0	0	0	0	0	0	0	0	0	0	0	0	0	0	0	0	0
ZC204.6	0	0	0	0	0	0	0	0	0	0	0	0	0	0	0	0	0	0	0	0	0	0	0	0	0	0	0	0	0	0	0	0	0	0	0	0	0	0	0	0	0	0	0	0	0	0	0	0	0
F01F1.16	0	0	0	0	0	0	0	0	0	0	0	0	0	0	0	0	0	0	0	0	0	0	0	0	0	0	0	0	0	0	0	0	0	0	0	0	0	0	0	0	0	0	0	0	0	0	0	0	0
R04B3.5	0	0	0	0	0	0	0	0	0	0	0	0	0	0	0	0	0	0	0	0	0	0	0	0	0	0	0	0	0	0	0	0	0	0	0	0	0	0	0	0	0	0	0	0	0	0	0	0	0
R07B5.6a,R07B5.6b	0	0	0	0	0	0	6.56	0	0	0	0	0	0	0	0	0	0	0	1.44	0	0	0	0	0	0	0	0	0	0	16.16	0	0	0	0	0	0	0	0	0	0	0	0	0	0	0	0	2.88	20.44	0
T27B1.6	0	0	0	0	0	0	0	0	0	0	0	6.06	0	0	0	0	0	0	0	0	0	0	0	0	0	0	0	0	0	0	0	0	0	0	0	0	0	0	0	0	0	0	0	0	0	0	0	0	0
Y39B6A.12a,Y39B6A.12b	12.71	29.26	4.32	2.48	19.01	10.12	4.53	5.29	10.96	3.03	4.84	2.9	13.29	3.13	3.85	4.3	0	3.48	0	5.8	2.76	3.87	8.93	7.59	5.3	7.75	3.44	5.28	0	6.28	3.97	1.72	9.25	4.9	5.96	2.12	8.57	10.8	7.48	9.24	0.95	0.79	2.72	13.15	5.25	15.32	7.63	2.5	11.11
Y73F8A.1091	0	0	0	0	0	0	0	0	0	0	0	0	0	0	0	0	0	0	0	0	0	0	0	0	0	0	0	0	0	0	0	0	0	0	0	0	0	0	0	0	0	0	0	0	0	0	0	0	0
T24D11.1a,T24D11.1b,T24D11.1c,T24D11.1d,T24D11.1e,T24D11.1f	1.96	0	1.38	6.26	15.83	6.42	0	1.49	2.08	3.09	3.34	5.48	14.57	3.38	8.56	0.92	0	7.99	7.55	0.88	0	1.93	3.72	9.85	0	2.33	0	2.68	0.54	0	4.74	0	0	2.35	2.85	7.22	0.76	0	0.73	0	4.75	0	4.12	9.25	1.42	5.59	7.22	0	2.57
C24F3.1a,C24F3.1b	0	0.32	2.35	4.74	13.05	2.76	12.06	8.04	1.33	5.95	17.82	22.98	15.97	1.7	28.08	28.63	10.97	44.43	26.33	26.96	0	12.64	8.2	16.83	23.18	14.5	1.88	33.16	29.17	15.45	10.83	4.22	19.32	25.66	4.87	9.53	21.06	19.09	35.32	11.36	26.54	29.1	14.51	20	3.43	8.74	1.04	4.08	22.79
Y57G11C.1048	0	0	0	0	0	0	0	0	0	0	0	0	0	0	0	0	0	0	0	0	0	0	0	0	0	0	0	0	0	0	0	0	0	0	0	0	0	0	0	0	0	0	0	0	0	0	0	0	0
C05D9.3	0	0	10.85	0	2.29	0.64	0	0.57	1.23	11.45	0	2.92	0	0	0	0	0	0	2.03	2.2	0	0	0	0	0	1.25	0	0.71	1.74	0	0.5	0.65	0	0	0	4	0	0	0	1.31	0	0	0	0	0	0	0	0	1.68
F54D12.15	0	0	0	0	0	0	0	0	0	0	0	0	0	0	0	0	0	0	0	0	0	0	0	0	0	0	0	0	0	0	0	0	0	0	0	0	0	0	0	0	0	0	0	0	0	0	0	0	0
Y57G11A.187	0	0	0	0	0	0	0	0	0	0	0	0	0	0	0	0	0	0	0	0	0	0	0	0	0	0	0	0	0	0	0	0	0	0	0	0	0	0	0	0	0	0	0	0	0	0	0	0	0
F46F2.11	0	0	0	0	0	0	0	0	0	0	0	0	0	0	0	0	0	0	0	0	0	0	0	0	0	0	0	0	0	0	0	0	0	0	0	0	0	0	0	0	0	0	0	0	0	0	0	0	0
Y57G11C.856	0	0	0	0	0	0	0	0	0	0	0	0	0	0	0	0	0	0	0	0	0	0	0	0	0	0	0	0	0	0	0	0	0	0	0	0	0	0	0	0	0	0	0	0	0	0	0	0	0
H06H21.32	0	0	0	0	0	0	0	0	0	0	0	0	0	0	0	0	0	0	0	0	0	0	0	0	0	0	0	0	0	0	0	0	0	0	0	0	0	0	0	0	0	0	0	0	0	0	0	0	0
Y40H7A.202	0	0	0	0	0	0	0	0	0	0	0	0	0	0	0	0	0	0	0	0	0	0	0	0	0	0	0	0	0	0	0	0	0	0	0	0	0	0	0	0	0	0	0	0	0	0	0	0	0
Y105C5B.758	0	0	0	0	0	0	0	0	0	0	0	0	0	0	0	0	0	0	0	0	0	0	0	0	0	0	0	0	0	0	0	0	0	0	0	0	0	0	0	0	0	0	0	0	0	0	0	0	0
Y37A1A.33	0	0	0	0	0	0	0	0	0	0	0	0	0	0	0	0	0	0	0	0	0	0	0	0	0	0	0	0	0	0	0	0	0	0	0	0	0	0	0	0	0	0	0	0	0	0	0	0	0
H02I12.10	0	0	0	0	0	0	0	0	0	0	0	0	0	0	0	0	0	0	0	0	0	0	0	0	0	0	0	0	0	0	0	0	0	0	0	0	0	0	0	0	0	0	0	0	0	0	0	0	0
R07G3.10	0	0	0	11.65	5.38	0	0	0	0	0	16.66	0	0	0	2.63	0	0	0	0	0	0	0	0	7.68	0	0	0	1.96	0	0	0	5.95	0	0	0	0	0	0	0	3.91	0	0	3.05	0	0	2.44	0	0	0
Y37A1A.122	0	0	0	0	0	0	0	0	0	0	0	0	0	0	0	0	0	0	0	0	0	0	0	0	0	0	0	0	0	0	0	0	0	0	0	0	0	0	0	0	0	0	0	0	0	0	0	0	0
F15C11.4	0	0	0	0	0	0	0	0	0	0	0	0	0	0	0	0	0	0	0	0	0	0	0	0	0	0	0	0	0	0	0	0	0	0	0	0	0	0	0	0	0	0	0	0	0	0	0	0	0
F13G3.11	56.54	104.49	79.61	74.38	32.12	7.79	53.69	72.67	60.84	45.4	65.93	63.85	53.85	49.47	43.16	54.13	74.59	97.12	154.95	77.53	152.18	44.23	54.46	20.02	58.6	37.84	40.8	43.99	68.1	36.57	51.4	30.55	99.19	73.75	39.38	22.31	28.17	56.79	102.93	70.75	121.25	151.87	146.51	44.58	62.35	71.31	31.87	79	183.09
Y51H4A.386	0	0	0	0	0	0	0	0	0	0	0	0	0	0	0	0	0	0	0	0	0	0	0	0	0	0	0	0	0	0	0	0	0	0	0	0	0	0	0	0	0	0	0	0	0	0	0	0	0
Pseudogene:F36H12.14	0	0	0	0	0	0	1.41	0	0	0	0	0	0	0	0	0	0	0	0	0	0	0	0	0	0	0	0	0	0	0	0	0	0	0	0	0	0	0	0	0	0	0	0	0	0	0	0	0	0
Pseudogene:Y32B12B.t2	0	0	0	0	0	0	0	0	0	0	0	0	0	0	0	0	0	0	0	0	0	0	0	0	0	0	0	0	0	0	0	0	0	0	0	0	0	0	0	0	0	0	0	0	0	0	0	0	0
F16B12.5	0	0	0	0	1.53	0	0	0	0	0	0	17.53	0	0	0	0	0	90.49	0	0	0	0	0	0	0	0	0	0	0	0	0	1.72	0	0	0	8.48	0	0	0	1.16	0	0	0	0	0	0	0	0	0
Pseudogene:BE0003N10.t2	0	0	0	0	0	0	0	0	0	0	0	0	0	0	0	0	0	0	0	0	0	0	0	0	0	0	0	0	0	0	0	0	0	0	0	0	0	0	0	0	0	0	0	0	0	0	0	0	0
T25E12.13	0	0	24.12	0	0	0	8.76	0	3.66	5.46	2.08	5	19.48	0	5.97	0	0	17.04	25.29	16.18	0	0	0	1.4	2.29	0	0	6.78	0	10.4	0	1.11	0	0	3.85	0	14.28	0	0	0	0	0	0	9.7	5.43	0	0	0	0
Y57G11C.1024	0	0	0	0	0	0	0	0	0	0	0	0	0	0	0	0	0	0	0	0	0	0	0	0	0	0	0	0	0	0	0	0	0	0	0	0	0	0	0	0	0	0	0	0	0	0	0	0	0
M03D4.22	0	0	0	0	0	0	0	0	0	0	0	0	0	0	0	0	0	0	0	0	0	0	0	0	0	0	0	0	0	0	0	0	0	0	0	0	0	0	0	0	0	0	0	0	0	0	0	0	0
Y71F9B.2a	0	0	57.84	19.21	12.06	15.43	9.66	23.94	18.27	12.53	11.8	10.63	9.74	25.4	15.5	35.13	47.33	7.63	1.09	23.53	8.38	20.44	4.08	21.15	23.82	4.71	22.38	3.77	15.4	15.29	22.56	6.28	7.88	0	3.64	12.9	0.61	7.61	29.56	19.71	48.61	24.06	24.35	0	10.25	15.62	9.31	10.65	12.17
Y113G7B.6	0	0	0	7.92	0	0	0	0	0	0	0	0	0	0	0	0	0	0	0	0	0	0	0	0	0	0	12.5	0	0	0	0	0	0	0	0	0	0	0	0	0	0	0	0	0	0	0	4.33	0	0
F10D2.15	0	0	0	0	0	0	0	0	0	0	0	0	0	0	0	0	0	0	0	0	0	0	0	0	0	0	0	0	0	0	0	0	0	0	0	0	0	0	0	0	0	0	0	0	0	0	0	0	0
R08B4.14	0	0	0	0	0	0	0	0	0	0	0	0	0	0	0	0	0	0	0	0	0	0	0	0	0	0	0	0	0	0	0	0	0	0	0	0	0	0	0	0	0	0	0	0	0	0	0	0	0
B0478.9	0	0	0	0	0	0	0	0	0	0	0	0	0	0	0	0	0	0	0	0	0	0	0	0	0	0	0	0	0	0	0	0	0	0	0	0	0	0	0	0	0	0	0	0	0	0	0	0	0
F09G8.3	23.55	0	0	11.99	0.73	7.32	14.2	10.2	8.22	8.17	2.33	5.6	4.28	15.04	15.61	7.1	0	0	0.86	15.86	0	3.73	6.45	1.04	11.95	6.4	0	10.19	2.22	0.87	0	6.62	17.17	12.3	11.48	5.1	7.53	6.58	9.55	6.69	0	5.33	0.88	0	0	2.4	4.91	4.81	12.16
R07E3.6	0	0	0	0	0	0	0	0	0	0.23	0	0	0	0	0.59	0	0	0.27	5.49	0	0	0	0	0	0	0	0	0.12	0	1.04	0	0	0	0	0	0	0	0	0	0	0	1.21	0.87	0	0	1.36	0	0	0
R11F4.6	0	0	0	0	10.42	0	0	0	0	0	0	0	0	0	0	0	0	0	0	0	0	0	0	0	0	0	0	0	0	0	0	0	0	0	0	0	0	0	0	0	0	0	0	0	0	0	0	0	0
K02A11.2	0	18.55	0	5.14	0	0	0	0	0	0	0	0	1.83	0	0.79	0	5.76	2.86	3.65	0	0	0	2.31	0	0	1.13	3.52	0	0	0	0	0	0	0	0	0	0.52	0	0	0	5.81	0	0.93	0	0	0	1.31	0	0
H25K10.125	0	0	0	0	0	0	0	0	0	0	0	0	0	0	0	0	0	0	0	0	0	0	0	0	0	0	0	0	0	0	0	0	0	0	0	0	0	0	0	0	0	0	0	0	0	0	0	0	0
C49C3.9	0	95.62	59.01	37.17	39.29	8.98	100.02	199.5	85.6	5.07	103.73	152.29	150.32	26.06	72.45	0	13.03	31.77	13.61	99.58	0	37.19	31.36	13.99	28.22	93.09	0	43.91	42.43	39.66	148.36	45.05	0	47.75	33.91	45.1	181.44	30.74	0.55	48.83	0	54.14	0	50.09	0	19.23	51.81	15.19	41.27
B0304.7	0	0	0	0	0	0	0	7.09	0	4.26	0	0	0	0	0	0	0	0	8.37	0	0	0	0	0	0	0	0	0	0	13.67	20.17	0	0	0	0	8.69	0	0	0	0	0	0	0	0	0	1.67	0	0	0
Y116A8C.170	0	0	0	0	0	0	0	0	0	0	0	0	0	0	0	0	0	0	0	0	0	0	0	0	0	0	0	0	0	0	0	0	0	0	0	0	0	0	0	0	0	0	0	0	0	0	0	0	0
Pseudogene:Y53F4B.38	0	0	0	0	0	2.08	0	0	0	0	0	0	0	0	0	0	0	0	0	0	0	0	0	0	0	0	0	0	0	2.18	0	0	0	0	0	0	0	1.38	0	0	0	0	0	0	0	0	0	0	0
Y60A9.1	0	0	0	22.47	0	0	0	0	12.22	1.92	1.28	0	0	0	0	0	0	0	1.41	3.06	0	10.28	0	0	0	3.51	0	0.49	22.81	2.84	8.41	0	42.18	0	0	3.36	5.59	3.6	0	2.75	0	0	8.65	0	0	3.96	0	0	0
T07D4.5	50.57	62.1	0	18.36	4.22	0	0	20.75	5.53	32.99	6.66	24.11	0	31.91	3.17	10.07	162.97	0	0	10.47	207.93	3.58	37.11	6.02	24.91	27.15	0	2.49	39.33	0	34.55	2.37	1.26	29.78	8.34	0	15.08	13.9	0	26.87	0	30.25	40.92	64.41	11.68	15.66	0	13.78	30.06
Y105C5A.879	0	0	0	0	0	0	0	0	0	0	0	0	0	0	0	0	0	0	0	0	0	0	0	0	0	0	0	0	0	0	0	0	0	0	0	0	0	0	0	0	0	0	0	0	0	0	0	0	0
F59G1.4a,F59G1.4b	0.64	19.63	6.93	0	15.82	11.69	16.72	2.59	25.37	2.47	23.23	16.1	0	0	17.89	3.3	0	0	8.51	16.89	1.91	7.89	12.11	9.65	4.6	22.55	0.38	32.18	16.36	46.1	23.04	9.73	36.86	0.64	11.89	14.59	14.37	24.19	0.63	9.29	12.26	0	23.02	0	1.46	6.25	8.93	27.81	0
B0524.7	0	0	0	0	0	0	0	0	0	0	0	0	0	0	0	0	0	0	0	0	0	0	0	0	0	0	0	0	0	0	0	0	0	0	0	0	0	0	0	0	0	0	0	0	0	0	0	0	0
Y37A1B.153	0	0	0	0	0	0	0	0	0	0	0	0	0	0	0	0	0	0	0	0	0	0	0	0	0	0	0	0	0	0	0	0	0	0	0	0	0	0	0	0	0	0	0	0	0	0	0	0	0
F44C8.2.1,F44C8.2.2	57.93	0	33.52	48.95	40.47	17.47	53.1	86.94	40.87	94.31	44.03	34.22	56.49	29.77	89.08	106.52	0	68.25	48.35	84.09	14.08	72.31	38.76	51.88	68.16	34.16	59.96	111.85	117.66	99.25	84.22	73.03	117.52	53.03	69.88	60.63	99.68	101.41	96.01	114.59	18.59	60.68	47.1	93.99	23.37	102.27	36.4	43.86	13.86
Y45F10B.55	0	0	0	0	0	0	0	0	0	0	0	0	0	0	0	0	0	0	0	0	0	0	0	0	0	0	0	0	0	0	0	0	0	0	0	0	0	0	0	0	0	0	0	0	0	0	0	0	0
Y105C5B.1208	0	0	0	0	0	0	0	0	0	0	0	0	0	0	0	0	0	0	0	0	0	0	0	0	0	0	0	0	0	0	0	0	0	0	0	0	0	0	0	0	0	0	0	0	0	0	0	0	0
C28F5.8	0	0	0	0	0	0	0	0	0	0	0	0	0	0	0	0	0	0	0	0	0	0	0	0	0	0	0	3.58	0	0	0	0	0	0	0	0	0	0	0	0	0	0	0	0	0	0	0	0	0
C02F5.2	0	0	0	0	0	0	0	0	0	0	0	0	0	0	0	0	0	25.71	5.93	0	0	0	0	0	0	1.85	0	0	0	29.8	0	0	0	0	0	0	0	0	0	0	0	0	0	0	0	0	0	0	0
Y51H4A.422	0	0	0	0	0	0	0	0	0	0	0	0	0	0	0	0	0	0	0	0	0	0	0	0	0	0	0	0	0	0	0	0	0	0	0	0	0	0	0	0	0	0	0	0	0	0	0	0	0
Y57G11C.906	0	0	0	0	0	0	0	0	0	0	0	0	0	0	0	0	0	0	0	0	0	0	0	0	0	0	0	0	0	0	0	0	0	0	0	0	0	0	0	0	0	0	0	0	0	0	0	0	0
Y57G11C.1139	0	0	0	0	0	0	0	0	0	0	0	0	0	0	0	0	0	0	0	0	0	0	0	0	0	0	0	0	0	0	0	0	0	0	0	0	0	0	0	0	0	0	0	0	0	0	0	0	0
Y62E10A.15a,Y62E10A.15b	0	0	0	0	0	0	7.49	0	8.17	0.78	0	0	0	0	0	1.68	0	0	1.15	0	0	0	0	0	0	0	0	2.49	0	0	0	0	0.32	0	0	0	0.34	0	8.56	0	0	1.08	0	0	0	1.44	0	0	0
C34D10.2a.2,C34D10.2b.1,C34D10.2b.2	9.76	4.85	24.35	24.39	56.88	18.45	52.71	71.74	55.46	53.8	56.18	65.01	44.65	23.44	63.79	19.04	127.77	17.89	30.13	75	35.93	55.53	78.69	61.17	42.77	41.62	54.49	83.39	44.77	63.74	93.3	46.73	139.92	72.61	69.94	88.22	47.4	65.35	57.99	52.12	28.1	15.53	72.98	52.26	51.92	66.88	29.17	63.65	33.87
C46G7.23	0	0	0	0	0	0	0	0	0	0	0	0	0	0	0	0	0	0	0	0	0	0	0	0	0	0	0	0	0	0	0	0	0	0	0	0	0	0	0	0	0	0	0	0	0	0	0	0	0
F22D3.1a,F22D3.1b	2.16	12.79	7.59	20.4	13.69	17.46	25.01	37.97	22.05	21.13	30.95	34.93	15.99	2.73	23.97	38.21	34.02	0	29.66	25.28	70.26	22.09	39.71	8.55	20.17	38.89	0.51	40.23	53.29	32.95	19.53	24.58	104.31	20.29	35.22	42.93	36.68	71.94	21.68	63.51	17.72	17.79	58.04	12.03	24.88	30.62	14.03	118.12	19.23
Y105C5A.231	0	0	0	0	0	0	0	0	0	0	0	0	0	0	0	0	0	0	0	0	0	0	0	0	0	0	0	0	0	0	0	0	0	0	0	0	0	0	0	0	0	0	0	0	0	0	0	0	0
Y55F3AR.2	0	0	0	0	0	0	0	0	0	0	0	0	0	0	0	0	0	0	0	0	4.27	0	0	0	0	0	0	0	0	0	0	0	0	0	4.65	0	0	0	0	0.9	0	0	0	0	0	0	0	0	0
Y37A1B.89	0	0	0	0	0	0	0	0	0	0	0	0	0	0	0	0	0	0	0	0	0	0	0	0	0	0	0	0	0	0	0	0	0	0	0	0	0	0	0	0	0	0	0	0	0	0	0	0	0
F36D1.14	0	0	0	0	0	0	0	0	0	0	0	0	0	0	0	0	0	0	0	0	0	0	0	0	0	0	0	0	0	9.81	0	0	0	0	0	0	0	0	0	0	0	0	2.51	0	0	0	0	0	0
WBGene00219606	0.64	0	0	0	0	0	0	2.21	0	0	0.26	0	0	0	0.75	0	5.15	0.45	1.46	0.32	0.45	0.42	0.36	0.35	0	0	0	0.31	0.56	5.87	0	1.4	0	1.28	0	0	0.16	0	0	0.38	0	0	0.3	0.31	0	0.7	2.69	0.81	3.52
T08A9.7	34.75	39.31	118.21	153.3	123.45	47.17	66.32	162.92	219.08	90.06	87.19	41.53	88.01	90.12	54.07	69.75	0.9	38.53	14.37	34.08	9	111.12	125.45	82.64	71.62	55.51	44.47	142.1	177.62	80.93	38.96	73.24	20.23	158.05	89.78	37.99	56.91	64.12	33.01	167.15	9.12	17.97	30.92	58.2	122.02	124.58	91.53	106.67	263.42
F22E5.1	0	0	0	0	0	0	2.42	0	0	3.89	0	0	0	0	0	0	0	0	24.83	1.03	0	0	0	0	1.9	0	41.19	0	0	0	0	0	0	0	0	0	0	0	0	0	0	0	0	0	0	0	6.13	0	0
Y57G11B.51	0	0	0	0	0	0	0	0	0	0	0	0	0	0	0	0	0	0	0	0	0	0	0	0	0	0	0	0	0	0	0	0	0	0	0	0	0	0	0	0	0	0	0	0	0	0	0	0	0
Y41E3.96	0	0	0	0	0	0	0	0	0	0	0	0	0	0	0	0	0	0	0	0	0	0	0	0	0	0	0	0	0	0	0	0	0	0	0	0	0	0	0	0	0	0	0	0	0	0	0	0	0
C09G12.8a,C09G12.8b	12.26	3.06	36.88	0	7.92	1.95	11.13	0	0.94	5.83	2.49	5.98	3.77	3.21	1.49	4.38	0.44	1.08	2.07	4.82	1.06	0.99	2.58	2.51	8.55	3.95	0	1.2	0.44	3.47	0	0.66	0	0	0	5.1	5.2	0	2.47	1	0.74	4.42	0.7	0	0.81	1.65	3.68	7.95	3.92
Y17G9A.75	0	0	0	0	0	0	0	0	0	0	0	0	0	0	0	0	0	0	0	0	0	0	0	0	0	0	0	0	0	0	0	0	0	0	0	0	0	0	0	0	0	0	0	0	0	0	0	0	0
Y41E3.117	0	0	0	0	0	0	0	0	0	0	0	0	0	0	0	0	0	0	0	0	0	0	0	0	0	0	0	0	0	0	0	0	0	0	0	0	0	0	0	0	0	0	0	0	0	0	0	0	0
R10A10.1	0	0	0	0	0	0	0	0	0	0	0	0	0	0	0	0	0	0	0	0	0	0	0	0	0	0	0	0	0	0	0	0	0	0	0	0	0	0	0	0	0	0	0	0	0	0	0	0	0
Y57G11C.10a,Y57G11C.10b,Y57G11C.10c.1,Y57G11C.10c.2	159.09	92.56	96.65	141.69	192.58	240.63	235.78	146.38	95.56	248.4	191.29	200.59	150.5	168.69	263.73	106.18	249.08	179.52	151.94	220.51	188.65	124.02	275.8	257.05	207.2	233.53	136.63	222.3	230.8	201.92	257.62	239.43	419.97	199.39	147.3	228.67	312.6	168.29	243.13	183.65	180.67	97.15	299.14	227.93	121.29	237.34	156.19	303.29	276.69
C09H10.12	0	0	0	0	0	0	0	0	0	0	0	0	0	0	0	0	0	0	0	0	0	0	0	0	0	0	0	0	0	0	0	0	0	0	0	0	0	0	0	0	0	0	0	0	0	0	0	0	0
Y67D2.9	0	0	0	0	0	0	0	0	0	0	0	0	0	0	0	0	0	0	0	0	0	0	0	0	0	0	0	0	0	0	0	0	0	0	0	0	0	0	0	0	0	0	0	0	0	0	0	0	0
R05A10.91	0	0	0	0	0	0	0	0	0	0	0	0	0	0	0	0	0	0	0	0	0	0	0	0	0	0	0	0	0	0	0	0	0	0	0	0	0	0	0	0	0	0	0	0	0	0	0	0	0
Y73F8A.327	0	0	0	0	0	0	0	0	0	0	0	0	0	0	0	0	0	0	0	0	0	0	0	0	0	0	0	0	0	0	0	0	0	0	0	0	0	0	0	0	0	0	0	0	0	0	0	0	0
F20B10.3.1,F20B10.3.2	0	0	0	0	0	0	0	0	0	0	0	0	0	0	0	0	11.61	2.29	0	0	11	0	0	1.88	0	0	3.77	0	0	0	0	0	0	0	0	0	0	0	0	0	0	0	0	0	0	0.56	1.1	0	0
Y51H4A.332	0	0	0	0	0	0	0	0	0	0	0	0	0	0	0	0	0	0	0	0	0	0	0	0	0	0	0	0	0	0	0	0	0	0	0	0	0	0	0	0	0	0	0	0	0	0	0	0	0
C32E8.3	0	18.02	11.52	14.97	59.59	3.38	49.66	13.58	14.52	52.95	53.22	38.83	48.08	6.29	33.08	85.55	30.22	13.87	21.25	28.72	27.47	20.72	29.11	41.37	10.76	73.7	84.42	39.09	30.93	48.07	47.57	80.72	102.13	33.4	12.03	52.81	69.05	21.43	17.91	35.69	94.09	146.37	92.21	60	14.78	61.88	0	24.99	41.81
C10G6.34	0	0	0	0	0	0	0	0	0	0	0	0	0	0	0	0	0	0	0	0	0	0	0	0	0	0	0	0	0	0	0	0	0	0	0	0	0	0	0	0	0	0	0	0	0	0	0	0	0
F42A10.t2	0	0	0	0	0	0	0	0	0	0	0	0	0	0	0	0	0	0	0	0	0	0	0	0	0	0	0	0	0	0	0	0	0	0	0	0	0	0	0	0	0	0	0	0	0	0	0	0	0
Y74C10AR.1a,Y74C10AR.1b	13.46	19.55	0	10.09	23.18	23.35	4.19	5.21	4.19	12.81	12.34	9.12	16.04	23.98	10.26	12.39	0	11.31	0	26.99	15.61	2.54	8.55	5.33	13.95	2.04	14.95	11.15	11.89	12.78	17.47	3.38	0	13.63	5.86	22.18	6.44	1.68	0	3.84	0	0	6.6	9.03	29.54	12.21	4.87	20.07	10.54
Y59E1B.2	0	0	0	0	0	0	0	0	0	6.05	0	0	0	0	0	0	0	0	0	0	0	0	0	0	0	0	0	0	0	4.46	0	0	0	0	0	0	0	0	0	0	0	0	0	0	0	0	0	0	0
Y116A8C.224	0	0	0	0	0	0	0	0	0	0	0	0	0	0	0	0	0	0	0	0	0	0	0	0	0	0	0	0	0	0	0	0	0	0	0	0	0	0	0	0	0	0	0	0	0	0	0	0	0
F13G11.84	0	0	0	0	0	0	0	0	0	0	0	0	0	0	0	0	0	0	0	0	0	0	0	0	0	0	0	0	0	0	0	0	0	0	0	0	0	0	0	0	0	0	0	0	0	0	0	0	0
K03H9.3	0	0	0	0	0	0	5.08	9.5	9.11	0	0	0	0	0	8.3	0.55	0	0	20.85	2.61	0	0	0	0	9.53	6.95	0	3.35	4.64	12.09	0	6.16	21.8	0	0	14.25	0	2.04	0	0	0	0	5.3	0	6.59	0.96	0	0	0
R03A10.14	0	0	0	12.73	0	0	0	5.64	0	0	0	7.41	0	0	2.87	0	0	0	0	0	30.91	0	0	0	0	0	0	2.13	0	0	9.94	0	0	0	0	0	0	0	14.34	4.25	0	0	3.32	0	0	0	0	0	0
Pseudogene:Y105C5A.30	0	0	0	0	0	0	0	0	0	0	0	0	0	0	0	0	0	0	0	0	0	0	0	0	0	0	0	0	0	0	0	0	0	0	0	0	0	0	0	0	0	0	0	0	0	0	0	0	0
C34H4.5a.1,C34H4.5a.2,C34H4.5b	0	0.72	37.55	8.26	13.76	2.29	2.07	4.45	2.92	3.63	5.51	3.99	0	4.24	5.43	3.65	0.51	1.59	2.04	2.58	0	5.84	0	4.91	1.66	0	0	2.71	0	4.49	3.31	0	0	11.31	4.05	0	5.02	3.91	7.14	3.34	0	0	0	6.86	6.79	10.43	4.05	1.69	16.38
Pseudogene:K08B4.5	0	0	0	0	0	0	0	0	0	0	0	0	0	0	0	1.71	0	0	1	0	0	0	0	0	0	0	0	0	0	1	0	0	0	0	0	0	1.13	0	0	0	0	0	0	0	0	0	0.35	0	0
C39H7.47	0	0	0	0	0	0	0	0	0	0	0	0	0	0	0	0	0	0	0	0	0	0	0	0	0	0	0	0	0	0	0	0	0	0	0	0	0	0	0	0	0	0	0	0	0	0	0	0	0
C34F11.8	360.96	640.54	264.36	140.23	287.26	252.13	510.75	275.63	651.16	361.72	799.28	385.06	109.26	287.53	529.49	749.62	412.46	243.34	210.6	390.85	261.95	396.04	549.5	329.98	579.56	358.9	448.55	560.27	185.43	263.67	410.08	427.06	535.03	609.06	420.1	254.48	718.97	602.16	615.03	323.72	261.39	447.94	321.89	147.28	297.03	375.24	351.69	268.36	263.06
D1014.5	0	0	0	0	0	0	0	0	0	0	0	0	0	0	0	0	0	0	1.9	0	0	0	0	2.86	0	0.29	0	0	0	8.1	0	0	0	0	0	0	0	0	0	0	0	2.51	0	0	0	0.75	0	0	2.76
F14D12.9	0	0	0	0	0	0	0	0	0	0	0	0	0	0	0	0	0	0	0	0	0	0	0	0	0	0	0	0	0	0	0	0	0	0	0	0	0	0	0	0	0	0	0	0	0	0	0	0	0
C34E10.2	119	320.92	62.89	27.64	43.58	42.18	106.18	50.37	109.42	133.65	59.67	73.61	93.34	61.78	108.4	243.52	153.96	123.92	81.82	53.38	11.46	59.06	74.36	122.99	35.08	230.98	143.61	85.4	150.23	100.91	44.76	66.17	10.6	124.71	21.73	25.36	92.64	84.03	0.25	73.43	34.68	150.6	62	88.13	55.76	40.05	127.95	59.81	168.27
F45D11.10	0	0	0	0	2.58	0	0	0	0	0	0	0	0.75	0	0	1.04	0	4.73	0	0	0	5.46	0	0	0	0	0	0.26	4.39	0	3.93	0	0	0	2.52	7.19	0	0.97	0	1.96	0	0	0	0	0	0	0	0	0.63
F15B9.11	43.36	39.85	26.2	11.4	7.01	3.84	10.15	23.84	37.81	24.18	18.25	8.87	4.07	4.84	27.75	0	63.43	74.93	11.81	29.62	12.43	11.89	0	15	33.5	22.14	76.19	21.24	7.72	35.64	11.96	42.86	0	35.73	0	9.53	10.03	15.06	43.39	10.34	45.63	60.03	16.18	21.1	9.71	6.43	25.85	11.36	4.86
Y73F8A.126	0	0	0	0	0	0	0	0	0	0	0	0	0	0	0	0	0	0	0	0	0	0	0	0	0	0	0	0	0	0	0	0	0	0	0	0	0	0	0	0	0	0	0	0	0	0	0	0	0
Y39G8B.7	17.75	0	0	0	0	0	0	0	0	0	0	0	0	0	0	0	0	0	0	0	0	0	0	0	0	0	0	0	0	0	0	0	0	0	0	0	0	0	0	0	0	0	0	0	0	0	0	0	0
F43B10.2a,F43B10.2b	7.8	0.32	0	7.85	15.09	9.83	1.74	21.07	23.76	26.54	8.77	16.43	1.68	18.17	16.37	1.72	41.76	23.82	9.88	7.04	28.09	10.46	25.66	5.56	11.3	17.07	11.22	12.07	15.77	10.43	17.23	18.64	31.55	18.27	6.17	16.96	13.39	24.01	31	23.15	7.98	8.1	10.27	19.33	8.51	16.43	20.8	16.48	14.64
F47G4.2	0	0	26.09	14.59	3.65	1.35	3.64	0.81	4.56	11.35	16.38	9.29	15.14	13.29	21.03	0	0	11.17	0.48	4.67	0	6.18	0.59	2.89	17.89	10.96	0	9.54	1.54	9.14	6.36	7.79	10.65	12.05	19.01	18.68	5.54	5.48	33.65	3.09	0	0.42	8.27	12.57	4.47	12.94	3.4	16.66	15.52
C06G1.17	0	0	0	0	0	0	0	0	0	0	0	0	0	0	0	0	0	0	0	0	0	0	0	0	0	0	0	0	0	0	0	0	0	0	0	0	0	0	0	0	0	0	0	0	0	0	0	0	0
R10E9.2	0	0.56	0	0	5.43	0	0	0	0	0	0	0	0	0	0	0	39.83	0	0	0	0	0	0	0	0	0	0	0	0	0	0	0	0	0	0	0	0	0	0	2.47	0	0	0	0	0	0	0	0	0
F42A10.12	0	0	0	0	0	0	0	0	0	0	0	0	0	0	0	0	0	0	0	0	0	0	0	0	0	0	0	0	0	0	0	0	0	0	0	0	0	0	0	0	0	0	0	0	0	0	0	0	0
C06E7.31	0	0	0	0	0	0	0	0	0	0	0	0	0	0	0	0	0	0	0	0	0	0	0	0	0	0	0	0	0	0	0	0	0	0	0	0	0	0	0	0	0	0	0	0	0	0	0	0	0
C27F2.13	0	0	0	0	0	0	0	0	0	0	0	0	0	0	0	0	0	0	0	0	0	0	0	0	0	0	0	0	0	0	0	0	0	0	0	0	0	0	0	0	0	0	0	0	0	0	0	0	0
Y41D4B.33	0	0	0	0	0	0	0	0	0	0	21.4	0	0	0	0	0	0	0	0	0	0	0	0	0	0	0	0	0	0	0	17.65	0	0	0	0	0	0	0	10.08	14.68	0	0	0	0	0	0	0	0	0
T10C6.15a,T10C6.15b	456.36	63.23	80.45	304.27	123.66	65.81	778.57	910.15	140.53	887.4	523.58	575.77	581.71	456.24	848.03	2595.69	619.26	487.79	1281.33	490.14	1245.46	694.37	1946.64	768.11	310.95	1423.52	1062.83	520.18	1749.49	796.19	888.21	519.45	957.27	191.76	617.17	301.96	791.9	1032.51	272.65	512.71	2670.37	1421.72	1873.74	2947.51	2795.29	537.04	1331.5	2661.97	1721.59
F11G11.10	0	0.91	0	0	0	0	0	0	0.46	0	0.92	0	0	0	0.44	0	0.33	0	0	0	0	0	0	0	0	0	0	0.71	0	0	0	0	0.26	0	0	0	0.29	1.3	2.76	0.66	0	0	0	0	0	0.41	0	0	6.36
C54C8.11a,C54C8.11b	0	0	0	0	0	0.82	0	0	0	0	0	0	0	0	0	0.97	0.45	2.2	7.03	0	2.17	0	0	0	0	0	4.6	0.49	0	2.83	0	0	0.36	0	0	0	0	0	0.38	0	0	0.77	0	0	0	0.56	0	0	0.58
C01G10.7	2.99	0	4.41	0	10.88	0	4.63	5.4	5.39	6.8	7.42	12.86	9.06	3.19	12.6	0.63	0	0	0	5.93	8.43	6.58	12.53	5.53	3.62	4.52	4.7	13.01	1.76	11.91	7.43	6.14	3.31	2.01	6.09	15.14	9.27	6.97	21.94	8.26	0	26.64	11.14	0.96	0	6.91	6.5	0	2.27
Y105C5A.262	0	0	0	0	0	0	0	0	0	0	0	0	0	0	0	0	0	0	0	0	0	0	0	0	0	0	0	0	0	0	0	0	0	0	0	0	0	0	0	0	0	0	0	0	0	0	0	0	0
Y46H3C.1	0	0	0	0	0	0	0	0	0	0.7	0	0	0	0	0	0	0	0	0	1.11	0	0	0	0	2.05	0	0	0	0	4.13	0	0	0	0	0	0	0	0	0	0	0	0	0	0	0	0	0	0	0
F41H10.14	0	0	0	0	0	0	0	0	0	0	0	0	0	0	0	0	0	0	0	0	0	0	0	0	0	0	0	0	0	0	0	0	0	0	0	0	0	0	0	0	0	0	0	0	0	0	0	0	0
C25G6.4	5.18	6.27	0	29.5	102.95	37.48	84.22	24.11	3.58	105.88	71.58	41.33	42.64	24.13	89.48	3.26	0	24.64	0	73.24	17.07	84.95	73.47	30.88	6.35	106.55	53.75	81.09	6.1	17.41	55.13	54.87	43.74	17.43	106.51	80.65	82.3	98.28	28.18	49.09	1.67	0	78.73	14.99	39.29	94.71	97.05	64.31	29.37
F14F7.7	0	0	0	0	0	0	0	0	0	0	0	0	0	0	0	0	0	0	0	0	0	0	0	0	0	0	0	0	0	0	0	0	0	0	0	0	0	0	0	0	0	0	0	0	0	0	0	0	0
K03F8.4	0	0	0	0	0	0	0	0	0	0	0	0	0	0	0	0	0	0	0	0	0	0	0	0	0	0	0	0	0	0	0	0	0	0	0	0	0	0	0	0	0	0	0	0	0	0	0	0	0
C34E11.13	0	0	0	0	0	0	0	0	0	0	0	0	0	0	0	0	0	0	19.15	0	0	0	0	0	0	0	0	0	0	0	0	0	0	0	0	0	0	0	0	0	0	0	0	0	0	0	0	0	0
H01A20.4	0	0	0	0	0	0	0	0	0	3.17	4.33	0	0	0	0	0	0	0	0	0	0	0	0	0	0	0	0	0	0	0	0	0	0	0	16.67	0	0	0	0	0	0	0	0	0	0	0	0	0	0
C09F12.1.1,C09F12.1.2	56.9	0	47.85	40.75	22.15	6.24	24.43	24.68	23.21	27.32	24.24	20.46	31.92	56.86	24.77	67.75	0	17.95	162.79	70.31	0	16.32	32.47	80.92	26.46	13.36	0	45.87	0	28.22	34.13	28.98	0	28.5	38.01	12.27	85.49	94.13	0	60.48	1.49	112.17	34.6	38.59	15.58	46.54	7.39	7.26	42.63
F21C3.1a.1,F21C3.1a.2,F21C3.1b.1,F21C3.1b.2	39.81	63.34	156.64	60.48	10.09	5.91	45.42	166.09	47.5	76.65	86.86	40.31	53.47	58.83	84.41	315.81	663.92	505.52	428.61	128.47	50.69	25.36	60.17	95.25	15.26	124.74	303.19	56.3	139.95	151.52	60.16	51.93	0	100.09	32.63	69.83	57.41	148.82	85.44	78.56	328.67	313.69	263.09	347.69	170.91	60.02	95.88	239.69	80.75
Y51H4A.849	0	0	0	0	0	0	0	0	0	0	0	0	0	0	0	0	0	0	0	0	0	0	0	0	0	0	0	0	0	0	0	0	0	0	0	0	0	0	0	0	0	0	0	0	0	0	0	0	0
F10C1.11	0	0	0	0	11.41	0	0	0	0	0	0	0	0	0	0	0	0	0	0	0	0	0	0	0	0	0	0	0	0	0	0	0	0	0	0	0	0	0	0	0	0	0	0	0	0	0	0	0	0
T04D3.8	0	0	0	0	0	0	0	0	0	0	0	0	0	0	0	0	0	0	0	0	0	0	0	0	0	0	0	0	0	2.89	0	0	0	0	0	0	0	0	0	0	0	0	0	0	0	0	0	0	0
K03B4.4a,K03B4.4b	3.29	0	57.18	59.32	24.54	70.97	55.45	49.39	50.68	74.76	92.63	43.63	35.48	20.19	92.11	0	92.62	28.99	8.26	18.34	8.61	4.46	14.77	32.19	0	60.45	42.24	15.69	20.82	38.2	29.75	31.37	62.83	12.63	79.85	93.74	144.79	23.75	85.97	61.92	27.25	0	18.71	0	17.9	40.52	14.3	8.57	1.14
C39H7.27	0	0	0	0	0	0	0	0	0	0	0	0	0	0	0	0	0	0	0	0	0	0	0	0	0	0	0	0	0	0	0	0	0	0	0	0	0	0	0	0	0	0	0	0	0	0	0	0	0
T19A5.5	0	0	30.96	0	0.61	3.37	0.9	0	1.62	1.45	7.08	3.09	0	0	0.92	0	0	12.22	0	13.93	0	4.11	15.12	0.86	8.46	8.4	0	18.92	1.84	13.63	25.33	1.37	17.73	20.36	2.37	1.69	20.74	9.54	15.1	3.23	0	7.57	3.63	90.09	8.36	8.81	57.41	21.91	0
K11D9.2a,K11D9.2b.1,K11D9.2b.2,K11D9.2b.3	207.56	74.5	119.8	463.33	547.92	807.92	455.88	316.24	275.87	436.76	389.3	614.8	335.78	350.14	376.77	157	129.4	54.07	119.62	269.83	168.48	358.64	530.32	274.04	338.24	379.68	115.6	335.82	201.88	340.36	377.84	405.95	702.89	359.61	600.38	643.99	255.7	274.93	73.99	282.88	86.77	189.15	324.27	171.36	331.9	619.44	234.01	332.61	285.77
R09A1.5	61.25	0.82	36.36	21.01	28.95	19.56	19	22.22	16.11	29.1	11.88	22.48	46.86	19.85	18.61	96.41	98.19	54	72.62	24.15	46.25	51.81	14.14	32.09	26.44	40.49	43.18	14.11	1.2	50.55	27.8	30.72	19.84	28.95	12.67	51.11	14.73	27.28	75.2	25.43	13.84	16.55	15.21	53.26	6.67	19.46	28.08	15.78	47.03
Y41E3.79	0	0	0	0	0	0	0	0	0	0	0	0	0	0	0	0	0	0	0	0	0	0	0	0	0	0	0	0	0	0	0	0	0	0	0	0	0	0	0	0	0	0	0	0	0	0	0	0	0
R13F6.10	0	0.74	0	2.15	7.31	6.56	25.25	20.47	8.3	19.6	11.07	14.33	1.97	0.38	5.72	0.46	88.64	0	4.33	11.55	2.04	4.76	4.54	14.81	16.3	16.26	3.42	15.96	0	11.03	15.45	22.59	19.09	8.36	7.69	23.18	5.72	23.5	0	7.3	10.31	4.41	7.61	0	0	10.7	0	3.24	23.8
F13H6.24	0	0	0	0	0	0	0	0	0	0	0	0	0	0	0	0	0	0	0	0	0	0	0	0	0	0	0	0	0	0	0	0	0	0	0	0	0	0	0	0	0	0	0	0	0	0	0	0	0
AH10.6	0	0	0	0	0	0	0	0	0	0	0	0	0	0	0	0	0	0	0	0	0	0	0	0	0	0	0	0	0	0	0	0	0	0	0	0	0	0	0	0	0	0	0	0	0	0	0	0	0
F13G11.65	0	0	0	0	0	0	0	0	0	0	0	0	0	0	0	0	0	0	0	0	0	0	0	0	0	0	0	0	0	0	0	0	0	0	0	0	0	0	0	0	0	0	0	0	0	0	0	0	0
Y37A1B.100	0	0	0	0	0	0	0	0	0	0	0	0	0	0	0	0	0	0	0	0	0	0	0	0	0	0	0	0	0	0	0	0	0	0	0	0	0	0	0	0	0	0	0	0	0	0	0	0	0
R02D5.10	0	1.22	0	18.48	0	0	0	0	6.33	1.89	0	0	0	0	4.85	0	0	0	8.33	0	0	0	0	0	5.75	0	1.79	0.95	0	2.79	0	0	2.17	0	0	0	1.57	0	0	0	8.81	0	4.26	0	0	2.25	2.01	3.96	5.73
F08B1.6	0	0	0	0	0	0	0	0	0	0	0	0	0	0	0	0	0	0	0	0	0	0	0	0	0	0	0	0	0	0	0	0	0	0	0	0	0	0	0	0	0	0	0	0	0	0	0	0	0
F32A6.9	0	0	0	0	0	0	0	0	0	0	0	0	0	0	0	0	0	0	0	0	0	0	0	0	0	0	0	0	0	0	0	0	0	0	0	0	0	0	0	0	0	0	0	0	0	0	0	0	0
T28H11.5	0	0	0	0	0	0	0	0	0	0	0	0	0	0	0	0	0	0	0	0	0	0	1.05	0	0	0	0.54	0	0	0	0	0.81	0	0	0	0	0	0	0	0	0	0	0	0	0	0	0	0	0
R04F11.23	0	0	0	0	0	0	0	0	0	0	0	0	0	0	0	0	0	0	0	0	0	0	0	0	0	0	0	0	0	36.48	0	0	0	0	0	0	0	0	0	0	0	0	0	0	0	0	0	0	0
F56A12.11	0	0	0	0	0	0	0	0	0	0	0	0	0	0	0	0	0	0	0	0	0	0	0	0	0	0	0	0	0	0	0	0	0	0	0	0	0	0	0	0	0	0	0	0	0	0	0	0	0
T06E8.1a,T06E8.1b.1,T06E8.1b.2	16.15	11.25	17.08	11.79	4.49	11.96	21.49	84.9	17.81	20.08	10.53	19.48	12.54	25.87	30.51	119.29	157.23	20.62	39.18	47	22.88	30.63	11.85	19.17	16.86	56.95	21.04	40.49	111.49	57.32	36.07	32.56	0.82	53.3	17.59	19.99	43.52	68.65	98.54	83.52	120.41	41.07	65.6	2.2	1.23	6.73	11.28	45.94	37.22
Y43D4A.15	0	0	0	0	0	0	0	0	0	0	0	0	0	0	0	0	0	0	0	0	0	0	0	0	0	0	0	0	0	0	0	0	0	0	0	0	0	0	0	0	0	0	0	0	0	0	0	0	0
M03F4.3a,M03F4.3b,M03F4.3c	69.72	1.98	41.19	0	22.2	30.56	6.44	19.86	0	29.12	17.62	17.48	5.5	0	43.79	8.06	0	10.96	0.55	17.03	31.07	4.86	36.12	4.77	14.21	26.66	37.35	19.15	13.66	13.41	36.75	22.95	12.3	14.67	12.78	17.74	44.88	45.87	21.45	22.82	18.49	0	29.22	11.71	23.53	6.22	1.21	14.06	0
F01F1.1c	12.97	17.33	9.51	16.91	35.6	26.99	16.28	33.39	22.23	33.84	19.15	25.61	13.69	10.87	22.15	28.84	19.61	26.91	13.85	22.53	9.11	26.25	22.12	19.08	18.48	15.3	48.68	24.72	8.26	25.84	25.55	17.53	22.38	10.28	21.28	18.13	20.65	28.01	27.21	20.45	24.29	9.17	21.87	6.23	6.35	29.3	37.61	11.02	31.66
Y9C9A.15	0	14.44	0	0	0	0	0	1.98	0	0	0	1.27	9.29	0	0	0	0	0	17.47	0	0	0	0	0	0	0	0	0	0	10.54	0	0	0	0	0	0	2.63	0	0	0	0	6.19	0	0	0	0	0	0	0.48
Y39B6A.46	0	0	0	0	0	0	0	0	0	0	0	0	0	0	3.97	0	0	0	0	0	0	0	0	0	0	0	0	0	0	2.31	0	0	0	0	0	0	0	3.65	0	0	0	0	0	0	0	1.84	0	0	0
Y73B6BL.87	0	0	0	0	0	0	0	0	0	0	0	0	0	0	0	0	0	0	0	0	0	0	0	0	0	0	0	0	0	0	0	0	0	0	0	0	0	0	0	0	0	0	0	0	0	0	0	0	0
Y37A1B.325	0	0	0	0	0	0	0	0	0	0	0	0	0	0	0	0	0	0	0	0	0	0	0	0	0	0	0	0	0	0	0	0	0	0	0	0	0	0	0	0	0	0	0	0	0	0	0	0	0
T11B7.2c	0	0	0	0	0	0	0	0	0	0	0	0	0	0	0	0	0	0	11	0	0	0	0	0	0	6.98	0	0	0	0	0	0	2.93	0	0	0	0	7.03	0	0	0	0	5.71	0	0	0	0	0	0
C01F1.3a,C01F1.3b	0	0	0	0	8.2	1.57	0	7.98	0	9.11	3.47	7.77	0	0	12.24	39.81	64.82	0.86	5.2	1.21	0	18.68	13.76	7.68	4.38	7.32	11.28	22.03	13.68	6.34	11.03	8.46	0	1.83	11.96	2.28	3.02	12.25	8.87	17.26	8.83	0	3.34	9.26	11.65	23.98	14.46	0	0.8
K01H12.1b	6.83	13.55	0	6.1	5.64	6.15	0	10.82	2.84	21.17	5.81	0	13.09	15.65	2.75	8.67	5.65	19.78	43.2	26.46	9.89	9.58	16.48	8.05	13.68	27.17	0	10.23	0	18.66	9.53	12.45	0	7.14	45.43	7.57	8.75	19.7	26.09	8.17	51.73	0	15.94	13.36	7.83	35.8	41.1	36.32	27.81
Y116A8C.464b	0	0	0	0	0	0	0	0	0	0	0	0	0	0	0	0	0	0	0	0	0	0	0	0	0	0	0	0	0	0	0	0	0	0	0	0	0	0	0	0	0	0	0	0	0	0	0	0	0
C08F11.91	0	0	0	0	0	0	0	0	0	0	0	0	0	0	0	0	0	0	0	0	0	0	0	0	0	0	0	0	0	0	0	0	0	0	0	0	0	0	0	0	0	0	0	0	0	0	0	0	0
W04E12.11	0	0	0	0	0	0	0	0	0	0	0	0	0	0	0	0	0	0	0	0	0	0	0	0	0	0	0	0	0	0	0	0	0	0	0	0	0	0	0	0	0	0	0	0	0	0	0	0	0
K10H10.11	0	0	0	0	0	0	0	0	0	0	0	0	0	0	0	0	0	0	0	0	0	0	0	0	0	0	0	0	0	0	0	0	0	0	0	0	0	0	0	0	0	0	0	0	0	0	0	0	0
Y39B6A.25	0	0	0	0	0	0	0	0	0	0	0	0	0	0	0	0	0	0	0	0	0	0	0	0	0	0	0	0	0	6.27	0	0	0	0	0	0	0	0	0	0	0	0	0	0	0	0	0	0	0
F20D12.12	0	0	0	0	0	0	0	0	0	0	0	0	0	0	0	0	0	0	0	0	0	0	0	0	0	0	0	0	0	0	0	0	0	0	0	0	0	0	0	0	0	0	0	0	0	0	0	0	0
Y51H4A.441	0	0	0	0	0	0	0	0	0	0	0	0	0	0	0	0	0	0	0	0	0	0	0	0	0	0	0	0	0	0	0	0	0	0	0	0	0	0	0	0	0	0	0	0	0	0	0	0	0
K08E3.12	0	0	0	0	0	0	0	0	0	0	0	0	0	0	0	0	0	0	0	0	0	0	0	0	0	0	0	0	0	0	0	0	0	0	0	0	0	0	0	0	0	0	0	0	0	0	0	0	0
C50B6.11	0	0	0	0	6.05	0	0	0	0	0	0	0	0	0	0	0	0	7.9	17.22	0	0	0	7.61	0	0	10.04	55.43	3.87	0	11.2	9.01	0	0	0	0	0	0	1.29	0	0	0	19.74	0	0	0	6.47	0	14.18	1.26
B0395.5	0	0	0	0	0	0	0	0	0	0	0	0	0	0	0	0	0	0	0	0	0	0	0	0	0	0	0	0	0	0	0	0	0	0	0	0	0	0	0	0	0	0	0	0	0	0	0	0	0
Y61B8B.1	0	0	0	0	0	0	0	0	0	0	0	0	0	0	0	0	0	0	0	0	0	0	0	0	0	0	0	0	0	0	0	0	0	0	0	0	0	0	0	5.21	0	0	0	0	0	0	0.82	0	0
Y24D9A.2	0	0	0	0	0	0.5	0	0	0	2.9	2.41	0	0	6.83	0	1.47	0	0	0	1.74	0	2.31	0	0	0	0	0	0.56	0	5.39	0	1.54	0	4.11	8.88	0	0	2.05	0	3.81	0	0	0	0	3.13	0	0	0	0
D2024.16	0	0	0	0	0	0	0	0	0	0	0	0	0	0	0	0	0	0	0	0	0	0	0	0	0	0	0	0	0	0	0	0	0	0	0	0	0	0	0	0	0	0	0	0	0	0	0	0	0
Y53C12A.9	0	0	0	0	0	0	0	0	0	0	0	0	0	0	0	0	0	0	0	0	0	0	0	0	0	0	0	0	0	0	0	0	0	0	0	0	0	0	0	0	0	0	0	0	0	0	0	0	0
Y57G11C.264	0	0	0	0	0	0	0	0	0	0	0	0	0	0	0	0	0	0	0	0	0	0	0	0	0	0	0	0	0	0	0	0	0	0	0	0	0	0	0	0	0	0	0	0	0	0	0	0	0
C35D6.3	0	0	0	0	0	0	0	0	0	0	0	0	0	0	0	0	0	0	0	0	0	0	0	0	0	0	0	0	0	0	0	0	0	0	0	0	0	0	0	0	0	0	0	0	0	0	0	0	0
R07H5.11a,R07H5.11b	0	0	0	21.02	9.02	3.19	2.13	0	6.12	3.41	0	3.66	6.86	0	2.95	0	0	0	1.67	10.9	0	0	4.22	29.66	13.91	10.52	33.72	13.85	21.74	3.36	0	0	2.19	1.85	0	6.1	0	4.3	0	2.23	1.78	0	0	0	0	9.61	0	4.71	0
M79.13	0	0	0	0	0	0	0	0	0	0	0	0	0	0	0	0	0	0	61.76	0	0	0	0	0	0	0	0	0	0	0	0	0	0	0	0	0	0	0	0	0	0	0	6.42	0	0	0	0	0	0
T05C12.6a,T05C12.6b,T05C12.6c	3.33	20.62	20.98	6.02	7.18	1.42	8.89	17.37	8.93	11.93	0	15.69	0	1.75	26.17	17.98	0	0	0.99	2.14	0	14.49	5.66	12.77	15.69	28.82	3.53	12.11	6.41	5.1	4.09	5.75	35.87	4.35	9.8	12.42	7.52	12.44	6.2	22.42	8.07	4.9	4.11	11.09	1.79	6.05	0	12.67	13.11
F46E10.11	839.74	658.66	370.41	372.29	260.6	264.4	454.6	288.31	323.6	68.19	229.8	135.1	506.11	221.4	222.66	434.17	232.93	1215.84	419.62	424.57	168.66	225.43	200.03	406.8	221.01	320.62	1221.13	379.41	420.25	142	267.85	113.43	311.83	428.11	265.51	413.35	313.54	159.08	530.69	237.14	208.57	422.51	444.45	494.91	399.37	313.03	898.02	217.23	155.86
F56F10.6	0	0	0	0	0	0	0	0	0	0	0	0	0	0	0	0	0	0	0	0	0	0	0	0	0	0	0	0	0	0	0	0	0	0	0	0	0	0	0	0	0	0	0	0	0	0	0	0	0
H10D12.4	0	0	0	0	0	0	0	0	0	0	0	0	0	0	0	0	0	0	0	0	0	0	0	0	0	0	0	0	0	0	0	0	0	0	0	0	0	0	0	0	0	0	0	0	0	0	0	0	0
T01G9.4	0	0	3.64	0	3.85	6.95	21.58	13.9	5.67	15	16.89	6.13	5.62	3.29	6.12	0	0	30.92	27.82	10.47	0	1.63	9.89	2.74	16.78	16.87	34.71	1.98	0	25.11	36.48	5.99	0	18.66	0	14.11	7.53	9.39	41.7	2.2	4.85	20.57	0.29	3.58	11.29	3.61	0	18.2	8.26
T06C12.1	0	0	0	0	0	0	2.72	0	0	2.18	0	0	0	0	0	0	0	5.02	2.14	0	0	0	0	0	0	0.66	0	0	0	3.23	0	0	0	0	0	0	0	0	0	0	0	0	0	0	0	0	0	0	0
Y73F8A.1012	0	0	0	0	0	0	0	0	0	0	0	0	0	0	0	0	0	0	0	0	0	0	0	0	0	0	0	0	0	0	0	0	0	0	0	0	0	0	0	0	0	0	0	0	0	0	0	0	0
C30D11.4	0	0	0	0	0	0	0	0	0	0	0	0	0	0	0	0	0	0	0	0	0	0	0	0	0	0	0	0	0	0	0	0	0	0	0	0	0	0	0	0	0	0	0	0	0	0	0	0	0
T19H12.2	12.52	0	0	4.74	1.09	19.28	8.07	3.23	0.58	0	3.46	1.38	0	19.36	5.5	4.37	0	0	12.7	1.38	0	9.22	9.57	20.15	0	0	0	0.44	2.46	8.94	7.55	0	0	11.21	4.27	1.51	0.36	0.81	10.23	2.47	0	0	0	0	0	7.11	5.45	0	3.69
C37A2.3	0	0	0	0	0	0	0	0	0	0	0	0	0	0	0	0	0	0	6.95	0	0	0	0	0	0	0	0	0	0	1.55	5.14	6.67	0	0	0	0	0	0	0	0	0	0	0	0	0	0	0	0	0
Y7A9C.22	0	0	0	0	0	0	0	0	0	0	0	0	0	0	0	0	0	0	0	0	0	0	0	0	0	0	0	0	0	0	0	0	0	0	0	0	0	0	0	0	0	0	0	0	0	0	0	0	0
Y116A8C.222	0	0	0	0	0	0	0	0	0	0	0	0	0	0	0	0	0	0	0	0	0	0	0	0	0	0	0	0	0	0	0	0	0	0	0	0	0	0	0	0	0	0	0	0	0	0	0	0	0
Y73F8A.16	0	0	0	0	0	0	0	0	0	0	0	0	0	0	0	0	0	0	34.49	0	0	0	0	0	0	0	0	0	0	27.17	0.69	0.9	0	0	0	0	0	0	0	0	0	4.13	0.47	2.95	0	0	0	0	0
H08J11.12	0	0	0	0	0	0	0	0	0	0	0	0	0	0	0	0	0	0	0	0	0	0	17.3	0	0	0	0	0	0	0	0	0	0	0	0	0	0	0	0	0	0	0	0	0	0	0	0	0	0
Y38A10A.9	0	0	0	0	0	0	0	0	0	0	0	0	0	0	0	0	0	0	0	0	0	0	0	0	0	0	0	0	0	0	0	0	0	0	0	0	0	0	0	0	0	0	0	0	0	0	0	0	0
F26E4.4	11.52	1.08	0	15.03	2.76	9.18	2.05	4.8	3.68	12.08	9.51	8.77	11.25	18.85	5.24	0	1.03	16.4	14.58	8.78	0	9.34	12.13	10.79	3.21	4.01	17.72	12.42	10.94	8.14	16.18	3.11	8.81	14.23	10.79	5.76	4.11	22.68	0.66	25.15	0	2.15	2.47	11.94	14.26	1.61	1.15	3.39	11.77
F22H10.10	178.47	33.06	16.31	19.08	26.52	9.56	37.14	41.76	56.57	97.41	27.01	88.63	20.43	49.23	55.26	53.38	0	30.46	150.71	20.18	45.9	29.98	25.75	50.4	0	83.5	67.33	40	81.79	57.12	29.58	19.37	0	77.82	0	23.47	53.52	90.29	75.09	25.1	108.02	188.64	9.77	51.41	36.81	11.88	63.59	42.37	49.97
Y64G10A.67	0	0	0	0	0	0	0	0	0	0	0	0	0	0	0	0	0	0	0	0	0	0	0	0	0	0	0	0	0	0	0	0	0	0	0	0	0	0	0	0	0	0	0	0	0	0	0	0	0
Pseudogene:ZK637.18	40.23	0	0	12.29	0	0	0	0	11.11	0	11.55	14.25	0	0	0	0	0	9.73	0	0	0	0	0	0	0	0	0	0	0	0	0	0	0	0	0	0	0	0	0	0	0	0	0	0	0	0	27.17	0	4.88
H14E04.1	0	0	0	4.98	11.89	8.11	9.52	1.82	0	4.36	1.94	0	6.4	0	3.24	11.05	0	0	4.28	1.16	0	3.1	4.02	0	12.8	7.3	0	8.56	0	6.46	3.97	13.41	12.49	0	3.59	2.54	3.93	10.91	1.44	0.69	3.42	18.02	12	0	0	5.13	0.76	3	0
ZC581.7	0.97	0	0	0	0	0	0	0	0	0	0	0	0	0	0	6.67	0	0	1.77	0	0	0	0	0	5.25	3.28	0	0	0	2.66	0	0	0	0	0	0	0	0	0	0	0	0	0	0	0	0	0	0	0
F17C8.13	0	0	0	0	0	0	0	0	0	0	0	0	0	0	0	0	0	0	0	0	0	0	0	0	0	0	0	0	0	0	0	0	0	0	0	0	0	0	0	0	0	0	0	0	0	0	0	0	0
F47E1.8	0	0	0	0	0	0	0	0	0	0	0	0	0	0	0	0	0	0	0	0	0	0	0	0	0	0	0	0	0	0	0	0	0	0	0	0	0	0	0	0	0	0	0	0	0	0	0	0	0
B0273.93	0	0	0	0	0	0	0	0	0	0	0	0	0	0	0	0	0	0	0	0	0	0	0	0	0	0	0	0	0	0	0	0	0	0	0	0	0	0	0	0	0	0	0	0	0	0	0	0	0
C14B9.7.1,C14B9.7.2	789.48	484.84	1673.08	1601.76	1423.38	2215.64	917.38	920.09	1082.87	1016.99	1446.46	919.75	1116.03	2130.45	420.27	467.34	281.38	725.2	782.35	664.84	782.31	1071.73	902.54	1497.02	1413.12	728.49	364.21	634.89	868.46	710.35	497.88	771.28	363.55	1245.74	1230.57	1020.92	537.87	467.57	413.96	671.28	518.37	843.1	553.56	588.12	1169.96	1057.44	820.69	626.78	792.89
F22E12.9	0	0	0	0	0	0	0	0	0	0	0	0	0	0	0	0	0	0	0	0	0	0	0	0	0	0	0	0	0	0	0	0	0	0	0	0	0	0	0	0	0	0	0	0	0	0	0	0	0
K08E4.12	0	0	0	0	0	0	0	0	0	0	0	0	0	0	0	0	0	0	0	0	0	0	0	0	0	0	0	0	0	0	0	0	0	0	0	0	0	0	0	0	0	0	0	0	0	0	0	0	0
Y23H5A.2a,Y23H5A.2b	0	0	45.55	6.53	14.77	2.12	2.22	9.71	1.01	2.69	3.61	3.81	14.2	10.86	1.72	18.79	0	8.55	0	2.39	8.84	11.6	7.21	25.92	17.11	10.31	5.91	3	1.44	0	4.25	6.74	0.45	20.06	19.39	0	3.71	6.14	0.46	8.85	0	0	3.4	0	22.75	6.36	0	0	6.15
C03C10.5	0	0	0	0	0	0	0	0	0	0	0	0	0	0	0	0	8.65	0	0	0	0	0	0	0	0	0	4.62	0	4.73	0	0	0	0	0	0	0	0	0	10.52	0	0	0	3.69	0	0	0	0	0	0
Pseudogene:AH6.9	0	0	0	0	0	0	0	0.97	0	0	0	0	0	0	0	0	0	0	38.7	0	15.81	0	0	0	0	0	0	0	0	45.76	0	0	0	0	0	0	0	0	0	0	0	0	0	0	0	0	13.82	0	0
F37C12.15	0	0	0	0	0	0	0	0	0	0	0	0	0	0	0	0	0	0	5.27	0	0	0	0	0	0	0	0	0	0	4.41	0	0	0	0	0	0	0	0	0	0.57	0	0	0	0	0	0	1.88	0	0
K02B2.23	0	0	0	0	0	0	0	0	0	0	0	0	0	0	0	0	0	0	0	0	0	0	0	0	0	0	0	0	0	0	0	0	0	0	0	0	0	0	0	0	0	0	0	0	0	0	0	0	0
C29G2.6	1.8	8.7	95.74	64.52	7.05	92.09	37.57	54.39	37.29	57.88	28.32	26.9	34.54	42.54	37.68	19.21	0	96.2	37.69	30.13	27.93	35.87	57.9	104.53	29.76	25.43	28.49	11.32	10.59	14.83	14.65	38.09	21.7	12.71	44.39	76.15	16.66	43.83	37.59	23.42	0	26.19	20.07	29.47	21.44	16.43	68.14	27.71	43.45
C15C8.1	277.73	217.14	167.17	91.51	193.47	157.84	189.17	86.02	121.18	302.4	345.56	150.89	70.25	60.43	248.02	180.68	239.19	241.76	90.44	305.5	472.93	285.42	188.86	52	107.34	200.66	259.46	262.97	69.8	192.36	387.94	251.1	385.09	38.05	135.4	228.5	238.84	282.02	213.27	239.82	106.1	199.96	351.58	27.75	84.84	119.78	102.5	219.88	143.98
K09F6.9	9.14	5.67	0	8.64	3.75	1.39	10.59	7.47	3.13	7.67	12.85	4.78	13.13	0	5.3	0	5.19	1.15	45.27	8.54	13.59	4.23	13.45	7.71	8.71	6.09	13.61	7.74	0.95	7.42	22.15	8.48	12.47	20.46	8.14	4.07	17.63	8.45	1.34	6.99	3.68	0.87	9.25	13.44	31.03	5.48	10.84	5.48	2.05
C13G5.3	0	0	0	0	0	0	0	0	0	0	0	0	0	0	0	0	0	0	0	0	0	0	0	0	0	0	0	0	0	0	0	0	0	0	0	0	0	0	0	0	0	0	0	0	0	0	0	0	0
C35D6.93	0	0	0	0	0	0	0	0	0	0	0	0	0	0	0	0	0	0	0	0	0	0	0	0	0	0	0	0	0	0	0	0	0	0	0	0	0	0	0	0	0	0	0	0	0	0	0	0	0
C31B8.17b	0	0	0	0	0	0	0	0	0	0	0	0	0	0	0	0	0	0	0	0	0	0	0	0	0	0	0	0	0	0	0	0	0	0	0	0	0	0	0	0	0	0	0	0	0	0	0	0	0
Y105C5B.372	0	0	0	0	0	0	0	0	0	0	0	0	0	0	0	0	0	0	0	0	0	0	0	0	0	0	0	0	0	0	0	0	0	0	0	0	0	0	0	0	0	0	0	0	0	0	0	0	0
H08M01.71	0	0	0	0	0	0	0	0	0	0	0	0	0	0	0	0	0	0	0	0	0	0	0	0	0	0	0	0	0	0	0	0	0	0	0	0	0	0	0	0	0	0	0	0	0	0	0	0	0
T23G4.103	0	0	0	0	0	0	0	0	0	0	0	0	0	0	0	0	0	0	0	0	0	0	0	0	0	0	0	0	0	0	0	0	0	0	0	0	0	0	0	0	0	0	0	0	0	0	0	0	0
Y105C5B.849	0	0	0	0	0	0	0	0	0	0	0	0	0	0	0	0	0	0	0	0	0	0	0	0	0	0	0	0	0	0	0	0	0	0	0	0	0	0	0	0	0	0	0	0	0	0	0	0	0
C49A9.39	0	0	0	0	0	0	0	0	0	0	0	0	0	0	0	0	20.26	0	0	0	0	0	0	0	0	0	0	0	0	0	5.15	0	0	0	0	0	0	0	0	0	0	0	0	0	0	0	0	0	0
ZK512.11	0	52.43	0	8.5	0	2.87	11.43	15.32	5.43	8.1	10.94	9.92	0	7.18	3.9	32.98	0	0	32.68	9.61	4.66	17.7	15.28	11.16	12.37	7.41	0	31.38	0	17.93	0	5.83	0	36.72	0	7.15	17.65	15.15	12.39	7.77	12.57	5.31	47.2	0	28.88	13.25	51.66	12.74	11.04
Y71F9B.5d	8.82	0	3.53	7.47	6.23	0.69	0	3.1	2	0	1.98	1.59	1.45	0	0.63	5.54	3.04	0	0	0	0	0	2.74	0.89	5.8	3.63	0	0.51	3.3	2.21	0	0	1.14	4.02	0	3.47	1.24	1.87	0	1.9	0	1.94	0.75	0	3.44	2.92	5.22	0	0
ZK1025.12	0	0	0	0	0	0	0	0	0	0	0	0	0	0	0	0	0	0	0	0	0	0	0	0	0	0	0	0	0	0	0	0	0	0	0	0	0	0	0	0	0	0	0	0	0	0	0	0	0
R09H10.10	0	0	0	0	0	0	0	0	0	0	0	0	0	0	0	0	0	0	0	0	0	0	0	0	0	0	0	0	0	0	0	0	0	0	0	0	0	0	0	0	0	0	0	0	0	0	0	0	0
C11H1.9a,C11H1.9b	0	0	0	0	7.02	11.14	5.85	0	0	4.46	8.73	6.62	6.86	0	0	18.04	0	0	4.53	3.27	0	10.86	0	6.34	8.61	2.26	26.83	6.75	0	10.7	14.04	17.13	13.44	0	10.04	13.25	21.91	12.88	63.26	8.32	0	22.83	28.77	2.34	0	12.76	1.52	24.03	17.73
F49H12.11	0	0	0	0	0	0	0	0	0	0	0	0	0	0	0	0	0	0	0	0	0	0	0	0	0	0	0	0	0	0	0	0	0	0	0	0	0	0	0	0	0	0	0	0	0	0	0	0	0
ZC101.2a,ZC101.2b,ZC101.2c,ZC101.2d,ZC101.2f,ZC101.2i,ZC101.2j,ZC101.2k,ZC101.2l,ZC101.2m,ZC101.2n,ZC101.2o,ZC101.2p	0.59	6.69	11.95	15.49	12.92	17.02	6.47	5.54	13.58	5.38	6.79	10.82	29.79	8.45	20.18	3.27	9.05	4.59	10.07	5.04	16.48	9.52	10.97	19.69	14.4	3.82	14.88	9.05	3.47	9.51	10.23	10.71	17.93	5.57	13.28	11.01	15.18	9.54	9.66	9.59	12.71	5.69	11.2	6.84	7.1	12.11	14.25	7.33	6.47
C25G4.7c	0	0	0	0	0	0	0	0	1.46	0	0	0	0	2.5	0	2.2	0	0	0	0	0	0	0	0	0	0	0	1.11	0	0	0	1.03	0	0	0	0	0	0	0	2.07	0	0	0	0	0	0.85	0	0	1.77
Y47D7A.13	51.52	0	10.35	11.95	5.48	8.1	0	0	1.95	0	4.84	2.32	1.07	5	9.25	3.68	4.76	7.51	13.91	0	33	3.1	0	13.01	6.39	1.33	18.59	0	4.14	3.23	9.52	5.15	0	1.18	0	7.62	0	0	6.63	0	10.26	9.48	5.45	2.26	2.52	0	2.29	1.5	3.55
Pseudogene:C25F9.t2	0	0	0	0	0	0	0	0	0	0	0	0	0	0	0	0	0	0	0	0	0	0	0	0	0	0	0	0	0	0	0	0	0	0	0	0	0	0	0	0	0	0	0	0	0	0	0	0	0
W02D9.8	0	0	0	0	0	0	0	0	0	0	0	0	0	0	0	0	0	0	0	0	0	0	0	0	0	0	0	0	0	0	0	0	0	0	0	0	0	0	0	0	0	0	0	0	0	0	0	0	0
WBGene00219706	0	0	0	0	0	0	0	0	0	0	3.21	0	0	0	0	0	0	0	0	3.74	0	0	0	0	0	0	0	0	0	0	0	0	0	0	0	0	0	0	0	0	0	0	0	0	0	0	0	19.94	0
T01B10.5	47.32	27.84	0	1.69	0	1.72	43.56	50.57	4.09	2.44	4.91	0	10.85	31.92	16.41	0	0	85.95	7.19	9.72	69.75	7.89	9.1	17.69	7.29	34.63	38.23	0	2.33	9.04	1.34	8.72	0	0	6.11	0	5.08	24.05	0	36.24	42.03	22.38	26.62	13.33	0	1.44	72.29	2.54	24.58
T28C6.3	0	0	0	8.03	2.95	0	0	8.74	0	0	1.56	0	0	8.09	3.71	0	0	0	0	1.85	0	0	8.64	0	0	2.12	35.26	0	0	1.72	20.41	0	0	9.48	0	0	6.28	4.36	0	15.56	0	0	0	9.05	0	0	0	4.82	0
Y105C5B.1236	0	0	0	0	0	0	0	0	0	0	0	0	0	0	0	0	0	0	0	0	0	0	0	0	0	0	0	0	0	0	0	0	0	0	0	0	0	0	0	0	0	0	0	0	0	0	0	0	0
Y43D4A.68	0	0	0	0	0	0	0	0	0	0	0	0	0	0	0	0	0	0	0	0	0	0	0	0	0	0	0	0	0	0	0	0	0	0	0	0	0	0	0	0	0	0	0	0	0	0	0	0	0
C43F9.4c	0	0	0	0	0	0	0	0	0	0	0	0	0	0	0	0	0	0	12.96	0	0	0	0	0	0	0	0	0	0	16.74	0	0	0	0	0	0	0	0	0	0	0	0	0	0	0	0	0.66	0	0
Y54G2A.41.1,Y54G2A.41.2	14.3	0	9.1	5.27	2.42	4.79	0	18.28	1.26	3.39	19.31	11.98	5.06	2.99	0	5.37	0	0	33.51	2.69	0	4.11	3.18	6.55	5.13	24.31	5.35	11.83	22.67	10.58	15.82	2.43	0	0	0	9.3	2.98	4.94	11.24	5.24	10.86	0	5.24	36.54	19.42	3.25	2	18.93	0
T19C9.4	0	0	0	0	0	0	0	0	0	0	0	0	0	0	0	0	0	0	0	0	0	0	0	0	0	0	0	0	0	4.45	0	0	0	0	0	0	0	0.7	0	0	0	0	0	0	0	0	0	0	0
T10H4.15	0	0	0	0	0	0	0	0	0	0	0	0	0	0	0	0	0	0	0	0	0	0	0	0	0	0	0	0	0	0	0	0	0	0	0	0	0	0	0	0	0	0	0	0	0	0	0	0	0
LLC1.74	0	0	0	0	0	0	0	0	0	0	0	0	0	0	0	0	0	0	0	0	0	0	0	0	0	0	0	0	0	0	0	0	0	0	0	0	0	0	0	0	0	0	0	0	0	0	0	0	0
Y25C1A.11	0	0	0	0	0	0	0	0	0	0	0	0	0	0	0	0	0	0	0	0	0	0	0	3.11	0	0	0	0	0	12.81	0	0	0	0	0	0	0	0	0	0	0	0	0	0	0	0	0	0	0
F40G9.14	0	0	0	0	0	0	0	0	0	0	0	0	0	0	0	0	0	0	0	0	0	0	0	0	0	0	0	0	0	1.2	0	0	0	0	0	0	0	0	0	0	0	0	0	0	0	0	2.55	0	0
C33G3.6	0	3.56	0	0	6.38	0	7.63	0	4.1	0	7.24	12.46	1.99	7.55	9.73	0.34	0	0	0	9.26	0	0	8.73	18.17	17.78	4.04	34.57	3.86	0.65	13.62	17.05	12.51	45.07	0	1.66	1.19	8.93	15.66	0	3.57	0	2.22	0	0	11.14	4.79	3.21	18.88	0
Y105C5A.1067	0	0	0	0	0	0	0	0	0	0	0	0	0	0	0	0	0	0	0	0	0	0	0	0	0	0	0	0	0	0	0	0	0	0	0	0	0	0	0	0	0	0	0	0	0	0	0	0	0
Y57G11C.984	0	0	0	0	0	0	0	0	0	0	0	0	0	0	0	0	0	0	0	0	0	0	0	0	0	0	0	0	0	0	0	0	0	0	0	0	0	0	0	0	0	0	0	0	0	0	0	0	0
C24A3.10	0	0	0	0	0	6.86	0	0	0	4.71	0	0	0	0	0	0	0	0	0	0	0	0	0	9.01	0	4.32	0	4.53	0	0	0	0	0	0	0	0	1.95	0	0	0	0	0	7.1	0	0	0	0	0	0
Y54E10A.10	15.65	32.16	72.77	52.23	42.29	63.55	32.13	23.31	30.01	42.54	22.91	17.94	20.82	91.32	30.91	0	83.95	0.86	16.5	30.97	35.63	14.33	15.16	41.5	35.09	30	15.58	21.4	22.68	11.06	31.01	13.78	21.67	31.5	40.54	15.67	10.56	15.41	13.04	17.82	12.89	15.59	15.13	25.52	15.56	45.7	22.78	18.5	21
F49B2.7	0	0	0	0	0	0	0	0	0	0	0	0	0	0	0	0	0.46	0	1.44	0	0	0	0	0	0	0	0	0	0	0	0	0	0	0	0	0	0	0	0	0	0	0	1.47	0	0	0	0	0	0
H34C03.5	0	0	0	0	0	0	0	0	0	0	0	0	0	0	0	0	0	0	0	0	0	0	0	0	0	0	0	0	0	0	0	0	0	0	0	0	0	0	0	0	0	0	0	0	0	0	0	0	0
T22D1.18	0	0	0	0	0	0	0	0	0	0	0	0	0	0	1.44	0	0	0	0	0	0	0	0	0	6.89	14.35	0	0	0	0	0	0	0	0	0	0	0	0	0	0	0	0	0	0	0	0	0	0	0
Y46H3B.2	0	0	0	0	0	0	0	0	0	0	0	0	0	2.89	0	0	0	0	1.25	0	0	0	0	0	0	0	0	0.44	0	0	5.07	0	0	0	0	0	0	2.38	0	0	0	0	0	0	0	0	0	0	0
Y39E4B.16	0	0	0	0	0	0	0	0	0	0	0	0	0	0	0	0	0	0	0	0	0	0	0	0	0	0	0	0	0	0	0	0	0	0	0	0	0	0	0	0	0	0	0	0	0	0	0	0	0
Y105C5B.197	0	0	0	0	0	0	0	0	0	0	0	0	0	0	0	0	0	0	0	0	0	0	0	0	0	0	0	0	0	0	0	0	0	0	0	0	0	0	0	0	0	0	0	0	0	0	0	0	0
C26F1.7a.2,C26F1.7b	0	59.83	0	19.01	16.27	5.18	18.88	47.08	20.37	28.42	16.01	1.5	29.68	11.02	21.76	23.12	0	0	0	20.42	16.79	13.79	20.45	1.68	10.74	14.21	0.89	38.49	57.43	16.3	25.21	20.98	18.89	14.93	13.74	21.05	25.96	24.13	0	17.54	0	0	26.31	0	0	27.11	17.48	13.33	41.35
C16D9.t2	0	0	0	0	0	0	0	0	0	0	0	0	0	0	0	0	0	0	0	0	0	0	0	0	0	0	0	0	0	0	0	0	0	0	0	0	0	0	0	0	0	0	0	0	0	0	0	0	0
F55B11.30	0	0	0	0	0	0	0	0	0	0	0	0	0	0	0	0	0	0	0	0	0	0	0	0	0	0	0	0	0	0	0	0	0	0	0	0	0	0	0	0	0	0	0	0	0	0	0	0	0
Y105C5A.919	0	0	0	0	0	0	0	0	0	0	0	0	0	0	0	0	0	0	0	0	0	0	0	0	0	0	0	0	0	0	0	0	0	0	0	0	0	0	0	0	0	0	0	0	0	0	0	0	0
F38A3.1	0	0	0	0	0	0	6.84	0	0	6.58	0	0	0	5.04	0	0	0	0	0	0	0	0	0	0	0	0	0	1.12	0	0	0	0	0	0	0	0	0.91	0	0	0	0	6.68	0	0	0	1.29	0	0	0
K10D3.10	17.68	1.76	0	0	0	3.92	0	0	3.67	8.22	0	4.52	0	0	1.77	0	0	0	0	0	19.01	6.07	0	0	0	0	0	13.52	0	12.1	0	0	0	0	0	0	0	0	0	2.63	0	0	8.25	0	0	1.64	0	0	0
T22D1.17a,T22D1.17b	141.29	37.32	41.37	34.39	7.84	1.73	63.12	51.31	59.3	78.08	52.36	7.97	51.64	39.6	32.45	172.19	317.29	142.26	169.73	77.44	113.82	7.98	18.39	86.48	62.6	55.91	165.89	30.67	60.61	22.58	51.15	22.84	0	40.3	0	6.5	53.58	34.29	49.83	5.91	100.73	367.54	150.14	157.8	142.68	10.95	29.71	2.56	74.54
Y57G7A.11	130.43	30.29	137.96	9.49	55.83	25.06	30.87	51.6	79.88	41.11	40.46	35.46	63.03	62.25	49.1	51.52	127.74	26.88	54.42	71.86	28.19	47.33	43.47	67.14	65.65	30.06	70.12	39.52	39.16	32.42	42.19	37.22	61.82	31.38	41.25	60.2	50.12	29.53	24.57	41.97	38.51	139.85	27.8	64.11	28.94	33.25	31.88	22.81	81.75
Y116A8C.26a,Y116A8C.26b,Y116A8C.26c	29.52	19.16	58.39	26.9	34.65	22.66	67.38	46.45	89.44	42.43	57.97	25.51	58.22	11.9	61.18	82.44	318.37	103.91	35.03	78.81	125.92	31.58	47.61	41.76	56.14	79.55	150.47	82.74	68.25	38.39	90.22	81.93	48.26	33.24	33.14	37.19	36.33	77.92	11.14	68.88	72.27	70.38	83.6	116.45	51.97	54.29	36.35	103.3	151.86
Y64G10A.23	0	0	0	0	0	0	0	0	0	0	0	0	0	0	0	0	0	0	0	0	0	0	0	0	0	0	0	0	0	0	0	0	0	0	0	0	0	0	0	0	0	0	0	0	0	0	0	0	0
T07A9.13a,T07A9.13b	0	40.6	41.73	0	0	0	0	1.81	3.04	0	2.23	5.02	9.55	7.95	7.01	21.82	0	0	49.76	24.57	59.52	3.11	5.8	8.26	4.32	0	0	3.85	11.6	27.14	25.7	2.38	0	27.38	16.76	22.18	22.29	4.25	59.06	16.42	0	42.15	0	0	0	15.67	0	0	0
C14C6.13	0	0	0	0	0	0	0	0	0	0	0	0	0	0	0	0	0	0	0	0	0	0	0	0	0	0	0	0	0	2.52	0	0	0	0	0	0	0	0	0	0	0	0	0	3.96	0	0	0	0	0
F53F10.4	59.87	98.29	153.93	75.85	119.66	111.04	162.91	102.8	61.95	197.69	185.37	167.39	163.32	75.47	165.91	194.3	122.54	120.24	162.17	142.25	96.6	202.73	158.05	100.32	81.13	262.62	89.01	157.04	83.29	174.97	168.11	270.97	221.65	226.58	116.4	180.58	194.62	96.89	137.73	71.51	185.53	88.97	219.33	186.6	203.77	170.74	195.18	211.63	86.3
MTCE.8	0	0	0	0	0	0	0	0	0	0	0	0	0	0	0	0	0	0	0	0	0	0	0	0	0	0	0	0	0	58.72	0	0	0	0	0	0	0	0	0	0	0	0	0	0	0	0	0	0	0
T24D8.5	0	0	93.23	10.77	31.09	37.52	16.72	11.17	0	32.33	19.41	16.17	0	3.87	4.99	11.32	0	11.56	0	12.42	0	21.56	64.21	16.11	6.63	59.1	16.91	16.44	10.61	21.45	20.79	36.56	0	9.09	27.79	23.47	6.49	16.72	0	11.73	17.45	36.44	41.03	0	1.95	20.41	31.77	37	8.84
C33F10.17	0	0	0	0	0	0	0	0	0	0	0	0	0	0	0	0	0	0	0	0	0	0	0	0	0	0	0	0	0	0	0	0	0	0	0	0	0	0	0	0	0	0	0	0	0	0	0	0	0
F55A12.12	0	0	0	0	0	0	0	0	0	0	0	0	0	0	0	0	0	0	0	0	0	0	0	0	0	0	0	0	0	12.39	0	0	0	0	0	0	0	0	0	0	0	0	0	0	0	0	0	0	0
F26C11.3e	0	0	0	0	0	0	0.34	0	0	0	0	0	0	0	0	0	0	0	2.73	0	0	0	0	0	0	0	0	0	0	2.74	0	0	0	0	0	0	0	0	0	0	0	0	0	0	0	0	0.19	0	0
Y105C5A.991	0	0	0	0	0	0	0	0	0	0	0	0	0	0	0	0	0	0	0	0	0	0	0	0	0	0	0	0	0	0	0	0	0	0	0	0	0	0	0	0	0	0	0	0	0	0	0	0	0
F25D7.5	0	0	0	0	0	0	0	0	0	0	0	0	0	0	0	0	0	19.01	0	0	0	0	0	0	0	0.18	0	0	0	3.47	0	0	0	0	0.95	0	0	3.66	0	0	0	0	0	0	0	0	0.41	0	0
Y41E3.249	0	0	0	0	0	0	0	0	0	0	0	0	0	0	0	0	0	0	0	0	0	0	0	0	0	0	0	0	0	0	0	0	0	0	0	0	0	0	0	0	0	0	0	0	0	0	0	0	0
C14C6.9	0	0	0	0	0	0	3.14	0	0	0	0	0	0	0	0	0	0	0	8.64	0	0	0	0	0	0	0	0	0	0	12.41	0	0	0	0	0	0	0	0	0	0	0	0	0	1.3	0	0.49	1.76	0	0
C10C5.3	0	71.86	49.55	8.27	2.07	2.3	8.22	1.37	0	3.85	0.73	4.39	1.61	2.83	0	21.72	1.55	0	23.51	0	0	0	1.01	0	0	0	0	0.28	2.61	24.44	0	5.45	0	14.24	2.7	0.96	0	0.52	0	0	0	0	0	0	0	0	0	0	1.35
C34B4.10	0	0	0	0	0	0	0	0	0	0	0	0	0	0	0	0	0	0	0	0	0	0	0	0	0	0	0	0	0	0	0	0	0	0	0	0	0	0	0	0	0	0	0	0	0	0	0	0	0
K07E3.2	0	0.4	0	6.22	0	0.42	5.11	3.41	14.06	8.51	8.89	9.68	3.99	6.23	17.39	0.62	0	39.08	3.14	2.43	0	2.57	4.46	12.98	6.17	27.22	24.55	7.85	20.18	5.86	12.25	4.73	3.71	0.49	10.39	0.53	6.84	14	8.32	1.45	0	2.78	0	0	3.14	8.92	0	5.62	8.58
Y67A10A.56	0	0	0	0	0	0	0	0	0	0	0	0	0	0	0	0	0	0	0	0	0	0	0	0	0	0	0	0	0	0	0	0	0	0	0	0	0	0	0	0	0	0	0	0	0	0	0	0	0
Y51H4A.509	0	0	0	0	0	0	0	0	0	0	0	0	0	0	0	0	0	0	0	0	0	0	0	0	0	0	0	0	0	0	0	0	0	0	0	0	0	0	0	0	0	0	0	0	0	0	0	0	0
F56A3.4	0	0	0	4.14	2.84	0.26	3.9	4.96	9.55	0	5.55	3.02	2.21	0.32	9.05	4.23	0	0.22	0	3.05	2.15	5.22	1.04	8.43	11.54	3.3	0	2.16	0	4.23	6.41	1.34	2.83	4.29	3.7	7.95	3.72	0.89	0.38	2.9	0	12.38	8.69	0	3.59	1	0	3.9	13.19
T12B3.8	0	0	0	0	0	0	0	0	0	0	0	0	0	0	0	0	0	0	0	0	0	0	0	0	0	0	0	0	0	0	0	0	0	0	0	0	0	0	0	0	0	0	0	0	0	0	0	0	0
H28G03.6	0	4.61	0	4.86	4.78	1.06	7.64	2.54	7.79	13.16	0.68	6.09	0.56	6.52	3.16	10.35	0	0	7.93	3.07	4.33	2.16	8.41	2.72	4.42	5.25	1.7	2.98	0.73	6.64	9.03	9.01	5.9	4.32	2.48	6.24	1.81	9.13	5.33	10.35	0	0	1.92	0.99	3.07	2.1	2.81	3.14	0.86
C39H7.51	0	0	0	0	0	0	0	0	0	0	0	0	0	0	0	0	0	0	0	0	0	0	0	0	0	0	0	0	0	0	0	0	0	0	0	0	0	0	0	0	0	0	0	0	0	0	0	0	0
Y105C5B.1357	0	0	0	0	0	0	0	0	0	0	0	0	0	0	0	0	0	0	0	0	0	0	0	0	0	0	0	0	0	0	0	0	0	0	0	0	0	0	0	0	0	0	0	0	0	0	0	0	0
K08B4.17	0	0	0	0	0	0	0	0	0	0	0	0	0	0	0	0	0	0	0	0	0	0	0	0	0	0	0	0	0	0	0	0	0	0	0	0	0	0	0	0	0	0	0	0	0	0	0	0	0
Y73B6BL.266	0	0	0	0	0	0	0	0	0	0	0	0	0	0	0	0	0	0	0	0	0	0	0	0	0	0	0	0	0	0	0	0	0	0	0	0	0	0	0	0	0	0	0	0	0	0	0	0	0
ZC204.9	0	0	0	0	1.95	0	0	9.67	0	3.87	3.1	8.68	0	8.01	6.41	0	0	0	3.42	0	0	0	0	0	0	0	0	0	0	0	0	0	0	0	0	10.84	0	0	0	0	0	0	5.81	1.2	0	0	0	0	0
T24D8.8a	0	0	0	0	0	0	0	0	0	0	0	0	0	0	0	0	0	0	0	0	0	0	0	0	0	0	0	0	0	0	0	0	0	0	0	0	0	0	0	0	0	0	0	0	0	0	0	0	0
Y95B8A.18	0	0	0	0	0	0	0	0	0	0	0	0	0	0	0	0	0	0	0	0	0	0	0	0	0	0	0	0	0	0	0	0	0	0	0	0	0	0	0	0	0	0	0	0	0	0	0	0	0
F16F9.18	0	0	0	0	0	0	0	0	0	0	0	0	0	0	0	0	0	0	0	0	0	0	0	0	0	0	0	0	0	0	0	0	0	0	0	0	0	0	0	0	0	0	0	0	0	0	0	0	0
WBGene00219641	0	0	0	0	0	0	0	0	0	0	0	0	0	0	0	0	0	16.46	0	16.06	0	0	3.83	0	0	0	0	4.06	0	0	0	0	0	0	0	0	0	0	0	0	0	0	0	0	0	0	0	0	0
C11G10.10	0	0	0	0	0	0	0	0	0	0	0	0	0	0	0	0	0	0	0	0	0	0	0	0	0	0	0	0	0	0	0	0	0	0	0	0	0	0	0	0	0	0	0	0	0	0	0	0	0
Y105C5A.261	0	0	0	0	0	0	0	0	0	0	0	0	0	0	0	0	0	0	0	0	0	0	0	0	0	0	0	0	0	0	0	0	0	0	0	0	0	0	0	0	0	0	0	0	0	0	0	0	0
ZC190.12	0	0	0	0	0	0	0	0	0	0	0	0	0	0	0	0	0	0	0	0	0	0	0	0	0	0	0	0	0	0	0	0	0	0	0	0	0	0	0	0	0	0	0	0	0	0	0	0	0
Y38C1AA.5a,Y38C1AA.5b,Y38C1AA.5c	0	73.62	0	3.44	29.91	2.59	12.58	10.6	11.52	36.89	8.93	18.18	26.72	9.91	25.72	1.42	0	0	0	17.93	0	11.48	11.48	6.33	9.76	31.9	0	29.71	18.16	34.19	18.21	9.25	100.76	12.09	9.13	1.3	30.6	33.76	34	22.9	0	0	37.49	0	1.78	13.27	27.16	4.42	15.23
E03H12.11	0	0	0	0	0	0	0	0	0	0	0	0	0	0	0	0	0	0	0	0	0	0	0	0	0	0	0	0	0	0	0	0	0	0	0	0	0	0	0	0	0	0	0	0	0	0	0	0	0
F57G12.9	0	0	0	0	0	0	0	0	0	0	0	0	0	0	0	0	0	0	0	0	0	0	0	0	0	0	0	0	0	0	0	0	0	0	0	0	0	0	0	0	0	0	0	0	0	0	0	0	0
C41C4.9	0	0	0	0	0	0	0	0	0	0	0	0	0	0	0	0	0	0	7.27	0	0	0	0	0	0	0	0	0	0	0	0	0	0	0	0	0	0	0	0	0	0	0	0	0	0	0	0	0	0
Y73F8A.23	0	0	0	0	0	0	0	0	0	0	0	0	0	0	0	0	0	0	0	0	0	0	0	0	0	0	0	0	0	1.43	0	0	0	0	0	0	0	0	0	0	0	0	0	0	0	0	0	0	0
F14B6.2	0	3.24	0	4.5	32.17	46.27	30.83	10.27	0.22	21.44	25	38.35	16.84	8.45	9.23	17.04	0	0	1.46	14.26	0	11.87	18.75	18.2	13.41	34.35	27.57	20.09	0	25.45	42.77	20.99	63.1	0	22.57	14.39	28.03	30.37	1.72	19.82	0	0	28.47	17.39	3.41	34.07	37.38	16.95	0
Y57G11C.940	0	0	0	0	0	0	0	0	0	0	0	0	0	0	0	0	0	0	0	0	0	0	0	0	0	0	0	0	0	0	0	0	0	0	0	0	0	0	0	0	0	0	0	0	0	0	0	0	0
Y4C6B.89	0	0	0	0	0	0	0	0	0	0	0	0	0	0	0	0	0	0	0	0	0	0	0	0	0	0	0	0	0	0	0	0	0	0	0	0	0	0	0	0	0	0	0	0	0	0	0	0	0
F52C9.5	0	0	0	0	0	0.53	0.71	0	0	0	0	0	0	0	0	0	0	0	0	0	0	0	0	0	0	0	0	0	1.08	5.61	0	0	0	0	0	0	2.52	0	0	0	0	0	2.84	0	0	0	0	0	3.71
F02G3.3	0	0	0	0	0	0	0	0	0	0	0	0	0	0	0	0	0	0	0	0	0	0	0	0	0	0	0	0	0	0	0	0	0	0	0	0	0	0	0	0	0	0	0	0	0	0	0	0	0
T04D3.t4	0	0	0	0	0	0	0	0	0	0	0	0	0	0	0	0	0	0	0	0	0	0	0	0	0	0	0	0	0	0	0	0	0	0	0	0	0	0	0	0	0	0	0	0	0	0	0	0	0
C52D10.111	0	0	0	0	0	0	0	0	0	0	0	0	0	0	0	0	0	0	0	0	0	0	0	0	0	0	0	0	0	0	0	0	0	0	0	0	0	0	0	0	0	0	0	0	0	0	0	0	0
R10E4.3	0	0	0	0	0	0	0	0	0	0	0	0	0	0	0	0	0	0	0	0	0	0	0	1.5	0	0.76	0	0	0	0	6.39	3.56	0	0	4.13	0	3.47	0	17.52	7.18	0	0	0	0	0	0.49	0	0	0
H35B03.21	0	0	0	0	0	0	0	0	0	0	0	0	0	0	0	0	0	0	0	0	0	0	0	0	0	0	0	0	0	0	0	0	0	0	0	0	0	0	0	0	0	0	0	0	0	0	0	0	0
K01G12.5	0	0	0	0	0	0	0	0	0	0	0	0	0	0	0	0	0	0	0	0	0	0	0	0	0	0	0	0	0	0	0	0	0	0	0	0	0	0	0	0	0	0	0	0	0	0	0	0	0
C17E7.12	0	0	0	0	0	0	0	0	0	0	0	0	0	0	0	0	0	0	0	0	0	0	0	0	0	0	0	0	0	0	0	0	0	0	0	0	0	0	0	0	0	0	0	0	0	0	0	0	0
C09D8.15	0	0	0	0	5.92	0	0	0	2.97	0	0	0	0	0	0	0	0	0	0	0	0	0	0	0	0	0	0	0	0	0	0	0	0	0	0	0	0	0	0	0	0	0	0	0	0	0	0	0	0
Pseudogene:Y94H6A.t1	0	0	0	0	0	0	0	0	0	0	0	0	0	0	0	0	0	0	0	0	0	0	0	0	0	0	0	0	0	0	0	0	0	0	0	0	0	0	0	0	0	0	0	0	0	0	0	0	0
F38C2.2	5.05	0	3.76	0	0	15.46	0	0	3.15	3.13	2.11	2.54	0	5.5	6.02	31.85	26.79	0	0	7.46	0	0	0	5.71	9.44	0	0	0.79	0	6.94	0	0	0	5.14	0	0	3.25	1.47	0	0	12.21	0	0	0	0	1.86	4.98	0	7.62
T24A11.2	3.7	33.45	18.19	1.05	23.12	11.75	14.32	12.42	2.05	32.88	8.17	24.51	0	15.82	25.35	27.92	63.06	2.64	2.25	18.31	5.22	6.53	26.84	5.49	4.5	32.14	14.51	16.05	15.26	6.8	33.45	2.17	9.35	4.97	26.45	29.45	6.36	35.16	26.4	25.56	25.21	8.99	41.91	1.19	15.96	22.97	20.12	18.96	1.87
C09G5.13	0	44.95	61.36	8.85	10.83	8	17.45	24.18	44.2	61.65	20.09	18.37	20	27.16	43.4	0	0	32.15	52.85	13.74	0	19.88	47.64	2.57	8.42	16.38	31.29	67.21	25.19	49.93	23.51	49.87	49.84	0	14.15	25.09	25.96	54.5	0	42.45	42.79	58.04	51.13	43.45	2.49	32.92	46.02	25.16	20.61
B0547.22	0	0	0	0	0	0	0	0	0	0	0	0	0	0	0	0	0	0	0	0	0	0	0	0	0	0	0	0	0	0	0	0	0	0	0	0	0	0	0	0	0	0	0	0	0	0	0	0	0
LLC1.49	0	0	0	0	0	0	0	0	0	0	0	0	0	0	0	0	0	0	0	0	0	0	0	0	0	0	0	0	0	0	0	0	0	0	0	0	0	0	0	0	0	0	0	0	0	0	0	0	0
F56H1.8	0	0	0	0	0	0	0	0	0	0	0	0	0	0	0	0	0	0	0	0	0	0	0	0	0	0	0	0	0	0	0	0	0	0	0	0	0	0	0	0	0	0	0	0	0	0	0	0	0
C52D10.41	0	0	0	0	0	0	0	0	0	0	0	0	0	0	0	0	0	0	0	0	0	0	0	0	0	0	0	0	0	0	0	0	0	0	0	0	0	0	0	0	0	0	0	0	0	0	0	0	0
Y105C5A.506	0	0	0	0	0	0	0	0	0	0	0	0	0	0	0	0	0	0	0	0	0	0	0	0	0	0	0	0	0	0	0	0	0	0	0	0	0	0	0	0	0	0	0	0	0	0	0	0	0
W07G1.20	0	0	0	0	0	0	0	0	0	0	0	0	0	0	0	0	0	0	0	0	0	0	0	0	0	0	0	0	0	0	0	0	0	0	0	0	0	0	0	0	0	0	0	0	0	0	0	0	0
Y73F8A.26a,Y73F8A.26b	0	40.66	0	1.1	10.67	7.67	0.7	2	2.23	0.38	1	5.64	7.05	19.07	1.57	1.63	62.01	10.15	0	1.2	2.92	5.91	0	10.7	5.77	0	12.78	1.49	3.3	2.94	1.75	1.14	3.17	3.9	7.87	8.33	0.49	4.53	5.53	4.5	0	17.06	2.05	26.36	7.49	8.15	0	0	12.23
Y39G10AR.9a,Y39G10AR.9b	57.12	0	70.53	16.14	52.11	47.14	21.11	23.05	25.11	26.68	24.59	38.5	22.53	36.07	19.91	67.08	27.04	15.32	9.1	19.68	12.8	34.85	8.49	43.07	22.46	32.33	19	21.89	11.68	12.92	31.34	19.62	108.34	24.1	35.23	37.66	32.03	16.37	69.33	24.47	0	26.12	18.09	31.08	39.92	41.6	25.86	27.46	46.51
D1007.1	0	0	0	0	0	1.53	0	1.37	0	3.28	0	5.28	0	0	5.58	0	0	0	0	3.48	0	4.69	0	0	0	4.99	0	2.22	0	4.85	4.79	0	3.34	1.78	5.44	0	0	0	14.6	1.04	0	0	0	0	0	10.97	0	6.8	0
Y57G11C.759	0	0	0	0	0	0	0	0	0	0	0	0	0	0	0	0	0	0	0	0	0	0	0	0	0	0	0	0	0	0	0	0	0	0	0	0	0	0	0	0	0	0	0	0	0	0	0	0	0
Y67D8A.4b	0	0	0	0	0	0	0	0	0	0	0	0	0	0	0	0	0	0	0	0	0	0	0	0	0	0	0	0	0	0	0	0	0	0	0	0	0	0	0	0	0	0	0	0	0	0	0	0	0
K01A6.17	0	0	0	0	0	0	0	0	0	0	0	0	0	0	0	0	0	0	0	0	0	0	0	0	0	0	0	0	0	0	0	0	0	0	0	0	0	0	0	0	0	0	0	0	0	0	0	10.27	0
H06A10.3	0	0	0	0	0	0	0	0	0	0	0	0	0	0	0	0	0	0	0	0	0	0	0	0	0	0	0	0	0	25.06	0	0	0	0	0	0	0	0	0	0	0	0	0	0	0	0	0	0	0
C47A4.106	0	0	0	0	0	0	0	0	0	0	0	0	0	0	0	0	0	0	0	0	0	0	0	0	0	0	0	0	0	0	0	0	0	0	0	0	0	0	0	0	0	0	0	0	0	0	0	0	0
F38C2.9	0	0	0	0	0	0	0	0	0	0	0	0	0	0	0	0	0	0	0	0	0	0	0	0	0	0	0	0	0	0	0	0	0	0	0	0	0	0	0	0	0	0	0	0	0	0	0	0	0
F58E6.11	0	0	0	0	1.52	6.71	6.73	28.47	2.4	8.37	0	0	1.77	0	0	65.55	1.67	16.54	10.56	17.12	0	2.57	6.67	0	0	0	0	6.67	2.28	12.38	9.19	0	0	3.9	0	8.39	10.44	15.69	0	4.57	1.87	1.56	2.69	67.05	6.29	0	3.79	0	0
Pseudogene:C01B9.5	0	0	0	0	0	2.69	3.58	4.79	0	9.5	0	0	2.84	0	3.66	0	0	0	0	0	0	8.29	0	0	0	0	0	0.95	0	2.81	0	0	0	0	0	6.7	0.79	0	37.93	0	0	0	0	0	0	0	0	0	0
Y105C5B.49	0	0	0	0	0	0	0	0	0	0	0	0	0	0	0	0	0	0	0	0	0	0	0	0	0	0	0	0	0	0	0	0	0	0	0	0	0	0	0	0	0	0	0	0	0	0	0	0	0
F52G2.6	0	0	0	0	0	0	0	0	0	0	0	0	0	0	0	0	0	0	0	0	0	0	0	0	0	0	0	0	0	0	0	0	0	0	0	0	0	0	0	0	0	0	0	0	0	0	0	0	0
Y67A10A.227	0	0	0	0	0	0	0	0	0	0	0	0	0	0	0	0	0	0	0	0	0	0	0	0	0	0	0	0	0	0	0	0	0	0	0	0	0	0	0	0	0	0	0	0	0	0	0	0	0
C16E9.4a,C16E9.4b	9.01	1.12	2.71	8.84	13.74	3.53	33.19	25.56	2.59	26.22	32.52	21.6	0	4.88	21.66	0.87	17.62	44.96	8.57	25.85	6.33	14.26	20.51	8.09	5.72	21.78	0.27	22.05	0.81	21.92	35.16	26.15	22.97	8.57	23.3	21.85	18.05	35.32	17.11	13.05	0	8.36	26.09	2.22	13.92	16.03	4.66	29.57	0.88
Y73F8A.315	0	0	0	0	0	0	0	0	0	0	0	0	0	0	0	0	0	0	0	0	0	0	0	0	0	0	0	0	0	0	0	0	0	0	0	0	0	0	0	0	0	0	0	0	0	0	0	0	0
K07E3.3	0	0	0	14.83	4.25	11.31	2.53	2.53	0.91	15.55	0	12.98	0	6.98	11.2	17.14	28.87	10.1	34.89	6.48	1.54	10.08	3.74	21.8	11.9	0.62	0	5.2	16.69	9.02	11.82	0.96	10.07	12.06	3.33	13.01	5.35	4.44	6.46	5.81	20.18	4.41	3.04	3.15	0	1.99	5.69	2.79	0
F52C6.2	0	0	0	0	2.51	0	0	7.46	3.99	4.97	1.33	0	0	3.44	2.54	0	0	0	0	0	0	2.13	5.53	3.58	0	3.63	0	1.52	0	4.41	0	0	0	3.24	14.81	0	0	0.93	0	2.85	0	11.68	0	9.28	8.68	0.59	0	0	0
C16H3.2	340.9	989.55	1905.89	671.24	1323.19	917.42	207.97	485.08	2338.61	658.63	614.63	516.84	2639.58	584.22	556.04	312.51	403.57	254.03	269.99	1120.12	540.1	693.25	599.09	341.71	1404.36	259.8	144.96	842.15	306.86	517.07	675.1	950.87	590.12	1548.68	395.74	668.71	776.43	398.61	460.01	639.06	591.13	726.7	249.68	497.93	570.29	788.79	248.31	94.09	741.1
Y43E12A.3a,Y43E12A.3c	0	0	0	0	0	0	5.23	1.72	0	8.29	3.68	0	0	0	5.77	0	0	0	18.28	2.26	1.61	0	0	3.8	0	0	0	0	0	19.28	0	0	0	4.43	0	0	6.28	1.93	4.69	1.32	0	0	0	0	0	2.44	5.13	0	0
ZK783.1a,ZK783.1b,ZK783.1d,ZK783.1e,ZK783.1f,ZK783.1g,ZK783.1h,ZK783.1i,ZK783.1j,ZK783.1k	0	0	1.67	0	0	0	0	0	0	0.41	0.65	0	0	0	0	0	0	0.37	3.77	0	0	0.74	0	0.58	0	0	9.34	0	0	0.91	0	1.39	0	0	0	0	0	0.31	1.47	0	3.12	0	0.12	0	0	0	2.59	0	0
W03C9.8	0	0	0	0	0	0	0	0	0	0	0	0	0	0	0	0	0	0	0	0	0	0	0	0	0	0	0	0	0	0	0	0	0	0	0	0	0	0	0	0	0	0	0	0	0	0	0	0	0
F56A12.9	0	0	0	0	0	0	0	0	0	0	12.7	0	14.49	0	11.97	0	0	0	26.29	0	0	0	0	0	0	25.11	0	4.25	0	0	0	0	7.02	0	0	0	0	0	0	8.79	0	0	13.67	0	0	0	0	0	10.7
F13B12.9	0	0	0	0	0	0	0	0	0	0	0	0	0	0	0	0	0	0	0	0	0	0	0	0	0	0	0	0	0	0	0	0	0	0	0	0	0	0	0	0	0	0	0	0	0	0	0	0	0
F56E3.5	0	0	0	0	0	0	0	0	0	0	0	0	0	0	0	0	0	0	0	0	0	0	0	0	0	0	0	0	0	0	0	0	0	0	0	0	0	0	0	0	0	0	0	0	0	0	0	0	0
Y25C1A.2	0	0	0	62.17	24.24	0	10.21	35.84	19.13	0	1.82	13.19	0	14.25	0	0	0	0	0	0	0	0	0	0	0	12.43	0	0	0	24.13	11.96	3.89	0	0	0	0	3.96	3.82	0	0	0	0	0	0	0	23.34	0	5.66	0
Y22D7AL.8	14.6	0	1.34	19.36	17.04	18.12	34.92	3.53	15.54	6.22	6.03	7.23	11.6	14.57	25.21	1.15	0	38.35	0.83	7.23	12.84	8.42	16.66	9.1	9.92	12.92	0	25.28	0	16.77	5.56	32.88	0.22	28.41	25.03	15.82	11.07	12.75	15.13	30.78	16.91	11.81	26.33	0	11.76	14.97	16.65	23.32	18.02
F08G12.1	0	0	13.05	9.41	14.23	15.8	10.31	12.03	1.16	20.34	0.46	19.22	10.06	7.07	14.9	0.35	57.6	8.31	16.8	2.21	0	9.49	3.79	18.41	3	12.6	0	12.98	11.11	6.14	4.88	10.73	30.41	3.9	10.11	16.85	11.2	17.81	13.03	12.17	17.93	14.39	7.5	3.21	0	4.25	2.89	14.88	1.9
F44E2.7a,F44E2.7b.1,F44E2.7b.2,F44E2.7c,F44E2.7d	18	27.67	15.86	26.16	11.72	14.84	27.41	101.07	25.43	26.71	21.93	31.25	14.96	16.82	25.18	37.08	0	54.76	26.25	51.96	23.2	32.95	24.53	36.53	36.47	28.47	25	50.47	64.72	40.32	20.92	51.14	35.39	28.8	26.08	12.44	67.92	58.55	70.51	35.68	7	28.49	80.81	6.91	17.76	23.8	15.43	32.88	43.16
Y105C5B.329	0	0	0	0	0	0	0	0	0	0	0	0	0	0	0	0	0	0	0	0	0	0	0	0	0	0	0	0	0	0	0	0	0	0	0	0	0	0	0	0	0	0	0	0	0	0	0	0	0
Y105C5B.1242	0	0	0	0	0	0	0	0	0	0	0	0	0	0	0	0	0	0	0	0	0	0	0	0	0	0	0	0	0	0	0	0	0	0	0	0	0	0	0	0	0	0	0	0	0	0	0	0	0
Y4C6B.3a,Y4C6B.3b,Y4C6B.3c	10.28	0	0	2.63	6.4	3.46	15.8	13.06	14.65	54.46	11.26	5.39	12.68	0.8	14.87	0	0	39.38	6.42	12.69	0	6.85	2.76	1.67	0	19.05	0.45	4.2	0.44	57.5	0	7.95	0	20.58	12.44	4.35	50.48	5.42	0	9.2	0.74	3.46	4.27	22.29	0	9.82	62.12	0	0
H32C10.55	0	0	0	0	0	0	0	0	0	0	0	0	0	0	0	0	0	0	0	0	0	0	0	0	0	0	0	0	0	0	0	0	0	0	0	0	0	0	0	0	0	0	0	0	0	0	0	0	0
H06H21.30	0	0	0	0	0	0	0	0	0	0	0	0	0	0	0	0	0	0	0	0	0	0	0	0	0	0	0	0	0	0	0	0	0	0	0	0	0	0	0	0	0	0	0	0	0	0	0	0	0
W01G7.3.1,W01G7.3.2	0	0	9.3	0	7.88	0	7.95	4.86	0	0	0	0	6.3	6.82	7.16	0	7.46	5.79	0	5.51	0	0	2.15	0	0	0	0	0.59	0	2.84	0	1.65	2.8	1.88	0	5.42	0.8	3.6	0	0	5.99	19.16	0	0	0	4.12	0	0	0
C09B7.11	0	0	0	0	0	0	0	0	0	0	0	0	0	0	0	0	0	0	0	0	0	0	0	0	0	0	0	0	0	0	0	0	0	0	0	0	0	0	0	0	0	0	0	0	0	0	0	0	0
F22E10.2	0	0	0	0.72	0	0	0	0	0.12	2.12	0	0	0	0	4.72	0	0	0	0	0.28	0	4.11	2.59	0.94	0	0	0	0	0	0.26	0.58	0.5	0	0	0	0	0	0.66	0	0.17	0	0	0	0	0	3.11	0	1.09	0
ZK177.10	0	0	0	0	0	0	0	0	0	0	0	0	0	0	0	0	0	0	1.15	0	0	0	0	0	0	0	0	0	0	0	0	0	0	0	0	2.73	0	0	0	0	0	0	0	0	0	0	0	0	0
F45E1.8	0	0	0	0	0	0	0	0	0	0	0	0	0	0	0	0	0	0	0	0	0	0	0	0	0	0	0	0	0	0	6.05	0	0	0	0	0	0	0	0	0	0	0	0	0	0	0	0	0	0
F49D11.8	0	20.93	3.36	0	1.78	9.85	0	7.03	0.94	1.4	9.4	2.27	0	7.34	3.58	1.42	0	9.69	16.47	2.22	0	3.02	2.61	0	0	0	2.65	0.71	2.67	16.56	0	0	2.14	2.29	7.03	12.3	0	2.62	0	4.02	0	0	2.1	0	0	0.83	0	2.91	6.82
Y37A1A.103	0	0	0	0	0	0	0	0	0	0	0	0	0	0	0	0	0	0	0	0	0	0	0	0	0	0	0	0	0	0	0	0	0	0	0	0	0	0	0	0	0	0	0	0	0	0	0	0	0
Y105C5A.947	0	0	0	0	0	0	0	0	0	0	0	0	0	0	0	0	0	0	0	0	0	0	0	0	0	0	0	0	0	0	0	0	0	0	0	0	0	0	0	0	0	0	0	0	0	0	0	0	0
F14F3.14	0	0	0	0	0	0	0	0	0	0	0	0	0	0	0	0	0	0	0	0	0	0	0	0	0	0	0	0	0	0	0	0	0	0	0	0	0	0	0	0	0	0	0	0	0	0	0	0	0
R04E5.14	0	0	0	0	0	0	0	0	0	0	0	0	0	0	0	0	0	0	0	0	0	0	0	0	0	0	0	0	0	0	0	0	0	0	0	0	0	0	0	0	0	0	0	0	0	0	0	0	0
F42A10.9	0	0	0	0	8.04	0	0	0	15.81	0	0	0	0	0	0	0	49.45	0	2.31	4.99	0	0	0	0	0	1.44	0	0.79	0	6.98	0	0	0	0	0	0	0	1.47	0	0	0	26.78	0	2.46	0	0	0	0	0
Y62F5A.8b	0	0	0	0	0	0	0	0	0	0	0	0	0	0	0	0	0	0	0	0	0	0	0	0	0	0	0	0	0	0	0	0	0	0	0	0	0	0	0	0	0	0	0	0	0	0	0	0	0
Y73F8A.519	0	0	0	0	0	0	0	0	0	0	0	0	0	0	0	0	0	0	0	0	0	0	0	0	0	0	0	0	0	0	0	0	0	0	0	0	0	0	0	0	0	0	0	0	0	0	0	0	0
W07G4.t1	0	0	0	0	0	0	0	0	0	0	0	0	0	0	0	0	0	0	0	0	0	0	0	0	0	0	0	0	0	0	0	0	0	0	0	0	0	0	0	0	0	0	0	0	0	0	0	0	0
Y59E9AL.10	0	0	0	0	0	0	0	0	0	0	0	0	0	0	0	0	0	0	0	0	0	0	0	0	0	0	0	0	0	0	0	0	0	0	0	0	0	0	0	0	0	0	0	0	0	0	0	0	0
T23F11.8	0	0	0	0	0	0	0	4.07	0	0	0	0	0	0	0	0	0	0	0	0	0	0	0	0	0	2.93	0	0	0	0	0	0	0	0	0	0	0	0	0	0	0	0	0	0	0	0	0	0	0
D2089.6	0	4.83	0	0	0	0	0	0	0	0	0	0	0	0	0	0	0	0	0	0	0	0	0	0	0	0	0	0	0	0	0	0	0	0	0	0	0	0	0	0	0	0	0	0	0	0	0	0	0
C18G1.2a,C18G1.2b	182.58	162.86	112.28	203.59	100.85	103.55	176.65	285.96	159.52	213.34	123.11	204.96	193.07	198.12	182.55	211.56	115.53	127.28	65.63	176.19	69.22	183.91	284.36	171.08	143.11	155.53	48.73	202.01	521.54	222.82	218.15	99.42	257.56	197.33	216.42	87.12	375.62	339.2	104.64	203.29	37.27	253.83	187.19	213.78	219.38	172.3	95.99	312.58	276.65
Y51H4A.158	0	0	0	0	0	0	0	0	0	0	0	0	0	0	0	0	0	0	0	0	0	0	0	0	0	0	0	0	0	0	0	0	0	0	0	0	0	0	0	0	0	0	0	0	0	0	0	0	0
T23G4.60	0	0	0	0	0	0	0	0	0	0	0	0	0	0	0	0	0	0	0	0	0	0	0	0	0	0	0	0	0	0	0	0	0	0	0	0	0	0	0	0	0	0	0	0	0	0	0	0	0
Y73B6BL.202	0	0	0	0	0	0	0	0	0	0	0	0	0	0	0	0	0	0	0	0	0	0	0	0	0	0	0	0	0	0	0	0	0	0	0	0	0	0	0	0	0	0	0	0	0	0	0	0	0
W09G12.8	0	0	0	0	0	0	0	0	0	0	0	0	0	0	0	0	0	0	0	0	0	0	0	0	0	0	0	0	0	3.33	0	0	0	0	0	0	0	0	0	0	0	0	0	0	0	0	0	0	0
T24A11.8	0	0	0	0	0	0	0	0	0	0	0	0	0	0	0	0	0	0	0	0	0	0	0	0	0	0	0	0	0	0	0	0	0	0	0	0	0	0	0	0	0	0	0	0	0	0	0	0	0
F55A4.5	4.45	4.7	35.89	34.22	39.29	24.13	16.5	13.74	17.94	12.97	37.77	23.27	28.96	20.24	21.04	25.43	0.13	9.81	27.71	21.66	30	17.51	20.22	40.23	23.19	12.35	10.22	24.23	24.33	11.87	36.06	23.01	24.55	8.02	36.36	33.22	14.71	21	25.12	16.05	24.8	23.39	36.03	14.55	29.46	27.36	40.22	17	20.16
Y57G11B.68	0	0	0	0	0	0	0	0	0	0	0	0	0	0	0	0	0	0	0	0	0	0	0	0	0	0	0	0	0	0	0	0	0	0	0	0	0	0	0	0	0	0	0	0	0	0	0	0	0
C24A3.1	0	0	21.83	0	11.54	9.07	1.44	0	0	3.46	9.71	9.18	6.73	4.6	5.37	0	0	0	0.57	4.3	0	11.4	7.76	2.05	2.23	7.02	21.16	24.55	12.75	3.42	2.09	2.17	12.17	1.86	3.76	10.06	7.52	24.53	0	8.06	0	0	14.7	0	0	3.16	0	15.01	0
Y57G11B.43	0	0	0	0	0	0	0	0	0	0	0	0	0	0	0	0	0	0	0	0	0	0	0	0	0	0	0	0	0	0	0	0	0	0	0	0	0	0	0	0	0	0	0	0	0	0	0	0	0
T05H4.4	0	0	0	0	0.99	0	0	10.84	0	0	0	0	0	0	0	45.59	0	0	0	0	0	18.52	0	0	0	9.37	0	3.63	0	3.5	0	0	0	0	3.9	0	0	5.92	0	5.27	0	4.12	0	0	0	0	0	3.26	6.27
R02F11.8	0	0	0	0	0	0	0	0	0	0	0	0	0	0	0	0	0	0	0	0	0	0	0	0	0	0	0	0	0	0	0	0	0	0	0	0	0	0	0	0	0	0	0	0	0	0	0	0	0
H12I13.1	0	0	0	0	0	0	0	0	0	0	0	0	0	0	0	0	0	0	0.61	0	0	0	0	0	0	0	0	0	0	2.46	0	0	0	0	0	0	1.9	0	0	0	0	0	0	0	0.72	0	0	0	0
K10D6.23	0	0	0	0	0	0	0	0	0	0	0	0	0	0	0	0	0	0	0	0	0	0	0	0	0	15.4	0	0	0	0	9.59	12.59	0	0	0	0	10.33	7.74	0	16.18	0	22.12	0	0	0	5.13	27.45	0	0
C47A4.3	0	0	0	0	0	0	0	0	0	0	0	0	0	0	0.51	0	0	0	0	0	0	0	0	0	0	0	0	0	0	1.19	0	0	0	0	0	0	0	0	0	0	0	0	0	0	0	0.47	0	0	0.49
T06D8.7	66.32	121.17	52.56	79.74	43.62	34.7	64.3	34.4	48.66	56.18	97.47	66.49	81.33	35.91	29.81	38.99	47.03	34.79	131.01	69.68	31.33	56.21	53.69	99.47	49.24	67.65	85.7	49.92	56.12	64.85	78.35	74.44	64.97	40.35	130.64	72.24	70.63	19.26	73.17	94.44	40.65	123.72	101.93	19.23	67.52	86.77	46.38	96.94	15.85
B0432.6	0	0	0	0	0	1.95	2.61	2.61	0	2.09	0.93	4.47	0	1.2	6.22	0	0	7.22	6.17	0	0	0	0	3.75	2.05	5.73	0.66	3.57	0	3.1	2.29	6.93	0	3.39	3.44	2.44	1.74	0	23.84	2	14.24	0	0	0	15.74	0.41	0	7.2	5.12
Y51H4A.816	0	0	0	0	0	0	0	0	0	0	0	0	0	0	0	0	0	0	0	0	0	0	0	0	0	0	0	0	0	0	0	0	0	0	0	0	0	0	0	0	0	0	0	0	0	0	0	0	0
C11D2.46	0	0	0	0	0	0	0	0	0	0	0	0	0	0	0	0	0	0	0	0	0	0	0	0	0	0	0	0	0	0	0	0	0	0	0	0	0	0	0	0	0	0	0	0	0	0	0	0	0
F38H4.16	0	0	0	0	0	0	0	0	0	0	0	0	0	0	0	0	0	0	0	0	0	0	0	0	0	0	0	0	0	0	0	0	0	0	0	0	0	0	0	0	0	0	0	0	0	0	0	0	0
F56F3.7	0	0	0	0	0	0	0	0	0	0	0	0	0	0	0	0	0	0	0	0	0	0	0	0	0	0	0	2.5	0	0	0	0	0	0	0	0	0	0	0	0	0	0	0	0	0	0	0	0	3.11
Y23H5B.4	0	6.85	0	12.28	15.64	7.64	0.93	4.36	1.34	7.98	0.66	11.95	0	1.71	2.22	5.06	0	0	12.52	0.8	0	7.42	5.51	2.67	4.37	10.94	0	1.03	4.26	3.7	7.62	3.53	0	0	4.9	6.97	0	7.03	0	3.33	0	0	12.73	0	0	10.56	1.57	12.33	0
Y57G11C.69	0	0	0	0	0	0	0	0	0	0	0	0	0	0	0	0	0	0	0	0	0	0	0	0	0	0	0	0	0	0	0	0	0	0	0	0	0	0	0	0	0	0	0	0	0	0	0	0	0
Y73B3B.3	0	0	0	0	0	0	0	0	0	0	0	0	0	0	0	0	0	0	0	0	0	0	0	0	0	0	0	0	0	0	0	0	0	0	0	0	0	0	0	0	0	0	0	0	0	0	0	0	0
Y45F10B.56	0	0	0	0	0	0	0	0	0	0	0	0	0	0	0	0	0	0	0	0	0	0	0	0	0	0	0	0	0	0	0	0	0	0	0	0	0	0	0	0	0	0	0	0	0	0	0	0	0
Y39B6A.74	0	0	0	0	0	0	0	0	0	0	0	0	0	0	0	0	0	0	0	0	0	0	0	0	0	0	0	0	0	0	0	0	0	0	0	0	0	0	0	0	0	0	0	0	0	0	0	0	0
T10A3.2	0	0	0	0	0	0	0	0	0	0	0	0	0	0	0	0	0	0	0	0	0	0	0	0	0	0	0	0	0	0	0	0	0	0	0	0	0	0	0	0	0	0	0	0	0	0	0	0	0
C47A4.41	0	0	0	0	0	0	0	0	0	0	0	0	0	0	0	0	0	0	0	0	0	0	0	0	0	0	0	0	0	0	0	0	0	0	0	0	0	0	0	0	0	0	0	0	0	0	0	0	0
C01B10.48	0	0	0	0	0	0	0	0	0	0	0	0	0	0	0	0	0	0	0	0	0	0	0	0	0	0	0	0	0	0	0	0	0	0	0	0	0	0	0	0	0	0	0	0	0	0	0	0	0
T14G11.3	19.42	33.76	14.6	42.08	23.53	50.57	44.42	34.22	53.99	23.46	42.67	41.27	21.61	49.53	46.3	31.26	112.1	66.24	17.32	18.29	32.86	43.12	42.44	38.44	12.54	40.88	11.14	35.7	36.58	50.37	43.37	37.96	68.82	75.29	40.7	55.48	37.28	18.27	37.51	35.02	0	27.77	26.4	12.92	44.15	63.39	13.27	48.83	63.65
T12C9.7a,T12C9.7b,T12C9.7c	0	0	0	4.23	2.63	0	0	0	0	0.52	4.51	2.05	0	0	3.68	10.68	0	0	0	0	0	3.35	0.96	0	1.54	1.92	0	1.85	0	6.58	0	0.74	0.78	2.55	3.72	3.56	3	0	0	0	0	0	0.57	0	7.56	1.37	0	0	0.64
Y57G11C.948	0	0	0	0	0	0	0	0	0	0	0	0	0	0	0	0	0	0	0	0	0	0	0	0	0	0	0	0	0	0	0	0	0	0	0	0	0	0	0	0	0	0	0	0	0	0	0	0	0
C40H5.15	0	0	0	0	0	0	0	0	0	0	0	0	0	0	0	0	0	0	0	0	0	0	0	0	0	0	0	0	0	0	0	3.57	0	0	0	0	0	0	0	0	0	0	0	0	0	0	0	0	0
C30F12.6	0	0	0	17.14	15.09	2.09	38.45	18.14	3.36	30.59	22.03	27.22	99.76	6.02	20.42	20.33	0	5.76	22.2	23.26	0	11.72	53.49	9.85	40.97	5.04	23.8	5.42	25.69	11.9	47.05	26.99	26.81	34.91	36.91	0	15.87	15.54	70.41	38.76	0	0	15.81	0.78	26.02	21.81	2.63	17.55	14.75
F44E5.5	37.33	27.73	11.8	16.03	3.12	5.44	22.62	15.97	3.82	19.94	9.47	6.24	9.87	7.91	21.73	104.94	271.45	170.39	112.99	8.55	141.99	19.61	25.47	64.66	41.37	70.24	246.14	41.87	151.57	114.59	32.97	96.17	101.81	19.56	31.33	18.64	0	5.68	224.72	34.63	69	129.07	64.65	190.49	22.72	2.09	52.3	59.28	21.4
C48C5.8	0	0	0	0	0	0	0	0	0	0	0	0	0	0	0	0	0	0	0	0	0	0	0	0	0	0	0	0	24.15	0	9.49	0	0	0	0	0	3.41	0	0	16.02	0	10.95	0	0	0	0	0	0	0
C27H2.103	0	0	0	0	0	0	0	0	0	0	0	0	0	0	0	0	0	0	0	0	0	0	0	0	0	0	0	0	0	0	0	0	0	0	0	0	0	0	0	0	0	0	0	0	0	0	0	0	0
K10C2.6	0	0	3.97	0	2.11	0	9.3	0	2.21	3.3	2.22	0	0	0	2.11	5.03	0	5.72	43.63	2.62	0	7.16	0	12.04	0	3.02	7.81	0.83	0	0	1.82	0	0	2.71	0	0	2.06	1.54	0	4.74	7.71	0	2.48	0	0	0	0	0	0
F59H6.3	0	0	0	0	0	0	13.39	0	3.17	0	0	0	3.57	8.46	1.52	0	0	16.48	0	7.47	0	0	0	0	0	0	0	1.18	0	0	0	0	0	15.68	12.19	0	0.98	0	26	2.27	7.33	3.11	0	0	4.25	0	2.52	9.97	0
Y105C5B.485	0	0	0	0	0	0	0	0	0	0	0	0	0	0	0	0	0	0	0	0	0	0	0	0	0	0	0	0	0	0	0	0	0	0	0	0	0	0	0	0	0	0	0	0	0	0	0	0	0
Y105C5B.1283	0	0	0	0	0	0	0	0	0	0	0	0	0	0	0	0	0	0	0	0	0	0	0	0	0	0	0	0	0	0	0	0	0	0	0	0	0	0	0	0	0	0	0	0	0	0	0	0	0
B0034.14	0	0	0	0	0	0	0	0	0	0	0	0	0	0	0	0	0	0	0	0	0	0	0	0	0	0	0	0	0	0	0	0	0	0	0	0	0	0	0	0	0	0	0	0	0	0	0	0	0
F16B12.7	0	0	0	0	0	0	0	0	0	0	0	0	0	0	0	0	0	0	4.99	0	0	0	0	0	0	0	8.84	0	0	1.25	0	0	0	0	0	0	0	0	0	0	0	0	0	0	0	0	0	0	0
F33E2.9b	0	0	0	0	0	0	0	0	0	0	0	0	0	0	0	0	0	0	0	0	0	0	0	0	0	0	0	0	0	0	0	0	0	0	0	0	0	0	0	0	0	0	0	0	0	0	0	0	0
B0495.5.1,B0495.5.2	27.42	43.9	12.91	11.37	14.83	6.69	36.57	63.14	26.66	52.93	44.78	12.26	6.55	6.57	33.85	29.57	128.59	30.56	33.64	30.8	12.35	36.68	22.36	35.4	27.91	60.36	61.24	37.59	43.19	32.36	34.96	36.28	0.73	16.07	21.94	18.47	19.51	41.29	40.12	63.92	2.02	0	90.98	8.96	50.31	16	10.43	90.31	53.15
C31H1.53	0	0	0	0	0	0	0	0	0	0	0	0	0	0	0	0	0	0	0	0	0	0	0	0	0	0	0	0	0	0	0	0	0	0	0	0	0	0	0	0	0	0	0	0	0	0	0	0	0
Y73F8A.191	0	0	0	0	0	0	0	0	0	0	0	0	0	0	0	0	0	0	0	0	0	0	0	0	0	0	0	0	0	0	0	0	0	0	0	0	0	0	0	0	0	0	0	0	0	0	0	0	0
K05D4.2	0	0	0	0	0	0	0	0	0	0	0	0	0	0	0	0	0	0	41.89	0	0	0	0	0	0	0	0	0	0	0	0	0	0	0	0	0	0	0	0	0	0	0	0	0	0	0	0	0	0
M01F1.11a	0	0	0	0	0	0	0	0	0	0	0	0	0	0	0	0	0	0	0	0	0	0	0	0	0	0	0	0	0	0	0	0	0	0	0	0	0	0	0	0	0	0	0	0	0	0	0	0	0
H25K10.126	0	0	0	0	0	0	0	0	0	0	0	0	0	0	0	0	0	0	0	0	0	0	0	0	0	0	0	0	0	0	0	0	0	0	0	0	0	0	0	0	0	0	0	0	0	0	0	0	0
B0273.38	0	0	0	0	0	0	0	0	0	0	0	0	0	0	0	0	0	0	0	0	0	0	0	0	0	0	0	0	0	0	0	0	0	0	0	0	0	0	0	0	0	0	0	0	0	0	0	0	0
Y45G12C.11	0	0	0	0	0	0	0	0	0	0	0	0	0	0	0	0	0	0	3.69	0	0	0	0	0	0	0	0	0	0	2.32	0	0	0	0	0	0	0	0	0	0	0	0	0	0.97	0	0	0	0	0
F59E12.13.1,F59E12.13.2,F59E12.13.3	14.05	23.84	26.98	47.1	35.28	19.62	60.58	57.35	102.34	77.69	59.05	47	5.51	24.32	119.23	144.49	222.99	113.67	179.99	68.51	351.17	59.8	17.81	68.7	44.18	55.62	262.11	37.04	86.22	60.87	43.51	7.73	54.81	30.82	20.88	38.71	61.92	83.22	117.95	63.55	131.61	100.04	88.07	0	34.59	36.47	82.76	14.59	51.91
C27H2.15	0	0	0	0	0	0	0	0	0	0	0	0	0	0	0	0	0	0	0	0	0	0	0	0	0	0	0	0	0	0	0	0	0	0	0	0	0	0	0	0	0	0	0	0	0	0	0	0	0
B0513.64	0	0	0	0	0	0	0	0	0	0	0	0	0	0	0	0	0	0	0	0	0	0	0	0	0	0	0	0	0	0	0	0	0	0	0	0	0	0	0	0	0	0	0	0	0	0	0	0	0
ZC190.11	0	0	0	0	0	0	0	0	0	0	0	0	0	0	0	0	0	0	0	0	0	0	0	0	0	0	0	0	0	0	0	0	0	0	0	0	0	0	0	0	0	0	0	0	0	0	0	0	0
F52E1.14	3433.27	3802.08	3778.69	2912.82	1671.54	352.67	8153.31	4971.5	1822.18	4609.25	2762.04	2272.41	4397.42	1419.32	4170.7	6920.48	2328.85	7527.47	2996.08	3978.92	7216.68	4006.6	3588.85	2017.53	1680.16	5128.19	4803.97	3024.26	4161.73	4610.74	2777.35	3233.25	1999.08	7371.03	1654.92	1106.76	3608.23	4029.42	3311.19	3210.49	5988.1	5133.93	5260.98	6830.15	5379.53	2863.14	13140.8	5449.21	5245.61
Y71H2AM.13	53.21	105.1	8.12	26.32	10.73	18.46	64.07	94.5	30.14	34.26	40.47	33.47	45.06	33.72	51.21	72.47	0	4.43	82.17	58.94	4.86	36.34	40.91	78.66	18.7	62.21	30.5	20.74	56.88	45.1	37.83	30.31	59.86	26.33	33.57	31.42	56	33.39	0.52	35.14	31.7	0	36.97	75.1	54.74	24.9	48.11	32.61	20.22
Y64G10A.299	0	0	0	0	0	0	0	0	0	0	0	0	0	0	0	0	0	0	0	0	0	0	0	0	0	0	0	0	0	0	0	0	0	0	0	0	0	0	0	0	0	0	0	0	0	0	0	0	0
H14N18.5	0	0	0	0	0	0	0	0	0	0	0	0	0	0	0	0	0	0	22.66	0	0	0	0	0	0	0	0	0	0	0	0	0	0	0	0	0	0	0	0	0	0	0	0	0	0	0	5.63	0	0
Y73F8A.61	0	0	0	0	0	0	0	0	0	0	0	0	0	0	0	0	0	0	0	0	0	0	0	0	0	0	0	0	0	0	0	0	0	0	0	0	0	0	0	0	0	0	0	0	0	0	0	0	0
Y41E3.314	0	0	0	0	0	0	0	0	0	0	0	0	0	0	0	0	0	0	0	0	0	0	0	0	0	0	0	0	0	0	0	0	0	0	0	0	0	0	0	0	0	0	0	0	0	0	0	0	0
C06E4.10	0	0	0	0	0	0	0	0	0	0	0	0	0	0	0	0	0	0	0	0	0	0	0	0	0	0	0	0	0	0	0	0	0	0	0	0	0	0	0	0	0	0	0	0	0	0	0	0	0
Y51H4A.806	0	0	0	0	0	0	0	0	0	0	0	0	0	0	0	0	0	0	0	0	0	0	0	0	0	0	0	0	0	0	0	0	0	0	0	0	0	0	0	0	0	0	0	0	0	0	0	0	0
T10A3.1a,T10A3.1b	35.22	0	14.96	7.6	9.75	26.58	28.91	6.79	3.17	24.19	18.02	24.82	6.85	2.25	11.22	6.27	26.26	14.86	4.77	23.15	24.31	21.44	16.17	8.37	19.56	18.19	11.61	15.73	7.82	10.7	17.63	23.73	33.47	8.54	13.62	17.98	20.4	24.38	2.27	18.25	10.02	2.87	22.35	21.46	15.19	15.72	14.21	12.09	17.66
F54B3.1a,F54B3.1b	4.71	14.95	5.21	10.67	7.84	8	35.63	23.24	20.45	35.44	16.87	13.59	8.77	8.49	27.8	19.71	21.33	23.51	4.32	17.08	0	16.28	22.99	15.06	10.1	21.4	28.75	26.4	20.22	35.08	47.2	19.95	32.28	21.64	11.97	23.07	17.55	40.63	31.48	35.68	6.36	1.18	20.26	13.17	8.01	8.44	8.77	27.79	15.76
Y41E3.343	0	0	0	0	0	0	0	0	0	0	0	0	0	0	0	0	0	0	0	0	0	0	0	0	0	0	0	0	0	0	0	0	0	0	0	0	0	0	0	0	0	0	0	0	0	0	0	0	0
Y73F8A.875	0	0	0	0	0	0	0	0	0	0	0	0	0	0	0	0	0	0	0	0	0	0	0	0	0	0	0	0	0	0	0	0	0	0	0	0	0	0	0	0	0	0	0	0	0	0	0	0	0
T23G4.27	0	0	0	0	0	0	0	0	0	0	0	0	0	0	0	0	0	0	0	0	0	0	0	0	0	0	0	0	0	0	0	0	0	0	0	0	0	0	0	0	0	0	0	0	0	0	0	0	0
ZK783.7	0	41.53	0	0	0	0	0	21.33	0	0	7.62	0	0	5.06	18.1	0	0	0	0	22.05	0	0	0	0	0	0	0	4.15	0	0	0	16.27	0	0	0	4.97	22.08	34.02	0	0	0	0	0	0	0	5.03	0	0	0
Pseudogene:Y7A9C.3	0	0	0	0	0	0	0	0	0	0	0	0	0	0	0	0	0	0	0	0	0	0	0	0	0	0	0	0	0	7.06	0	0	0	0	0	0	0	0	0	0	0	0	0	0	0	1.12	0	0	0
Y51A2D.14.1,Y51A2D.14.2	46.36	2.21	8.46	36.45	51.86	18.35	8.73	51.33	8.47	17.23	37.78	5.73	77.86	21.11	16.43	37.63	0	42.93	45.23	21.59	69.53	51.73	13.28	34.7	51.77	10.52	13.01	7.79	43.15	6.75	30.97	15.09	9.7	23.07	0	73.78	14.25	4.28	24.17	13.31	33.43	39.37	26.81	27.21	99.4	21.48	21.03	14.67	24.74
T22E5.10	0	0	0	0	0	0	0	0	0	0	0	0	0	0	0	0	0	0	0	0	0	0	0	0	0	0	0	0	0	0	0	0	0	0	0	0	0	0	0	8.61	0	0	0	0	0	0	0	0	0
Y51H4A.53	0	0	0	0	0	0	0	0	0	0	0	0	0	0	0	0	0	0	0	0	0	0	0	0	0	0	0	0	0	0	0	0	0	0	0	0	0	0	0	0	0	0	0	0	0	0	0	0	0
ZK652.13b	0	0	0	0	0	0	0	0	0	0	0	0	0	0	0	0	0	0	0	0	0	0	0	0	0	0	0	0	0	0	0	0	0	0	0	0	0	0	0	0	0	0	0	0	0	0	0	0	0
Y64G10A.300	0	0	0	0	0	0	0	0	0	0	0	0	0	0	0	0	0	0	0	0	0	0	0	0	0	0	0	0	0	0	0	0	0	0	0	0	0	0	0	0	0	0	0	0	0	0	0	0	0
ZC247.2	0	15.02	10.4	0	10.99	8.72	44.62	14.09	4.42	19.16	10.86	39.51	5.04	12.34	25.75	25.45	0	0	1.39	18.61	2.13	54.53	21.31	15.09	20.05	36.15	71.31	32.76	26.51	16.78	17.11	39.97	1.92	18.78	9.21	18.64	23.03	44.26	35.13	43.73	0	0	10.37	7.31	17.32	38.52	21.09	29.69	0
Y48B6A.5	0	0	0	17.85	0	5.3	0	0	0	0	1.45	0	0	0	0	0	0	0	0	0	1.23	0	0	0	0	0.5	0	0.28	0	4.03	0	0	0	0	2.67	0	0	0	0	1.56	0	0	0	0	0	0	13.14	3.36	0
C44E12.4	0	0	0	0	0	0	0	0	0	0	0	0	0	0	0	0	0	0	0	0	0	0	0	0	0	0	0	0	0	0	0	0	0	0	0	0	0	0	0	0	0	0	0	0	0	0	0	0	0
R02C2.1	9.56	0	0	0	0	0	0	0	0	0	0	0	0	0	0	0	0	0	0	0	0	0	0	0	0	0	0	0	0	0	0	0	0	0	0	0	0	0	0	0	0	0	0	0	0	0	0	0	0
B0432.17	0	0	0	0	0	0	0	0	0	0	0	0	0	0	0	0	0	0	0	0	0	0	0	0	0	0	0	0	0	0	0	0	0	0	0	0	0	0	0	0	0	0	0	0	0	0	0	0	0
Y59E9AL.11	0	0	0	0	0	0	0	0	0	0	0	0	0	0	0	0	0	0	0	0	0	0	0	0	0	0	0	0	0	0	0	0	0	0	0	0	0	0	0	0	0	0	0	0	0	0	0	0	0
F44F4.10	0	0	0	0	1.11	0	0	0	0	0	0	0	0	0	0	0	0	0	0	0	0	0	0	0	0	0	0	0	0	0	0	0	0	0	0	0	0	0	0	0	0	0	0	0	0	0	0	0	0
Y40H7A.124	0	0	0	0	0	0	0	0	0	0	0	0	0	0	0	0	0	0	0	0	0	0	0	0	0	0	0	0	0	0	0	0	0	0	0	0	0	0	0	0	0	0	0	0	0	0	0	0	0
Y105C5B.1056	0	0	0	0	0	0	0	0	0	0	0	0	0	0	0	0	0	0	0	0	0	0	0	0	0	0	0	0	0	0	0	0	0	0	0	0	0	0	0	0	0	0	0	0	0	0	0	0	0
C02B10.24	0	0	0	0	0	0	0	0	0	0	0	0	0	0	0	0	0	0	0	0	0	0	0	0	0	0	0	0	0	0	0	0	0	0	0	0	0	0	0	0	0	0	0	0	0	0	0	0	0
C12C8.4b	0	0	0	0	0	0	0	0	0	0	0	0	0	0	0	0	0	0	0	0	0	0	0	0	0	0	0	0	0	0	0	0	0	0	0	0	0	0	0	0	0	0	0	0	0	0	0	0	0
K08C9.4	0	0	0	14.99	4.91	7.62	0	6.82	6.27	0	0	0	27.5	18.83	5.97	22.94	21.92	0	2.3	0	15.96	8.33	0	15.4	11.47	4.28	15.54	3.19	2.96	15.02	8.53	1.11	0	10.13	19.27	0	0	2.93	9.28	0.74	1.22	25.46	5.27	0	4.07	0	0	0	0
Y105C5B.926	0	0	0	0	0	0	0	0	0	0	0	0	0	0	0	0	0	0	0	0	0	0	0	0	0	0	0	0	0	0	0	0	0	0	0	0	0	0	0	0	0	0	0	0	0	0	0	0	0
C32F10.6	0	10.39	0	0	0	0	0	0	0	1.22	0	0	0	0	0	7.01	0	0	0	0	0	0	0	0	0	0.37	0	0	0	4.83	0	0	0	0	0	0	0	0	0.82	0	0	0	0	0	0	0	0	0	0
Y119D3B.6	127.34	153.86	91.9	25.91	33.97	32.61	68.89	43.76	90.15	44.84	70.72	23.05	46.22	34.12	61.22	125.58	179.04	102.21	51.54	77.23	73.51	19.19	24.91	35.49	76.78	59.83	45.94	61.81	58.82	86.33	58.92	49.75	29.82	46.68	48.91	34.56	88.44	68.15	79.41	65.14	192.68	132.41	28.96	18.14	25.02	37.54	43.47	51.96	149.59
ZK1128.10	0	0	0	0	0	0	0	0	0	0	0	0	0	0	0	0	0	0	0	0	0	0	0	0	0	0	0	0	15.09	0	0	0	0	0	0	0	0	0	0	0	0	0	0	0	0	0	0	0	0
Y43F8B.11	2.23	0	0	7.67	0	3.89	7.79	3.47	4.64	0	11.14	15.67	0	9.67	0	26.71	0	0	8.14	8.79	15.82	5.98	2.58	0	12.43	5.06	18.35	0	35.58	8.18	0	5.93	2.65	6.79	0	0	1.15	9.07	33.96	3.97	34.56	19.92	5.2	6.47	9.74	4.09	19.03	0	0
Pseudogene:ZC47.9	45.44	30.64	0	0	1.97	2.19	0	2.93	11.01	0	0	0	31.04	5.4	1	0.79	124.97	0	3.46	0	0	1.67	0	0	0	5.72	0	0	0	31.29	0.86	0	0	2.54	0	0	5.21	5.87	1.55	2.24	40.53	0	0	0	4.08	0	0	0	0
C12D8.16	32.56	38.88	99.09	38.4	22.16	9.69	63.64	94.17	36.05	23.54	78.07	27.98	82.37	36.79	56.63	44.69	250.98	47.02	44.23	126.61	78.15	67.71	32.4	18.97	42.67	43.12	177.8	50.97	61.39	14.84	67.73	88.36	7.74	45.04	0	41.91	79.39	147.4	196.19	174.96	222.08	79.67	164.6	222.43	36.88	22.23	18.05	50.11	125.14
Y73F8A.151	0	0	0	0	0	0	0	0	0	0	0	0	0	0	0	0	0	0	0	0	0	0	0	0	0	0	0	0	0	0	0	0	0	0	0	0	0	0	0	0	0	0	0	0	0	0	0	0	0
C04A2.7a.1,C04A2.7a.2,C04A2.7c.1,C04A2.7c.2,C04A2.7d.2	44.96	18.65	18.8	41.15	41.52	29.25	113.56	72.8	43.38	66.58	81.13	54.58	20.78	14.04	73.61	35.64	0	6.28	68.01	69.15	2.58	70.74	53.97	14.46	32.67	83.45	20.61	142.57	50.75	70.76	95.52	120.72	169.2	21.31	41.02	50.23	127.22	116.58	94.75	106.93	114.47	0.96	160.8	86.89	48.42	39.17	47.76	43.18	33.64
Y60A3A.18	0	0	0	0	0	4.89	0	2.91	3.12	0	1.56	0	5.16	18.19	0	3.54	0	2.68	0	3.7	0	10	0	12.6	0	7.44	0	4.13	4.42	1.72	7.65	3.32	0	3.79	0	0	1.45	3.27	0	1.11	0	0	1.75	0	0	2.75	0	0	0
Y116A8A.66	0	0	0	0	0	0	0	0	0	0	0	0	0	0	0	0	0	0	0	0	0	0	0	0	0	0	0	0	0	0	0	0	0	0	0	0	0	0	0	0	0	0	0	0	0	0	0	0	0
Y105C5B.214	0	0	0	0	0	0	0	0	0	0	0	0	0	0	0	0	0	0	0	0	0	0	0	0	0	0	0	0	0	0	0	0	0	0	0	0	0	0	0	0	0	0	0	0	0	0	0	0	0
ZK546.13	0	21.26	38.69	27.18	33.84	28.63	25.17	22.98	13.75	16.28	18.88	39.66	30.12	29.24	15.33	11.48	45.14	18.72	0	12.43	6.43	21.12	19.59	19.03	6.23	7.11	30.22	17.04	16.8	26.21	20.11	14.06	19.46	24.12	34.91	37.14	28.57	11.29	0	26.35	0	19.4	32.41	7.7	36.87	43.74	34.99	20.45	8.66
C28D4.12	0	0	0	0	0	0	0	0	0	0	0	0	0	0	0	0	0	0	0	0	0	0	0	0	0	0	0	0	0	0	0	0	0	0	0	0	0	0	0	0	0	0	0	0	0	0	0	0	0
T10E9.5	52.37	127.62	0	0	3.73	0	9.22	12.31	0	0.98	7.89	3.16	0	5.11	13.19	32.95	0	38.52	69.55	0	65	0	0	0	14.56	6.29	6.53	0	0	20.39	9.7	1.4	0	14.42	9.77	0	10.64	6.46	6.21	0	24.66	134.99	11.08	21.43	8.59	5.22	3.11	2.04	16.22
T28F12.2a,T28F12.2c,T28F12.2d.2,T28F12.2e,T28F12.2f,T28F12.2g.2	121.29	109.2	29.59	277.82	174.57	169.53	126.97	248.69	193.65	195.59	159.4	161.18	153.18	126.27	229.17	143.9	52.48	156.89	130.03	153.47	159.05	123.99	172.34	111.26	163.21	194.18	32.55	114.15	96.69	164.32	221.99	137.57	399.44	135.59	121.04	95.89	262.33	217.16	111.96	227.3	128.37	26.02	161.73	44.22	193.76	125.87	92.12	140.43	190.92
K04H4.2a.1,K04H4.2a.2,K04H4.2a.3,K04H4.2b.1,K04H4.2b.2,K04H4.2b.3,K04H4.2c.1,K04H4.2c.2,K04H4.2c.3	0	0	0	5.67	2.39	3.24	3.64	4.78	1.23	6.9	2.3	2.6	4.28	8.99	6.92	4.83	1.29	2.69	24.66	3.54	1.92	2.54	3.63	5.31	5.18	4.19	2.65	6.03	0	29.81	4.79	1.86	31.26	5.92	1.94	0	12.66	0.29	15.69	10.36	8.23	12.42	9.33	12.95	1.12	3.52	7.96	4.96	8.95
F20B4.8	0	0	0	0	0	0	0	0	0	0	0	0	0	0	0	0	0	0	0	0	0	0	0	0	0	0	0	0	0	0	0	0	0	0	0	0	0	11.2	0	0	0	0	0	0	0	0	0	0	0
F32A6.11	0	0	0	0	0	0	0	0	0	0	0	0	0	0	0	0	0	0	0	0	0	0	0	0	0	0	0	0	0	0	0	0	0	0	0	0	0	0	0	0	0	0	0	0	0	0	0	0	0
Y60A9.3	0	0	0	0	0	0	0	0	0	0	0	0	0	0	0	0	0	0	84.32	0	0	0	0	0	0	0	0	0	0	9.63	0	0	0	0	0	0	0.54	0	0	0	0	0	0	0	0	0	0	0	0
Y71H2AM.1.1,Y71H2AM.1.2	14.08	21.75	9.84	107.24	31.21	34.09	45.06	58.52	20.89	52.77	44.79	29.81	29.75	58.3	55.23	53.89	110.66	36.26	17.17	39.23	5.65	21.15	33.58	51.11	22.98	46.69	37.88	33.61	39.02	51.77	78.82	41.16	5.39	20.16	56.98	48.61	25.09	49.95	36.16	30.92	11.78	53.12	74.84	32.23	64.59	48.07	58.45	81.21	70.58
ZK1240.2	69.54	100.35	152.02	225.94	111.96	72.74	214.7	157.17	121.13	171.71	168.77	158.05	162.21	224.99	190.01	145.22	128.49	37.57	25.62	127.67	58.46	117.08	197.53	198.08	206.04	216.6	38.92	113.29	301.71	241.04	132.97	124.33	143.4	73.32	140.57	91.21	142.07	138.32	59.44	71.69	179.1	38.12	139.35	221.44	365.74	228.72	114.09	170.75	287.12
H08M01.69	0	0	0	0	0	0	0	0	0	0	0	0	0	0	0	0	0	0	0	0	0	0	0	0	0	0	0	0	0	0	0	0	0	0	0	0	0	0	0	0	0	0	0	0	0	0	0	0	0
Y105C5A.1246	0	0	0	0	0	0	0	0	0	0	0	0	0	0	0	0	0	0	0	0	0	0	0	0	0	0	0	0	0	0	0	0	0	0	0	0	0	0	0	0	0	0	0	0	0	0	0	0	0
Pseudogene:F59A1.t8	0	0	0	0	0	0	0	0	0	0	0	0	0	0	0	0	0	0	0	0	0	0	0	0	0	0	0	0	0	0	0	0	0	0	0	0	0	0	0	0	0	0	0	0	0	0	0	0	0
Y43D4A.21	0	0	0	0	0	0	0	0	0	0	0	0	0	0	0	0	0	0	0	0	0	0	0	0	0	0	0	0	0	0	0	0	0	0	0	0	0	0	0	0	0	0	0	0	0	0	0	0	0
C04C11.8	0	0	0	0	0	0	0	0	0	0	0	0	0	0	0	0	0	0	0	0	0	0	0	0	0	0	0	0	0	0	0	0	0	0	0	0	0	0	0	0	0	0	0	0	0	0	0	0	0
ZK973.11	68.16	165.25	38.34	84.12	68.69	108.76	98.33	63.32	74.09	91.24	81.95	80.3	49.27	96.97	90.63	83.34	1.27	55.23	23.88	102.1	49.95	72.49	101.58	60.93	90.34	107.16	22.62	130.75	31.12	61.98	92.64	95.44	94.74	39.99	88.11	116.18	78.79	76.39	52.76	61.31	6.37	23.45	55.99	114.38	67.56	68.38	57.58	97.12	71.36
F14D7.6a,F14D7.6b,F14D7.6d	0	0	2.33	20.5	0	0	0	0	0.66	1.47	0	0.78	0	0	0	0	0	0	8.67	0	0	4.16	0.9	0	2.85	0	0	0.5	2.32	8.82	3.74	0	0	15.21	2.41	0.85	0	0	0	3.35	0	0	0	0	0	0	12.86	0	2.1
Y105C5B.1411	0	0	0	0	0	0	0	0	0	0	0	0	0	0	0	0	0	0	0	0	0	0	0	0	0	0	0	0	0	0	0	0	0	0	0	0	0	0	0	0	0	0	0	0	0	0	0	0	0
H04M03.31	0	0	0	0	0	0	0	0	0	0	0	0	0	0	0	0	0	0	0	0	0	0	0	0	0	0	0	0	0	0	0	0	0	0	0	0	0	0	0	0	0	0	0	0	0	0	0	0	0
Y51H4A.376	0	0	0	0	0	0	0	0	0	0	0	0	0	0	0	0	0	0	0	0	0	0	0	0	0	0	0	0	0	0	0	0	0	0	0	0	0	0	0	0	0	0	0	0	0	0	0	0	0
K06A1.2	0	0	0	0	0	0	0	0	8.67	0	0	0	0	0	0	0	0	0	7.64	0	1.17	0	0	0	0	0.47	0	0	0	0	3.95	0	0	0	0	0	0	0	0	0	0	0	0	0	0	0	0	0	0
W05B10.7	0	0	0	0	0	0	0	0	0	0	0	0	0	0	0	0	0	0	0	0	0	0	0	0	0	0	0	0	0	0	0	0	0	0	0	0	2.77	0	0	0	0	0	0	0	0	0	0	0	0
C33G3.12	0	0	0	0	0	0	0	0	0	0	0	0	0	0	0	0	0	0	0	0	0	0	0	0	0	0	0	0	0	0	0	0	0	0	0	0	9.22	0	0	0	0	0	0	0	0	0	0	0	0
C18C4.7	0	0	0	0	0	0	0	0	0	0	0	0	0	0	0	0	0	0	1.34	0	8.26	0	0	0	5.36	0	2.58	0	0	4.03	0	0	0.69	0	0	0	0	0	0	0.87	1.42	0	0	0	1.58	0	0	0	0
F07C4.13	0	0	0	0	0	0	0	0	0	0	0	11.79	0	0	8.91	0	0	0	13.02	0	0	0	0	0	0	0	0	9.42	0	29.45	0	0	0	0	3.63	15.46	0.92	0	0	2.11	0	0	1.66	0	0	0.43	10.85	0	0
Y105C5B.15a,Y105C5B.15b	0	0	0	0	0	0	0	0	0	0	0	0	0	0	0	0.58	0	0	0	0	0	1.43	0	0	0	0	0	0.64	0	7.2	0	0	0	0	0	0	0	0	0	0	0	0	8.15	0	0	5.6	0	4.16	0
Y48G1C.8a,Y48G1C.8b	3.13	6.16	3.17	14.19	4.27	9.5	3.89	12.42	3	8.64	2.37	1.89	1.3	1.52	3.41	4.53	0.35	17.94	0.44	4.54	4.72	1.26	5.18	3.17	4.31	7.21	4.39	6.95	4.94	2.65	13.13	8.42	0	9.85	4.35	4.42	2.17	8.55	0.06	5.11	7.06	5.25	2.8	0.46	7.17	3.84	8.43	6.72	0.73
C31G12.6	0	0	0	0	0	0	0	0	0	0	0	0	0	0	0	0	0	0	0	0	0	0	0	0	0	0	0	0	0	0	0	0	0	0	0	0	0	0	0	0	0	0	0	0	0	0	0	0	0
Y52B11A.5	0	0	0	0	0	5.04	0	0	0	0	3.21	0	0	0	0	0	0	0	0	0	0	0	0	0	0	0	0	0	0	0	0	0	0	0	0	0	4.48	2.24	0	0	0	0	0	0	0	3.54	0	4.97	7.3
Y105C5B.622	0	0	0	0	0	0	0	0	0	0	0	0	0	0	0	0	0	0	0	0	0	0	0	0	0	0	0	0	0	0	0	0	0	0	0	0	0	0	0	0	0	0	0	0	0	0	0	0	0
Y46C8AL.5	0	84.61	96.31	58.96	27.04	35.59	103.16	98.82	335.38	64.69	80.79	92.06	28.61	85.1	171.98	175.32	146.8	31.1	0	77.79	78.51	74.56	84.84	59.99	264.82	133.76	7.62	253.55	119.9	69.14	112.16	122.17	103.6	163.99	71.37	57.83	215.88	242.01	3.81	193.3	50.5	32.71	97.85	186.03	163.93	202.44	20.02	91.91	187.75
Y7A9A.1	0	28.62	10.52	19.21	29.2	10.81	32.55	29.54	38.73	15.93	44.35	55.49	18.93	10.77	31.8	0	61.34	0	1.09	52.19	34.43	34.54	30.59	5.94	41.99	40.27	12.67	37.25	4.22	14.29	38.76	41.92	45.69	14.97	34.43	43.98	29.47	41.06	51.04	24.73	45.53	27.06	4.73	0	17.9	10.87	3.11	7.62	0
F58F9.9a,F58F9.9b	0	0	0	0	0	0	0	0	0	0	0	0	0	0	0	0	0	0	12.4	0	0	0	0	0	0	0	0	0	0	21.74	0	0	0	0	0	0	0	0	0	0	0	0	0	7.15	0	0	0	0	12.28
F29B9.11.1,F29B9.11.2	172.88	119.23	166.76	169.17	276.53	317.33	292.48	159.87	368.61	329.92	254.22	349.31	256.04	348.11	131.65	87.45	13.25	159.5	76.84	302.29	198.39	321.29	376.99	271.68	235.84	238.39	42.36	205.51	160.09	202.96	119.44	387.1	60.26	238.88	314.63	278.66	190.39	214.32	99.83	201.54	126.46	287.03	248.04	90.44	210.7	366.78	176.5	238.58	151.18
C24D10.13	0	0	0	0	0	0	0	0	0	0	0	0	0	0	0	0	0	0	0	0	0	0	0	0	0	0	0	0	0	0	0	0	0	0	0	0	0	0	0	0	0	0	0	0	0	0	0	0	0
Y105C5B.741	0	0	0	0	0	0	0	0	0	0	0	0	0	0	0	0	0	0	0	0	0	0	0	0	0	0	0	0	0	0	0	0	0	0	0	0	0	0	0	0	0	0	0	0	0	0	0	0	0
Y71F9B.22	0	0	0	0	0	0	0	0	0	0	0	0	0	0	0	0	0	0	0	0	0	0	15.77	0	0	0	0	0	0	0	0	0	0	0	0	0	0	0	0	0	0	0	0	0	0	0	0	0	0
ZC410.4a,ZC410.4b	51.71	83.35	18.61	42.52	15.67	8.87	45.68	43.28	43.01	21.26	27.16	15.35	15.72	15.98	57.87	23.06	235.05	15.06	9.06	33.61	37.65	12.35	15.01	33.2	15.21	41.6	36.04	36.01	43.1	56.24	34.02	37.07	8.13	13.7	18.54	22.9	23.57	26.89	17.74	50.05	64.43	61.32	27.34	45.58	17.62	15.91	31.21	70.16	102.37
Y37A1B.180	0	0	0	0	0	0	0	0	0	0	0	0	0	0	0	0	0	0	0	0	0	0	0	0	0	0	0	0	0	0	0	0	0	0	0	0	0	0	0	0	0	0	0	0	0	0	0	0	0
Pseudogene:R09F10.10	0	0	0	0	0	0	0	0	0	0	0	0	0	0	0	0	0	0	11.11	0	0	0	0	0	0	0	0	0	0	2.48	0	0	0	0	0	0	0	0	0	0	0	0	0	0	0	0	0	0	0
F09C6.12	0	0	0	0	0	0	0	0	0	0	0	0	0	0	0	0	0	0	13.23	0	0	0	0	0	0	0	0	0	0	0	0	0	0	0	0	0	0	0	0	0	0	0	0	0	0	0	0	0	0
T13F2.3a,T13F2.3b	0	2.53	0	8.75	6.69	11.29	3.2	14.94	6.46	20.15	13.95	14.31	4.68	10.96	7.76	5.86	23.83	0.25	18.68	15.11	0	9.06	26.68	5.33	6.82	17.03	0.41	15.96	0.41	19.09	18.9	9.69	0.41	23.17	14.62	16.07	12.86	21.35	10.38	13.08	9.47	19	21.71	0.33	16.59	20.23	0	13.64	54.63
Y116A8C.304	0	0	0	0	0	0	0	0	0	0	0	0	0	0	0	0	0	0	0	0	0	0	0	0	0	0	0	0	0	0	0	0	0	0	0	0	0	0	0	0	0	0	0	0	0	0	0	0	0
R13H7.13	0	0	0	0	0	0	0	0	0	0	0	0	0	0	0	0	0	0	0	0	0	0	0	0	0	0	0	0	0	0	0	0	0	0	0	0	0	0	0	0	0	0	0	0	0	0	0	0	0
Y67A10A.58	0	0	0	0	0	0	0	0	0	0	0	0	0	0	0	0	0	0	0	0	0	0	0	0	0	0	0	0	0	0	0	0	0	0	0	0	0	0	0	0	0	0	0	0	0	0	0	0	0
C54D2.2	2.86	10.35	4.27	0	2.27	2.51	6.67	4.46	3.56	0	9.55	0	5.3	6.25	4.55	0	0	8.2	0	5.62	0	0	3.33	3.24	5.37	0	6.71	4.45	0	31.42	1.96	2.55	6.78	2.91	0	21.86	0.74	1.66	8.19	3.4	5.52	6.97	5.33	0	9.44	7.37	0	3.71	31.2
C01H6.10	0	0	0	0	0	0	0	0	0	0	0	0	0	0	0	0	0	0	0	0	0	0	0	0	0	0	0	0	0	0	0	0	0	0	0	0	0	0	0	0	0	0	0	0	0	0	0	0	0
F21C3.2	0	0	0	0	0	7.15	20.52	0	0	0	0.91	0	0	0	0	0	0	0	5.57	4.94	0	4.36	0	0	0	14.1	57.35	7.79	0	0	8.22	0	0	4.44	13.42	0	0.14	7.73	0	4.58	25.41	0	0	0	0	5.64	0	0	0
F47B10.1	14.29	0	6.3	12.71	17.2	24.03	18.22	9.94	33.55	14.62	28.89	41.69	22.01	26.55	19.16	5.84	0.21	8.65	1.31	14.17	1	19.74	20.35	7.9	15.48	12.55	9.25	22.13	3.36	14.45	21.26	25.08	78.83	32.25	8.68	30.18	27.67	4.99	26.98	19.44	9.77	5.78	11.3	1.37	22.2	25.76	13.02	18.23	0
R03H10.5	0	0	0	0	0	0	0	0	0	0	0	0	0	0	0	0	0	0	0	0	0	0	0	0	0	0	0	0	0	2.78	0	0	0	0	0	0	0	0	0	0	0	0	0	0	0	0	0	0	0
C44B12.3	0	0	0	0	0	0	6.84	0	0	0	9.88	0	11.09	6.61	0	0	0	37.92	0	0	0	0	0	0	0	0	0	3.52	0	0	0	0	0	6.06	0	0	0	0	0	17.41	0	0	10.88	0	0	4.35	0	0	0
D2092.6	10.99	0.89	4.86	2.8	8.57	0	3.82	3.4	1.37	8.86	1.82	11.99	11.99	0	11.28	17.27	0	0	6.03	13.06	0	7.26	5.03	3.66	0	13.07	19.39	5.59	0	8.08	15.63	7.73	13.79	1.11	3.36	11.92	12.76	9.59	1.36	7.8	0	0	11.76	8.47	3.55	5.21	4.3	8.43	8.75
Y105C5A.1032	0	0	0	0	0	0	0	0	0	0	0	0	0	0	0	0	0	0	0	0	0	0	0	0	0	0	0	0	0	0	0	0	0	0	0	0	0	0	0	0	0	0	0	0	0	0	0	0	0
R13A1.8	29.62	0	3.36	0	10.67	0.99	5.29	4.41	3.31	0	3.77	2.26	0	2.43	0.9	0	0	0	0	14.66	0	4.52	5.21	0	8.29	18.07	0	0	0.67	11.51	9.26	6.02	0	0	0	22.24	4.7	19.88	1.68	5.4	0	16.6	2.12	9.88	0	10.81	23.78	7.29	18.15
R10H10.6	59.38	0	67.14	0	0	0	13.82	0	3.95	16.19	0	19.08	15.32	25.78	14.14	17.96	120.66	44.2	51.96	23.38	13.48	25.48	0	5.35	26.53	4.04	0	2.97	0	45.71	14.58	25.29	0	19.29	7.41	2.59	0	11.03	29.75	11.28	20.67	25.05	2.21	0	7.79	10.46	35.84	12.27	31.34
C47A4.37	0	0	0	0	0	0	0	0	0	0	0	0	0	0	0	0	0	0	0	0	0	0	0	0	0	0	0	0	0	0	0	0	0	0	0	0	0	0	0	0	0	0	0	0	0	0	0	0	0
Pseudogene:F26D2.8	0	0	0	0	0	0	5.97	0	0	0	0	6.13	4.68	0	0	0	0	0	24.48	0	0	0	0	0	0	0	0	0	0	2.84	0	0	0	0	0	0	0	0	0	0	0	0	0	0	0	0	0	0	0
Y57G11C.89	0	0	0	0	0	0	0	0	0	0	0	0	0	0	0	0	0	0	0	0	0	0	0	0	0	0	0	0	0	0	0	0	0	0	0	0	0	0	0	0	0	0	0	0	0	0	0	0	0
T22B11.3	0	0	0	0	8.54	0.95	0	0	0	4.08	0.91	16.31	1.99	0	1.3	13.77	0	0	0	3.25	6.17	8.69	1.25	6.08	0	7.45	5.16	15.67	0	10.07	4.45	0	2.85	0	3.35	3.56	1.7	4.46	0	3.89	0	0	12.75	0	3.54	4.4	0	2.8	0
K04D7.11	0	0	0	0	0	0	0	0	0	0	0	0	0	0	0	0	0	0	0	0	0	0	0	0	0	0	0	0	0	0	0	0	0	0	0	0	0	0	0	0	0	0	6.42	0	0	0	0	0	0
Y116F11B.1	0	0	0	6.66	9.21	10.12	0	2.99	0	16.57	16.03	0	0	4.23	6.1	12.06	0	0	0	3.74	0	5.21	0	0	0	8.66	0	0	0	10.47	7.88	0	0	0	0	8.37	7.86	4.43	0	0	0	0	1.78	0	0	0	0	4.98	0
F42A10.1.1,F42A10.1.2	4.83	3.53	20.59	16.36	24.72	26.66	53.82	40.73	35.36	46.78	37.45	22.92	12.68	34.29	38.5	34.62	6.8	26.16	31	29.78	1.36	24.77	21.43	31.43	28.7	55.86	0	47.7	33.83	30.25	17.32	22.86	88.96	25.19	39.54	33.49	26.48	67.62	41.89	57.18	14.2	32.82	48.61	25.12	8.27	42.95	21.38	57.29	74
B0273.109	0	0	0	0	0	0	0	0	0	0	0	0	0	0	0	0	0	0	0	0	0	0	0	0	0	0	0	0	0	0	0	0	0	0	0	0	0	0	0	0	0	0	0	0	0	0	0	0	0
C44C10.1	1.27	12.32	5.62	7.56	1.98	3.3	2.95	1.97	7.91	0	6.3	5.05	8.09	5.43	6.02	0	2.21	0.91	0	0	1.79	5.04	0	0	11.57	0	11.2	2.01	2.99	0	12.91	3.35	3.91	2.56	0	4.13	4.58	0.74	2.81	0	0	2.05	1.77	1.22	0	3.24	8.28	1.63	0
Y45G12C.8	0	0	0	0	0	0	0	0	0	0	0	0	0	0	0	2.71	0	0	0	0	0	0	0	0	0	0	0	0	8.47	1.32	0	0	0	0	0	0	0	0	5.64	0	18.17	0	4.69	0	0	0	0	0	3.27
Y76A2B.3	0	27.41	0	0.94	7.29	9.53	0	5.56	11.27	2.06	5.47	9.84	30.04	1.17	10.25	0	23.32	6.3	0.51	3.3	0	7.27	3.15	1.22	12.95	2.51	0	4.96	16.27	5.6	4.11	4.37	0	9.98	16.77	2.99	8.86	4.51	7.45	4.25	21.09	3.58	0.77	0.53	0	6.85	6.48	0	5.68
Y116A8A.144	0	0	0	0	0	0	0	0	0	0	0	0	0	0	0	0	0	0	0	0	0	0	0	0	0	0	0	0	0	0	0	0	0	0	0	0	0	0	0	0	0	0	0	0	0	0	0	0	0
C29A12.21	0	0	0	0	0	0	0	0	0	0	6.32	0	0	0	0	0	0	0	0	0	0	0	0	0	0	0	0	0	0	20.25	0	0	0	0	0	0	0	0	0	0	0	0	10.38	0	0	0	0	0	0
F28F8.t2	0	0	0	0	0	0	0	0	0	0	0	0	0	0	0	0	0	0	0	0	0	0	0	0	0	0	0	0	0	0	0	0	0	0	0	0	0	0	0	0	0	0	0	0	0	0	0	0	0
ZK637.11	0	0	0	0	0	0	0	0	0	0	0	0	0	0	0	0	0	0	0	0	1.61	0	0	0	0	0	0	0	0	0	0	0	0	0	0	0	0	0	0	0	0	16.61	0	0	0	0	0	0	0
B0513.74	0	0	0	0	0	0	0	0	0	0	0	0	0	0	0	0	0	0	0	0	0	0	0	0	0	0	0	0	0	0	0	0	0	0	0	0	0	0	0	0	0	0	0	0	0	0	0	0	0
C39H7.20	0	0	0	0	0	0	0	0	0	0	0	0	0	0	0	0	0	0	0	0	0	0	0	0	0	0	0	0	0	0	0	0	0	0	0	0	0	0	0	0	0	0	0	0	0	0	0	0	0
Y116A8C.179	0	0	0	0	0	0	0	0	0	0	0	0	0	0	0	0	0	0	0	0	0	0	0	0	0	0	0	0	0	0	0	0	0	0	0	0	0	0	0	0	0	0	0	0	0	0	0	0	0
R13A1.7	0	0	0	0	0	0	0	0	0	0	5.02	0	0	0	0	0	0	0	0	0	0	0	0	0	0	0	0	0	0	0	0	0	0	0	0	0	0	0	0	0	0	0	0	0	0	0	0	0	0
Y51H4A.589	0	0	0	0	0	0	0	0	0	0	0	0	0	0	0	0	0	0	0	0	0	0	0	0	0	0	0	0	0	0	0	0	0	0	0	0	0	0	0	0	0	0	0	0	0	0	0	0	0
Y73B6BL.85	0	0	0	0	0	0	0	0	0	0	0	0	0	0	0	0	0	0	0	0	0	0	0	0	0	0	0	0	0	0	0	0	0	0	0	0	0	0	0	0	0	0	0	0	0	0	0	0	0
Y45F10D.114	0	0	0	0	0	0	0	0	0	0	0	0	0	0	0	0	0	0	0	0	0	0	0	0	0	0	0	0	0	0	0	0	0	0	0	0	0	0	0	0	0	0	0	0	0	0	0	0	0
K02C4.3	15.56	0.33	0	6.45	2.32	3.99	15.49	6.32	13.27	12.18	6.74	9.95	4.43	1.15	6.98	1.37	0.08	0.58	14.25	7.87	0	7.14	3.71	3	8.31	12.98	12.38	7.62	11.54	27.88	11.78	11.7	1.49	9.55	12.35	6.2	5.22	15.74	0	10.97	13.62	4.19	2.41	31.73	2.33	4.17	3.72	9.72	8.94
F53A9.3	0	0	0	0	0	0	0	0	0	0	0	0	4.89	0	4.21	0	0	0	0	0	0	0	0	0	9.92	0	0	0	4.7	0	0	0	0	0	0	2.89	0	0	0	0	0	0	0	0	0	0	5.22	0	0
T26C11.4a,T26C11.4b	28.53	0	8.91	1.03	20.72	17.78	9.15	15.94	10.34	23.33	7.01	17.38	16.48	5.15	10.29	3.43	0	3.46	16.11	23.49	30.71	14.35	7.6	6.04	19.68	14.1	25.02	18.62	9.63	10.05	7.38	19.17	20.26	11.55	11.03	5.91	5.17	12.36	0	8.97	18.97	27.98	19.48	14.6	6.5	31.82	16.18	17.8	10.62
Y116A8C.463	0	0	0	0	0	0	0	0	0	0	0	0	0	0	0	0	0	0	0	0	0	0	0	0	0	0	0	0	0	0	0	0	0	0	0	0	0	0	0	0	0	0	0	0	0	0	0	0	0
H14E04.2a,H14E04.2b,H14E04.2c,H14E04.2d	8.72	0	9.47	1.04	4.3	1.05	0	0	9.34	4.14	3.97	2.33	0.52	0	3.27	0	3.93	12.94	15.13	0.57	0	3.85	3.99	3.24	0	2.03	4.89	5.39	3.74	11.38	4.51	3.14	17.25	0	3.47	3.18	0.46	4.13	3.98	1.4	0	0	1.67	5.1	3.66	2.78	1.17	0.72	1.12
T21H8.10	0	0	0	0	0	0	0	0	0	0	0	0	0	0	0	0	0	0	0	0	0	0	0	0	0	0	0	0	0	0	0	0	0	0	0	0	0	0	0	0	0	0	0	0	0	0	0	0	0
Pseudogene:F40H7.6	0	0	0	0	0	0	0	0	0	0	1.11	0	0	0	0	0	0	0	0	0	0	0	0	0	0	0	0	0	0	0	0	0	0	0	0	0	0	0	0	0	0	0	0	0	0	0	0	0	0
Y45F10D.94	0	0	0	0	0	0	0	0	0	0	0	0	0	0	0	0	0	0	0	0	0	0	0	0	0	0	0	0	0	0	0	0	0	0	0	0	0	0	0	0	0	0	0	0	0	0	0	0	0
F23B2.25	0	0	0	0	0	0	0	0	0	0	0	0	0	0	0	0	0	0	0	0	0	0	0	0	0	0	0	0	0	0	0	0	0	0	0	0	0	0	0	0	0	0	0	0	0	0	0	0	0
Y105C5A.347	0	0	0	0	0	0	0	0	0	0	0	0	0	0	0	0	0	0	0	0	0	0	0	0	0	0	0	0	0	0	0	0	0	0	0	0	0	0	0	0	0	0	0	0	0	0	0	0	0
M03D4.66	0	0	0	0	0	0	0	0	0	0	0	0	0	0	0	0	0	0	0	0	0	0	0	0	0	0	0	0	0	0	0	0	0	0	0	0	0	0	0	0	0	0	0	0	0	0	0	0	0
T06H11.t1	0	0	0	0	0	0	0	0	0	0	0	0	0	0	0	0	0	0	0	0	0	0	0	0	0	0	0	0	0	0	0	0	0	0	0	0	0	0	0	0	0	0	0	0	0	0	0	0	0
T08B6.53	0	0	0	0	0	0	0	0	0	0	0	0	0	0	0	0	0	0	0	0	0	0	0	0	0	0	0	0	0	0	0	0	0	0	0	0	0	0	0	0	0	0	0	0	0	0	0	0	0
Y40H7A.215	0	0	0	0	0	0	0	0	0	0	0	0	0	0	0	0	0	0	0	0	0	0	0	0	0	0	0	0	0	0	0	0	0	0	0	0	0	0	0	0	0	0	0	0	0	0	0	0	0
F13E9.6.1,F13E9.6.2	0	0	0	0	0	0	4.14	2.76	2.5	4.46	0	2.38	0	0	0	0	28.19	1.71	0	0	0	1.55	0	0	0	0	0	1.15	0	5.48	9.78	3.19	0.28	0	0	3.81	0	0	0	0	0	0	0	0	0	0	0	0	7.73
F23B2.17	0	0	0	0	0	0	0	0	0	0	0	0	0	0	0	0	0	0	0	0	0	0	0	0	0	0	0	0	0	0	0	0	0	0	0	0	0	0	0	0	0	0	0	0	0	0	0	0	0
C24G6.8.1,C24G6.8.2,C24G6.8.3,C24G6.8.4	24.26	34.38	34.47	11.37	38.73	32.81	22.93	49.59	17.8	36	30.19	42.25	50.83	68.81	21.97	27.5	18.72	30.56	36.78	12.24	11.04	26.14	40.35	35.71	56.71	27.77	3.13	39.65	42.73	19.42	16.13	16.16	4.67	23.92	81.67	42.65	23.83	26.85	33.41	22.58	27.38	53.39	27.22	16.74	46.88	53.29	9.64	38.1	45.06
Y37A1B.283	0	0	0	0	0	0	0	0	0	0	0	0	0	0	0	0	0	0	0	0	0	0	0	0	0	0	0	0	0	0	0	0	0	0	0	0	0	0	0	0	0	0	0	0	0	0	0	0	0
T07F10.9	0	0	0	0	0	0	0	0	0	0	0	0	0	0	0	0	0	0	0	0	0	0	0	0	0	0	0	0	0	0	0	0	0	0	0	0	0	0	0	0	0	0	0	0	0	0	0	0	0
Y7A9A.41	0	0	0	0	0	0	0	0	0	0	0	0	0	0	0	0	0	0	0	0	0	0	0	0	0	0	0	0	0	0	0	0	0	0	0	0	0	0	0	0	0	0	0	0	0	0	0	0	0
Y105C5A.389	0	0	0	0	0	0	0	0	0	0	0	0	0	0	0	0	0	0	0	0	0	0	0	0	0	0	0	0	0	0	0	0	0	0	0	0	0	0	0	0	0	0	0	0	0	0	0	0	0
F33H1.8	0	0	0	0	0	0	0	0	0	0	0	0	0	0	0	0	0	0	0	0	0	0	0	0	0	0	0	0	0	0	0	0	0	0	0	0	0	0	0	0	0	0	0	0	0	0	0	0	0
Y41E3.226	0	0	0	0	0	0	0	0	0	0	0	0	0	0	0	0	0	0	0	0	0	0	0	0	0	0	0	0	0	0	0	0	0	0	0	0	0	0	0	0	0	0	0	0	0	0	0	0	0
Y7A9A.48	0	0	0	0	0	0	0	0	0	0	0	0	0	0	0	0	0	0	0	0	0	0	0	0	0	0	0	0	0	0	0	0	0	0	0	0	0	0	0	0	0	0	0	0	0	0	0	0	0
Y10G11A.70	0	0	0	0	0	0	0	0	0	0	0	0	0	0	0	0	0	0	0	0	0	0	0	0	0	0	0	0	0	0	0	0	0	0	0	0	0	0	0	0	0	0	0	0	0	0	0	0	0
Pseudogene:F07H5.5b	509.59	761.09	689.71	1162.2	982.84	681.62	1109.35	1471.85	1120.97	1064.9	983.99	763.87	886.56	1038.73	766.45	866.04	811.59	841.41	754.85	867.09	552.53	981.38	1056.78	947.22	1075.3	1258.36	1041.4	1351.27	1378.96	1097.44	924.03	1006.8	998.28	1063.34	904.44	988.74	963.62	1509.86	945.25	1589.59	848.15	702.93	1110.26	860.21	1013.29	1029.3	701.38	1457.88	1681.13
F26D12.72	0	0	0	0	0	0	0	0	0	0	0	0	0	0	0	0	0	0	0	0	0	0	0	0	0	0	0	0	0	0	0	0	0	0	0	0	0	0	0	0	0	0	0	0	0	0	0	0	0
Y73F8A.699	0	0	0	0	0	0	0	0	0	0	0	0	0	0	0	0	0	0	0	0	0	0	0	0	0	0	0	0	0	0	0	0	0	0	0	0	0	0	0	0	0	0	0	0	0	0	0	0	0
C55C3.35	0	0	0	0	0	0	0	0	0	0	0	0	0	0	0	0	0	0	0	0	0	0	0	0	0	0	0	0	0	0	0	0	0	0	0	0	0	0	0	0	0	0	0	0	0	0	0	0	0
C06E7.20	0	0	0	0	0	0	0	0	0	0	0	0	0	0	0	0	0	0	0	0	0	0	0	0	0	0	0	0	0	0	0	0	0	0	0	0	0	0	0	0	0	0	0	0	0	0	0	0	0
F13G11.53	0	0	0	0	0	0	0	0	0	0	0	0	0	0	0	0	0	0	0	0	0	0	0	0	0	0	0	0	0	0	0	0	0	0	0	0	0	0	0	0	0	0	0	0	0	0	0	0	0
Y105C5B.1125	0	0	0	0	0	0	0	0	0	0	0	0	0	0	0	0	0	0	0	0	0	0	0	0	0	0	0	0	0	0	0	0	0	0	0	0	0	0	0	0	0	0	0	0	0	0	0	0	0
C04C11.19	0	0	0	0	0	0	0	0	0	0	0	0	0	0	0	0	0	0	0	0	0	0	0	0	0	0	0	0	0	0	0	0	0	0	0	0	0	0	0	0	0	0	0	0	0	0	0	0	0
T16A1.8	0	0	0	0	0	0	0	0	0	0	6.35	0	0	0	0	0	0	0	5.02	0	0	0	0	0	0	0	8.4	0.35	0	1.01	0	9.66	0	0	0	1.19	0	0.64	0	0	0	4.44	0	0	0	0	0	0	0
F46H5.6	0	11.28	0	3.99	8.94	1.35	1.21	10.93	0	1.62	4.32	14.49	0	0	10.53	22.38	0	0	0	4.16	1.47	26.14	10.13	30.65	0	0	0	16.27	8.63	46.75	14.87	1.38	0.62	2.1	7.94	0.57	1.08	2.14	0	14.87	12.29	0	0	0	0.56	13.54	0	28.71	36.68
C18H7.7.1,C18H7.7.2	0	0	0	0	0	0	0	0	0	0	0	0	0	0	0	0	0	0	0	0	0	0	0	0	0	0	0	0	0	0	0	0	0	0	0	0	0	0	0	0	0	0	0	0	0	0	0	0	0
F26D12.36	0	0	0	0	0	0	0	0	0	0	0	0	0	0	0	0	0	0	0	0	0	0	0	0	0	0	0	0	0	0	0	0	0	0	0	0	0	0	0	0	0	0	0	0	0	0	0	0	0
F57E7.7	0	0	0	0	0	0	0	0	0	0	0	0	0	0	0	0	0	0	0	0	0	0	0	0	0	0	0	0	0	0	0	0	0	0	0	0	0	0	0	0	0	0	0	0	0	0	0	0	0
B0414.2	0	0	22.15	0	3.08	0.68	13.79	2.45	0	12.79	8.51	7.85	2.16	3.37	6.88	68.77	0	3.39	1.45	11.01	3.35	0	2.71	0.88	8.61	2.7	12.61	2.78	1.4	9.48	0.54	2.79	0	27.06	9.65	11.17	1.43	8.77	24.4	6.57	10.83	8.98	0	0	30.61	4.05	18.08	2.03	12.05
Y105C5A.761	0	0	0	0	0	0	0	0	0	0	0	0	0	0	0	0	0	0	0	0	0	0	0	0	0	0	0	0	0	0	0	0	0	0	0	0	0	0	0	0	0	0	0	0	0	0	0	0	0
F42A8.1	677.42	1390.78	867.04	677.74	606.51	867.31	34.39	330.45	1142.1	553.71	600.8	921.67	145.54	812.65	1259.73	161.28	936.14	110.89	252.48	722.54	595.99	483.82	96.25	173.56	1185.76	154.28	104.14	463.21	367.46	238.4	638.41	632.66	1672.78	433.72	491.39	640.6	682.22	269.62	1581.42	552.62	185.18	313.36	52.17	155.2	230.83	490.41	152.74	18.94	152.32
T15B7.18	0	0	0	0	0	0	0	0	0	0	0	0	0	0	0	0	0	0	0	0	0	0	0	0	0	0	0	0	0	0	0	0	0	0	0	0	0	0	0	0	0	0	0	0	0	0	0	0	0
Y45F10D.93	0	0	0	0	0	0	0	0	0	0	0	0	0	0	0	0	0	0	0	0	0	0	0	0	0	0	0	0	0	0	0	0	0	0	0	0	0	0	0	0	0	0	0	0	0	0	0	0	0
ZK909.7	0	0	0	0	0	0	0	0	0	0	0	0	0	0	0	0	0	0	0	0	0	0	0	0	0	0	0	0	0	0	0	0	0	0	0	0	0	0	0	0	0	0	0	0	0	0	0	0	0
T08A9.13	0	6.04	0	0	3.03	0	13.21	2.95	17.22	9.34	3.16	15.34	21.14	4.17	0	21.43	0	8.13	20.55	29.5	0	5.14	22.16	4.32	36.03	14.96	11.05	4.65	8.94	3.45	5.18	6.75	0	3.87	12.02	4.13	8.72	4.37	10.63	2.24	10.85	0	5.27	0	12.58	9.76	0	68.85	22.59
T07A9.9a.1,T07A9.9a.2,T07A9.9a.3,T07A9.9b.1,T07A9.9b.2,T07A9.9c	458.53	504.55	233.66	633.66	479.18	659.47	700.69	746.41	384.57	533.94	516.37	328.79	570.47	483.68	469.59	645.96	389.14	504.2	310.8	350.81	169.37	312.96	382.1	498.81	303.1	668.06	682.25	696.22	520.49	665.07	490.6	354.75	728.19	370.58	462.7	539.57	417.32	807.84	776.17	651.29	337.84	160.76	569.05	283.81	445.94	424.39	521.61	583.15	543.88
R10D12.2	1.08	0	0	0	0	0	0	0	0	0	0	0	0	0	0	0.68	0	0	11.85	0	0	0	0	0	0	0	0	1.37	0	6.95	0	0	0	0	0	0	0	1.26	0	0	0	0	0	7.28	0	0.39	1.41	0	0
Y106G6A.2b	0	0	9.34	4.49	3.3	6.4	9.81	21.28	6.59	11.14	15.73	6.29	4.81	4.51	24.21	0	25.85	6.78	46.39	13.61	1.49	8.38	13.29	2.35	11.53	14.37	0.62	21.85	9.34	12.63	16.47	12.09	55.33	27.64	3.23	2.29	10.64	14.76	24.27	15.02	43.26	0.86	8.36	62.11	14.78	3.86	11.72	21.64	38.51
T27A3.11	0	0	0	0	0	0	0	0	0	0	0	0	0	0	0	0	0	0	0	0	0	0	0	0	0	0	0	0	0	0	0	0	0	0	0	0	0	0	0	0	0	0	0	0	0	0	0	0	0
W07G1.23	0	0	0	0	0	0	0	0	0	0	0	0	0	0	0	0	0	0	0	0	0	0	0	0	0	0	0	0	0	0	0	0	0	0	0	0	0	0	0	0	0	0	0	0	0	0	0	0	0
Pseudogene:AC8.1	0	0	0	0.45	0.83	0.46	1.86	1.65	1.55	2.65	1.32	0.53	1.45	0	2.73	2.01	0.47	0	0.49	0	0.75	1.4	2.43	0	0	1.81	0	1.2	0.63	0.98	0.36	1.4	2.02	1.07	0	2.31	0.41	1.55	1.06	0.95	0	0.43	0.75	0.51	2.28	1.17	0	0.68	2.84
Pseudogene:Y69H2.t1	0	0	0	0	0	0	0	0	0	0	0	0	0	0	0	0	0	0	0	0	0	0	0	0	0	0	0	0	0	0	0	0	0	0	0	0	0	0	0	0	0	0	0	0	0	0	0	0	0
K04C1.3	0	0	0	0	0.76	0	0	0	0	1.82	0	0	12.44	0	0	29.5	0	0	0	4.84	4.13	3.87	0	4.34	0	8.31	0	0.31	0	8.09	2.65	0	0.46	4.91	0	0	0	2.28	24.17	0	0	0	0	0	0	2.14	13.38	1.25	0
K08B5.4	0	0	0	0	0	0	0	0	0	0	0	0	0	0	0	0	0	0	0	0	0	0	0	0	0	0	0	0	0	0	0	0	0	0	0	0	0	0	0	0	0	0	0	0	0	0	0	0	0
C18B12.7	0	0	0	0	0	0	0	0	0	0	0	0	0	0	0	0	0	0	0	0	0	0	0	0	0	0	0	0	0	0	0	0	0	0	0	0	0	0	0	0	0	0	0	0	0	0	0	0	0
Pseudogene:Y68A4A.1	0	0	0	0	0	0	0	0	0	0	0	4.79	0	0	0	0	0	0	12.13	0	0	0	0	0	0	0	0.71	0	0	6.65	0	0	0	0	0	0	0	0	0	0	0	0	0	0	0	0	0	0	0
C52A10.1	34.8	59.28	70.53	35.36	12.97	21	44.37	26.35	17.06	27.61	32.72	28.9	32.78	28.8	32.93	17.92	92.91	50.53	28.01	35.21	28.37	26.54	34.08	23.85	32.66	61.88	36.05	48.66	87.58	17.91	33.4	13.43	11.37	13.26	14.79	29.39	35.57	32.82	11.07	27.16	40.76	23.64	32.05	37.49	48.44	62.59	11.32	34.62	44.44
ZK829.3	0	0	11.67	0	0	0	0	0	18.31	0	8.74	0	0	0	0	0.55	0	0	0.81	4.37	0	2.32	0	0	0	3.99	24.91	1.69	0	1.62	0	0	0	0	0	0	0	0	0	0	7.74	2.14	0	25.46	8.52	0	0	0	0
H04M03.24	0	0	0	0	0	0	0	0	0	0	0	0	0	0	0	0	0	0	0	0	0	0	0	0	0	0	0	0	0	0	0	0	0	0	0	0	0	0	0	0	0	0	0	0	0	0	0	0	0
Y39A1A.21a	0	0	18.93	10.93	6.27	1.39	7.44	0	14.62	1.98	7.96	3.19	1.46	3.44	2.53	3.02	0	28.56	0	6.32	11.3	6.38	0	0	2.94	2.72	4.7	6.57	11.32	8.81	2.17	1.41	1.14	9.69	0	6.96	2.48	9.3	2.74	2.84	4.66	0	4.47	0	0	3.51	2.09	0	3.03
F13H6.19	0	0	0	0	0	0	0	0	0	0	0	0	0	0	0	0	0	0	0	0	0	0	0	0	0	0	0	2.32	0	0	0	0	0	0	0	0	0	0	0	0	0	0	3.64	0	0	0	0	0	0
Y57G11C.740	0	0	0	0	0	0	0	0	0	0	0	0	0	0	0	0	0	0	0	0	0	0	0	0	0	0	0	0	0	0	0	0	0	0	0	0	0	0	0	0	0	0	0	0	0	0	0	0	0
T02E9.20	0	0	0	0	0	0	0	0	0	0	0	0	0	0	0	0	0	0	11.64	0	0	0	0	0	0	0	0	0	0	0	0	0	0	0	0	0	0	0	0	0	0	0	0	0	0	0	0	0	0
F38C2.24	0	0	0	0	0	0	0	0	0	0	0	0	0	0	0	0	0	0	0	0	0	0	0	0	0	0	0	0	0	0	0	0	0	0	0	0	0	0	0	0	0	0	0	0	0	0	0	0	0
Y41E3.11e	0.69	3.65	6.4	2.91	2.49	2.77	4	4.79	3.06	3.28	2.08	2.72	2.28	2.18	2.72	1.44	2.36	1.14	1.69	1.14	0.32	2.11	3.91	3.04	4.94	3.78	4.47	4.43	0.95	4.45	1.24	2.62	0.38	1.61	3.47	2.24	3.15	1.88	2.71	2.17	0.45	2.23	1.71	1.55	3.67	4.18	2.99	2.92	2.1
C17E4.6	2.09	0.85	19.44	11.8	9.74	16.82	3.23	7	2.61	6.91	12.07	14.47	5.05	12.57	10.71	0	0	1.49	20.4	7.6	0	8.25	12.7	24.65	2.52	14.6	9.02	11.35	1.64	10.25	4.24	3.67	0	6.29	8.46	12.82	3.24	4.46	7.1	6.59	4.76	27.05	4.21	2.01	6.72	15.22	3.63	1.78	9
K10C8.1	0	0	0	0	0.53	1.75	3.15	2.62	0.28	5.47	1.12	0	0	0.72	1.61	0	0	0.97	0	0	0	1.78	0.77	0	1.22	3.84	0	0.65	0.4	4.37	0	0	0	0	0	0	0	3.56	3.21	1.61	0	0	0	0	7.99	1.98	0	4.33	0
Y57G11C.462	0	0	0	0	0	0	0	0	0	0	0	0	0	0	0	0	0	0	0	0	0	0	0	0	0	0	0	0	0	0	0	0	0	0	0	0	0	0	0	0	0	0	0	0	0	0	0	0	0
F32D8.6	107.03	8.6	22.87	23.83	38.98	21.47	39.22	23.89	31.75	45.49	35.79	30.9	36.88	73.72	20.69	34.72	183	74.57	13.91	21.01	17.41	41.33	46.39	41.69	23.07	31.2	35.88	91.18	124.86	47.58	39.79	35.43	3.63	84.24	67.49	50.13	26.76	76.27	55.3	45.44	47.13	81.99	22.8	32.61	30.34	42.81	18.12	27.78	17.24
F32G8.4	209.21	353.41	42.86	18.9	54.01	22.94	55.67	169.73	147.45	56.33	118.21	92.52	26.45	63.81	128.19	164.82	25.5	286.97	177.19	177.59	231.58	135.54	54.76	103.49	105.53	54.86	314.82	105.46	141.72	64.61	159.5	175.45	345.65	94.68	65.25	51.08	187.41	135.22	250.62	75.06	328.59	246.89	291.59	285.47	103.02	108.08	28.48	168.6	233.45
D1005.5a	15.3	34.01	0	0	0	0	0	0	0	0	6.34	0	0	0	0	0	0	0	0	0	0	0	0	0	0	0	0	0	0	1.4	0	0	0	0	0	0	0	0	0	0.91	0	0	0	0	1.65	0	0	0	0
F38E11.22	0	0	0	0	0	0	0	0	0	0	0	0	0	0	0	0	0	0	0	0	0	0	0	0	0	0	0	0	0	0	0	0	0	0	0	0	0	0	0	0	0	0	0	0	0	0	0	0	0
T02E9.19	0	0	0	0	0	0	0	0	0	0	0	0	0	0	0	0	0	0	0	0	0	0	0	0	0	0	0	0	0	0	0	0	0	0	0	0	0	0	0	0	0	0	0	0	0	0	0	0	0
F47B7.4	0	0	0	0	0	0	0	0	0	2.09	0	0	0	0	0	0	0	0	0	0	0	0	0	0	0	0	0	0	0	0	0	0	0	0	0	0	0.43	0	0	0	0	0	0	0	0	0	0	0	1.27
EGAP1.4	0	0	0	0	0	0	0	0	0	0	0	0	0	0	0	0	0	0	0	0	0	0	0	0	0	0	0	0	0	0	0	0	0	0	0	0	0	0	0	0	0	0	0	0	0	0	0	0	0
K11D2.6	0	0	0	0	0	0	0	0	0	0	0	0	0	0	0	0	0	0	0	0	0	0	0	0	0	0	0	0	0	0	0	0	0	0	0	0	0	0	0	0	0	0	0	0	0	0	0	0	0
C10C6.10	0	0	0	0	0	0	0	0	0	0	0	0	0	0	0	0	0	0	0	0	0	0	0	0	0	0	0	0	0	0	0	0	0	0	0	0	0	0	0	0	0	0	0	0	0	0	0	0	0
Y51H4A.593	0	0	0	0	0	0	0	0	0	0	0	0	0	0	0	0	0	0	0	0	0	0	0	0	0	0	0	0	0	0	0	0	0	0	0	0	0	0	0	0	0	0	0	0	0	0	0	0	0
C01H6.11	0	0	0	0	0	0	0	0	0	0	0	0	0	0	0	0	0	0	0	0	0	0	0	0	0	0	0	0	0	0	0	0	0	0	0	0	0	0	0	14.92	0	0	0	0	0	0	17.06	0	0
Y16B4A.4	0	0	0	0	0	0	0	0	0	0	0	0	0	0	0	0	0	0	0	0	0	0	0	0	0	0	0	0	0	0	0	0	0	0	0	0	0	0	0	8.61	0	0	0	0	0	0	0	0	0
ZK381.31	0	0	0	0	0	0	0	0	0	0	0	0	0	0	0	0	0	0	0	0	0	0	0	0	0	0	0	0	0	0	0	0	0	0	0	0	0	0	0	0	0	0	0	0	0	0	0	0	0
Y105C5B.884	0	0	0	0	0	0	0	0	0	0	0	0	0	0	0	0	0	0	0	0	0	0	0	0	0	0	0	0	0	0	0	0	0	0	0	0	0	0	0	0	0	0	0	0	0	0	0	0	0
T13H5.4	0	13.66	0	3.72	4.55	8.84	13.58	5.66	12.47	6.81	6.64	4.34	5.31	6.99	13.85	0	86.56	39.6	20.09	13.07	19.55	3.85	5.84	0	0	6.22	28.87	13.78	12.91	22.88	20.29	3.21	15.77	11.01	8.9	16.64	12.28	7.67	2.91	12.99	7.14	17.76	2.38	0	4.7	1.07	0	1.87	21.7
F01G12.15	0	0	0	0	0	0	0	0	0	0	0	0	0	0	0	0	0	0	0	0	0	0	0	0	0	0	0	0	0	0	0	0	0	0	0	0	0	0	0	0	0	0	0	0	0	0	0	0	0
Y37A1B.31	0	0	0	0	0	0	0	0	0	0	0	0	0	0	0	0	0	0	0	0	0	0	0	0	0	0	0	0	0	0	0	0	0	0	0	0	0	0	0	0	0	0	0	0	0	0	0	0	0
R06C1.4	371.65	731.6	910.89	524.63	644.27	776.42	402.74	267.44	775.38	395.9	438.93	442.39	833.72	425.44	546.19	269.17	369.62	328.86	232.6	493.26	536.87	528.78	216.48	418.17	589.65	274.86	109.04	418.28	266.2	337.58	399.29	488.52	267.84	914.39	410.94	501.08	363.28	360.48	396.93	389.93	156.76	455.13	155.6	250.37	102.22	460.65	284.57	188.19	321.04
C09B8.4	0	0	0	0	0	0	0	0	11.81	0.88	0	0	0	0	10.12	0	0	0	9.09	0	0	0	0	4.75	0	0	7.52	0.9	14.24	3.92	0	0	0	0	0	0	0	6.61	0	4.21	0	0	13.9	0	0	0	0	0	0
Y37H9A.3	4.46	19.93	0	5.03	11.91	21.33	8.62	6.12	5.56	14.75	15.12	8.81	10.76	4.2	8.59	0.93	20.61	2.47	1.82	8.86	7.66	8.46	15.78	11.48	8.92	9.26	0	9.04	6.99	9.12	4.69	7.82	9.86	7.94	22.51	10.19	8.32	6.06	19.42	10.26	2.42	4.41	8.07	8.58	15.36	13.34	7.74	8.21	10.94
Y51H4A.228	0	0	0	0	0	0	0	0	0	0	0	0	0	0	0	0	0	0	0	0	0	0	0	0	0	0	0	0	0	0	0	0	0	0	0	0	0	0	0	0	0	0	0	0	0	0	0	0	0
WBGene00219736	0	0	0	0	0	0	0	0	0.42	1.86	0	0	0	0	0	0	0	0	2.74	0	0	1.32	1.14	0	1.81	0	0	0	0	0	0	1.76	0	0	0	0	0	0	0	0	0.97	0	0	0	0	0	0	0	0
Y37E11AL.t1	0	0	0	0	0	0	0	0	0	0	0	0	0	0	0	0	0	0	0	0	0	0	0	0	0	0	0	0	0	0	0	0	0	0	0	0	0	0	0	0	0	0	0	0	0	0	0	0	0
Y105C5B.1215	0	0	0	0	0	0	0	0	0	0	0	0	0	0	0	0	0	0	0	0	0	0	0	0	0	0	0	0	0	0	0	0	0	0	0	0	0	0	0	0	0	0	0	0	0	0	0	0	0
C16A3.15	0	0	0	0	0	0	0	0	0	0	0	0	0	0	0	0	0	0	0	0	0	0	0	0	0	0	0	0	0	0	0	0	0	0	0	0	0	0	0	0	0	0	0	0	0	0	0	0	0
Y67A10A.137	0	0	0	0	0	0	0	0	0	0	0	0	0	0	0	0	0	0	0	0	0	0	0	0	0	0	0	0	0	0	0	0	0	0	0	0	0	0	0	0	0	0	0	0	0	0	0	0	0
F55B11.6.1,F55B11.6.2	0	0	0	0	0	0	0	0	0	0	0	0	0	0	0	0	0	0	5.5	0	0	0	0	0	0	0	0	0	0	0	0	0	0	0	0	0	0	0	0	0	0	0	0	0	0	0	0	0	0
E04F6.13	0	0	0	0	0	0	0	0	0	0	0	3.75	0	0	0	0	0	0	8.05	0	0	0	2.88	0	0	0	0	0	0	4.62	0	0	0.3	0	0	0	0	1.46	0	0	0	0	0	7.27	1.36	0	0.82	1.61	0
K02E10.9	0	0	0	0	0	0	0	0	0	0	0	0	0	0	0	0	0	0	0	0	0	0	0	0	0	0	0	0	0	0	0	0	0	0	0	0	0	0	0	0	0	0	0	0	0	0	0	0	0
C47B2.1	0	4.61	0	0	0	0	0	2.64	7.56	3.53	0	0	0	0	8.99	0	0	0	0	2.25	12.83	6.02	0	0	2.07	0	0	6.87	6.7	5.23	3.08	0	0	16.03	0	0	2.06	0	0	0.67	0	0	0	0	0	0.83	0	4.37	4.32
C56G2.17	0	0	0	0	0	0	0	0	0	0	0	0	0	0	0	0	0	0	0	0	0	0	0	0	0	0	0	0	0	0	0	0	0	0	0	0	0	0	0	0	0	0	0	0	0	0	0	0	0
C06A5.3a,C06A5.3b	28.58	70.89	53.2	30.64	40.74	16.77	46.74	79.47	21.67	43.58	67.25	42.95	36.06	35.02	63.78	51.25	0	10	26.98	64.84	24.83	49.37	21.65	28.5	28.53	80.64	42.46	92.07	46.9	101.35	121.85	57.21	125.8	30.43	21.95	34.33	72.73	84.52	47.33	39.14	46.55	41.79	60.97	30.51	34.37	31.66	48.94	68.72	9.84
F38B7.8	0	0	0	0	0	0	2.96	0	0	0	0	0	1.16	0	0	0	0	1.82	8.15	0	0	0	0	0	0	0	0	0	0	2.34	0	0	0	0	0	0	0	0	0	0	0	0	0	3.69	0	0.47	0	0	0.48
Y105C5B.971	0	0	0	0	0	0	0	0	0	0	0	0	0	0	0	0	0	0	0	0	0	0	0	0	0	0	0	0	0	0	0	0	0	0	0	0	0	0	0	0	0	0	0	0	0	0	0	0	0
F22B7.t1	0	0	0	0	0	0	0	0	0	0	0	0	0	0	0	0	0	0	0	0	0	0	0	0	0	0	0	0	0	0	0	0	0	0	0	0	0	0	0	0	0	0	0	0	0	0	0	0	0
WBGene00219763	0	0	0	0	0	0	0	0	1	0	0	0	2.22	0	0	0	0	0	30.69	2.37	0	0	2.79	0	0	0	0	0	0	6.61	0	2.13	0	0	0	0	0	5.59	0	0	0	0	1.12	0	2.63	0	0	0	0
B0285.8	28.85	0	22.64	1.63	2.99	4.98	4.46	5.21	7.99	10.13	1.59	11.44	10.48	0	5.31	0	0	0.69	0	21.91	24.36	10.15	4.39	1.07	6.98	1.09	29.42	10.41	0	23.85	31.24	12.68	75.59	11.59	0	20.84	15.14	0.56	14.27	30.72	0	0	0	0	0	2.45	0	3.69	18.62
ZK867.5	0	0	0	0	0	0	0	0	0	0	0	0	0	0	0	0	0	0	0	0	0	0	0	0	0	0	0	0	0	0	0	0	0	0	0	0	0	0	0	0	0	0	0	0	0	0	0	0	0
F58A3.4	0	0	33.16	0	26.47	0	12.94	13	18.46	8.61	6.95	39.19	15.41	6.06	19.87	52.53	102.39	47.76	10.12	16.37	0	41.15	42.01	40.88	15.63	4.72	11.41	29.42	8.21	2.54	28.48	17.29	5.27	0	8.72	0	1.43	27.4	22.58	4.95	8.04	11.28	15.53	8.07	12.2	12.26	40.16	7.19	7.32
K07D4.7a,K07D4.7b	17.49	29.39	8.21	16.28	13.72	18.64	12.05	12.11	14.88	18.07	18.68	13.9	17.11	6.44	20.22	11.21	0	17.81	1.01	14	14.6	14.38	31.77	16.88	18.13	18.15	21.59	42.88	16.77	34.5	26.13	14.78	44.95	11.09	30.31	31.94	14.53	19.5	18.08	15.34	14.5	0	14.32	12.66	16.27	30.72	20.56	10.72	5.25
B0513.21	0	0	0	0	0	0	0	0	0	0	0	0	0	0	0	0	0	0	0	0	0	0	0	0	0	0	0	0	0	0	0	0	0	0	0	0	0	0	0	0	0	0	0	0	0	0	0	0	0
Y97E10AL.5	0	0	0	0	0	0	0	0	0	0	0	0	0	0	0	0	0	0	0	0	0	0	0	0	0	0	0	0	0	0	0	0	0	0	0	0	0	0	0	0	0	0	0	0	0	0	0	0	0
F52B11.77	0	0	0	0	0	0	0	0	0	0	0	0	0	0	0	0	0	0	0	0	0	0	0	0	0	0	0	0	0	0	0	0	0	0	0	0	0	0	0	0	0	0	0	0	0	0	0	0	0
F59C6.19	0	0	0	0	0	0	0	0	0	0	0	0	0	0	0	0	0	0	0	0	0	0	0	0	0	0	0	0	0	0	0	0	0	0	0	0	0	0	0	0	0	0	0	0	0	0	0	0	0
F15E6.8	0	0	177.09	0	0	6.11	0	5.38	2.82	0	5.78	0	0	0	2.74	0	0	0	0	0	9.83	0	0	8	0	0	0	0	0	0	0	0	0	35.5	0	0	0	0	47.33	0	0	0	0	0	0	0	0	0	0
WBGene00219586	0	0	0	0	0	0	0	0	0	0	0	0	0	0	0	0	0	0	1.76	0	0	0	0	0	0	0	0	0	0	11.51	0	0	0	0	0	0	0	0	0	0	0	0	0	0	0	0	6.28	0	0
K02G10.4b,K02G10.4c	1780	766.34	745.62	3051.99	1821.43	1400.27	1692.73	809.3	175.62	2183.82	2361.68	2156.23	358.16	1525.18	1895.35	784.05	1051.34	814.99	1009.78	1523.85	847.88	2340.26	1900.1	801.15	827.84	2059.35	373.92	1344.48	765.81	1086.92	1786.6	2032.62	1520.67	776.38	1650.77	2659.8	1727.1	1778.8	528.13	1868.11	1021.25	1205.89	778.36	543	591.42	1830.29	1019.67	2040.56	490.57
Y51H4A.359	0	0	0	0	0	0	0	0	0	0	0	0	0	0	0	0	0	0	0	0	0	0	0	0	0	0	0	0	0	0	0	0	0	0	0	0	0	0	0	0	0	0	0	0	0	0	0	0	0
F20E11.10	0	0	0	0	0	0	0	0	0	0	0	0	0	0	0	0	0	0	0	0	0	0	0	0	0	0	0	0	0	3.32	0	0	0	0	0	0	0	0	35.93	0	0	0	0	0	0	0	0	0	0
C09G1.5.1,C09G1.5.2	95.24	28.64	310.32	69.85	68.43	59.08	36.27	33.7	39.62	78.45	99.97	22.71	14.33	32.15	17.84	149.51	173.38	131.61	295.37	64.88	27.17	44.43	54.41	42.9	6.65	80.56	1.02	32.6	215.77	63.54	20.07	22.97	35.77	52.81	43.1	62.27	25	57.43	226.6	60.77	25.16	165.76	7.26	28.47	36.23	119.5	21.52	69.6	175.31
Y57G11B.58	0	0	0	0	0	0	0	0	0	0	0	0	0	0	0	0	0	0	0	0	0	0	0	0	0	0	0	0	0	0	0	0	0	0	0	0	0	0	0	0	0	0	0	0	0	0	0	0	0
F33D4.11	0	0	0	0	0	0	0	0	0	0	0	0	0	0	0	0	0	0	12.92	0	0	0	0	0	0	0	0	0	0	0	0	0	0	0	0	0	0	0	0	0	0	0	0	0	0	0	0	0	0
W07G1.16	0	0	0	0	0	0	0	0	0	0	0	0	0	0	0	0	0	0	15.01	0	0	0	0	0	0	0	0	2.47	0	0	0	0	0	0	0	0	0	0	0	0	0	0	0	0	0	0	0	0	0
Pseudogene:Y7A5A.11	0	0	0	0	0	0	4.52	0.75	0	0	0.81	0	0	0	0	0	0	0	0.89	0	0	5.14	0	1.08	0	0	0	0.93	0	0	0	0	0	0	2.97	0	0	0.57	0	0	0	0	0	0	0	0	0	0	0.37
C33D12.6	14.41	0	0	0	2.58	1.91	1.93	1.28	0	0	4.11	0	0	0	0	0	0	0	0	0	0	0.73	3.78	0	0	1.57	0	0	0	0	0	0	0	0	0	3.6	5.29	0	0	0.66	7.04	0	3.35	0	0	0	0	2.12	1.69
Y49E10.22	0	0	0	6.71	11.09	2.73	1.83	0	0	9.74	6.51	0	7.18	0	0	2.97	0	0	0	13.97	24.42	0	3.61	1.76	2.88	0.89	0	3.48	5.56	4.33	0	4.16	0	0	9.68	5.12	11.75	4.57	14.6	4.66	0	0	16.1	1.52	3.4	9.2	41.09	18.16	0
Y69A2AR.34	0	0	0	0	0	0	0	0	0	0	0	0	0	0	0	0	0	0	0	0	0	0	0	0	0	0	0	0	0	0	0	0	0	0	0	0	0	0	0	0	0	0	0	0	0	0	0	0	0
Y51H4A.427	0	0	0	0	0	0	0	0	0	0	0	0	0	0	0	0	0	0	0	0	0	0	0	0	0	0	0	0	0	0	0	0	0	0	0	0	0	0	0	0	0	0	0	0	0	0	0	0	0
Y38F2AL.1	64.45	68.02	102.68	40.38	105.39	42	41.67	37.61	32.03	45.84	63.74	58.68	94.11	54.06	80.5	28.55	63.63	29.36	32.83	52.3	29.76	32.08	60.37	57.46	97.88	31.11	36.67	43.32	20.52	5.82	51.51	79.9	73.79	64.79	54.84	57.26	86.95	36.26	50.84	31.88	30.87	45.31	49.16	80.37	37.49	79.37	35.81	43.23	35.67
Y105E8A.23a,Y105E8A.23b	6.94	3.22	21.84	3.91	12.52	10.23	21.43	14.28	23.47	19.88	13.58	14.01	3.58	11.19	11.58	0.21	0	20.44	6.65	10.52	1.85	9.5	14.62	22.55	10.66	13.83	21.42	9.97	42.49	20.07	18.5	14.17	0.16	13.53	12.99	27.46	7.93	31.39	0	25.2	28.43	31.22	5.52	2.55	24.29	6.72	15.04	25.62	22.42
R04F11.11	0	0	0	0	0	0	0	0	0	3.48	0	0	0	0	0	0	0	0	0	0	0	0	0	0	0	0	3.28	0	0	0	0	0	0	0	0	0	0	0	0	0	0	0	2.62	0	0	0	0	0	0
W01B6.12	0	0	0	0	0	0	0	0	0	0	0	0	0	0	0	0	0	0	0	0	0	0	0	0	0	0	0	0	0	0	0	0	0	0	0	0	0	0	0	0	0	0	0	0	0	0	0	0	0
C26C6.4a,C26C6.4b	0	0	0	0	0	0	0	17.59	0	0	4.97	0	24.79	0	20.25	0	0	0	3.08	0	0	0	0	0	0	0	0	0	0	52.34	12.51	5.29	0	0	0	0	0	0	0	11.1	0	0	0	0	0	0	0	0	0
F59G1.5.1,F59G1.5.2	0	0	0	13.8	11.32	7.4	23.43	20.91	15.02	19.2	8.5	5.94	1.94	7.28	17.62	0	0	0	3.15	9.41	2.41	3.38	9.29	11.38	2.32	3.65	4.56	10.89	4.8	20.97	8.42	15.81	32.99	18.93	3.9	11.18	5.11	38.58	18.05	12.46	26.51	3.82	12.4	14.05	9.65	7.51	5.32	1.64	0
ZK39.5	0	0	0	0	0	0	0	0	0	0	0	0	0	0	0	0	0	0	0	0	0	0	0	0	0	0	0	0	0	0	0	0	0	0	0	0	0	0	0	0	0	0	0	0	0	0	0	0	0
W06H8.5	259.79	487.37	211.26	491.31	505.97	220.69	546.13	557.27	444.05	527.59	583.59	617.39	364.96	233.32	729.84	413.99	307.68	265.36	320.13	633.89	116.54	571.28	497.47	464.27	209.55	611.54	395.96	600.66	315.42	532.67	810.04	464.94	824.45	433.69	414.87	457.49	818.57	641.19	564.29	486.75	409.78	182.06	1027.95	233.07	477.03	431.44	528.13	688.24	358.42
M01G12.1	0	0	0	0	0	0	0	0	0	0	0	0	0	0	0	0	0	0	0	0	0	0	0	0	0	0	0	0	0	4.39	0	0	0	0	0	0	0	0	0	0	0	0	0	0	0	0	0	0	0
T13A10.31	0	0	0	0	0	0	0	0	0	0	0	0	0	0	0	0	0	0	0	0	0	0	0	0	0	0	0	0	0	0	0	0	0	0	0	0	0	0	0	0	0	0	0	0	0	0	0	0	0
VY10G11R.46	0	0	0	0	0	0	0	0	0	0	0	0	0	0	0	0	0	0	0	0	0	0	0	0	0	0	0	0	0	0	0	0	0	0	0	0	0	0	0	0	0	0	0	0	0	0	0	0	0
C54G7.17	0	0	0	0	0	0	0	0	0	0	0	0	0	0	0	0	0	5.69	0	0	0	0	0	0	0	0	0	0	0	7.14	0	0	0	0	0	0	0	0	0	0	0	0	0	0	0	0	0	0	0
K02B2.28	0	0	0	0	0	0	0	0	0	0	0	0	0	0	0	0	0	0	0	0	0	0	0	0	0	0	0	0	0	0	0	0	0	0	0	0	0	0	0	0	0	0	0	0	0	0	0	0	0
Y57G11B.90	0	0	0	0	0	0	0	0	0	0	0	0	0	0	0	0	0	0	0	0	0	0	0	0	0	0	0	0	0	0	0	0	0	0	0	0	0	0	0	0	0	0	0	0	0	0	0	0	0
C46G7.89	0	0	0	0	0	0	0	0	0	0	0	0	0	0	0	0	0	0	0	0	0	0	0	0	0	0	0	0	0	0	0	0	0	0	0	0	0	0	0	0	0	0	0	0	0	0	0	0	0
F57C2.3	0	0	0	0	0	0	1.71	1.15	2.45	2.75	0	0	0	4.75	0	0	0	0	0	0	0	0	0	0	10.82	0	0	0	0	1.36	0	0	0	0	0	1.6	0	0	0	0	0	2.39	0	0	0	0	0	0	0
Y57G11C.418	0	0	0	0	0	0	0	0	0	0	0	0	0	0	0	0	0	0	0	0	0	0	0	0	0	0	0	0	0	0	0	0	0	0	0	0	0	0	0	0	0	0	0	0	0	0	0	0	0
ZK370.11	0	0	0	0	0	0	0	0	0	0	0	0	0	0	0	0	0	0	0	0	0	0	0	0	0	0	0	0	0	0	0	0	0	0	0	0	0	0	0	0	0	0	0	0	0	0	0	0	0
Y105C5A.529	0	0	0	0	0	0	0	0	0	0	0	0	0	0	0	0	0	0	0	0	0	0	0	0	0	0	0	0	0	0	0	0	0	0	0	0	0	0	0	0	0	0	0	0	0	0	0	0	0
AC7.35	0	0	0	0	0	0	0	0	0	0	0	0	0	0	0	0	0	0	0	0	0	0	0	0	0	0	0	0	0	0	0	0	0	0	0	0	0	0	0	0	0	0	0	0	0	0	0	0	0
B0218.2	0	252.71	0	9.4	0	1.06	12.88	106.33	8.98	19.13	14.76	23.78	32.4	8.51	0.73	0	0	0	59.87	17.76	0	15.41	3.51	17.04	10.01	39.5	0	17.16	22.14	11.35	125.95	33.02	17.53	30.31	7.49	15.37	10.68	42.05	11.06	6.2	41.6	0	43.93	24.34	13.87	4.94	16.87	13.38	0
Y43F8B.1b,Y43F8B.1c,Y43F8B.1d,Y43F8B.1e	21.63	14.04	0.73	25.36	28.37	19.85	14.55	28.15	23.68	12.97	22.98	18.12	23.43	19.53	26.23	22.96	6.67	1.8	10.35	13.76	34.76	20.92	27.26	30.4	5.39	11.06	9.84	11.44	15.32	15.18	14.45	25.88	44.25	6.02	31.81	30.39	24.27	8.63	6.95	20.46	19.16	11.25	17.83	10.53	19.25	32.75	19.19	20.36	4.87
F36D4.10	0	0	0	23.42	0	0	0	0	0	0	0	0	0	0	0	0	0	0	0	0	0	0	0	0	0	0	0	0	0	0	0	0	0	0	0	0	0	0	0	0	0	0	0	0	0	0	0	0	0
Y73B6BL.118	0	0	0	0	0	0	0	0	0	0	0	0	0	0	0	0	0	0	0	0	0	0	0	0	0	0	0	0	0	0	0	0	0	0	0	0	0	0	0	0	0	0	0	0	0	0	0	0	0
Y57A10B.10	0	0	0	0	0	0	0	0	0	0	0	0	0	0	0	0	0	0	0	0	0	0	0	0	0	0	0	0	0	0	0	0	0	0	0	0	0	0	0	0	0	0	0	0	0	0	0	0	0
F54E4.12	0	0	0	0	0	0	0	0	0	0	14.77	0	0	0	0	0	0	0	0	0	0	0	0	0	0	0	0	0	0	0	0	0	0	0	0	0	0	0	0	0	0	0	0	0	0	0	0	0	0
F53F8.1	0	0	0	0	0	0	0	1.9	0	0	0	1.22	0	0	0	0	0	0	0	0	0	0	0	0	0	0	0	0	0	1.12	0	0	0	0	0	0	0	0	0	0	0	0	0	1.18	0	0	0.8	0	0.46
H25K10.51	0	0	0	0	0	0	0	0	0	0	0	0	0	0	0	0	0	0	0	0	0	0	0	0	0	0	0	0	0	0	0	0	0	0	0	0	0	0	0	0	0	0	0	0	0	0	0	0	0
F36A4.2	0	0	0	0	0	0	0	0	0	0	0	0	0	0	0	0	0	0	0	0	0	0	0	0	0	0	0	0	1.38	21.46	0	0	0	0	7.3	7.65	0	9.52	0	5.56	0	0	0	0	0	0	3.07	0	0
C15F1.14	0	0	0	0	0	0	0	0	0	0	0	0	0	0	0	0	0	0	0	0	0	0	0	0	0	5.82	0	0	0	0	0	0	0	0	0	0	0	0	0	0	0	0	0	0	0	0	0	0	0
Y64G10A.85	0	0	0	0	0	0	0	0	0	0	0	0	0	0	0	0	0	0	0	0	0	0	0	0	0	0	0	0	0	0	0	0	0	0	0	0	0	0	0	0	0	0	0	0	0	0	0	0	0
T11F8.1	0	0	0	0	0	0	0	0	0	0	1.15	0	0	0	0	0	0	0	1.27	0	0	0	0	0	0	0	0	0	0	10.18	0	0	0	0	0	0	0	0	0	0.82	10.78	0	0	0	0	0	0	0	0
Y40H7A.160	0	0	0	0	0	0	0	0	0	0	0	0	0	0	0	0	0	0	0	0	0	0	0	0	0	0	0	0	0	0	0	0	0	0	0	0	0	0	0	0	0	0	0	0	0	0	0	0	0
ZK795.5	0	0	0	0	0	0	0	0	0	0	0	0	0	0	0	0	0	0	0	0	0	0	0	0	0	0	0	0	0	0	0	0	0	0	0	0	0	0	0	0	0	0	0	0	0	0	0	0	0
H03A11.6	0	0	0	0	0	0	0	12.71	0	0	0	0	0	0	0	0	0	0	0	0	0	0	0	0	0	0	0	0	0	0	0	0	0	0	0	0	0	0	0	0	0	0	0	0	0	0	0	0	0
Y71H10A.2.1,Y71H10A.2.2,Y71H10A.2.3,Y71H10A.2.4,Y71H10A.2.5	41.03	121.34	49.56	39.55	13.15	3.09	49.57	42.75	43.27	54.8	29.72	48.69	35.46	19.11	21.18	166.75	129.39	82.3	66.18	43.71	23.51	26.16	46.75	18.04	20.64	36.21	56.38	56.92	171.33	71.61	40.57	42.13	0	51.05	21.8	18.97	35.56	39.55	0	56.71	62.65	85.16	82.71	88.44	53.63	12.95	47.64	18.42	52.41
Y53F4B.54	0	0	0	0	0	0	0	0	0	0	0	0	0	0	0	0	0	0	0	0	0	0	0	0	0	0	0	0	0	0	0	0	0	0	0	0	0	0	0	0	0	0	0	0	0	0	0	0	0
Y105C5A.130	0	0	0	0	0	0	0	0	0	0	0	0	0	0	0	0	0	0	0	0	0	0	0	0	0	0	0	0	0	0	0	0	0	0	0	0	0	0	0	0	0	0	0	0	0	0	0	0	0
H12I19.74	0	0	0	0	0	0	0	0	0	0	0	0	0	0	0	0	0	0	0	0	0	0	0	0	0	0	0	0	0	0	0	0	0	0	0	0	0	0	0	0	0	0	0	0	0	0	0	0	0
F54D12.9	0	0	0	0	0	0	0	0	0	0	0	0	0	0	0	0	0	0	0	0	0	0	0	0	0	0	0	0	0	0	0	0	0	0	0	0	0	0	0	0	0	0	0	0	0	0	0	0	0
Y105C5B.961	0	0	0	0	0	0	0	0	0	0	0	0	0	0	0	0	0	0	0	0	0	0	0	0	0	0	0	0	0	0	0	0	0	0	0	0	0	0	0	0	0	0	0	0	0	0	0	0	0
E02C12.6	35.91	0	0	0	0	0	0	0	0	0	0	0	0	0	28.7	0	0	0	0	0	5.18	6.07	0	34.69	0	0	0	0	0	24.53	0	0	0	0	2.81	5.99	0	1.07	54.67	0	0	0	0	0	14.83	0	0	0	2.45
Y55B1AL.1	25.75	15.04	23.24	29.27	5.6	1.24	9.97	45.48	23.18	44.34	5.93	17.09	10.44	15.33	42.99	0	0	7.15	7.84	14.14	12.11	7.59	13.13	11.16	10.47	12.16	74.87	14.94	10.11	15.76	11.65	10.09	56.25	34.62	21.97	20.19	11.44	15.81	11.92	32.2	0	6.95	13.32	24.83	35.55	5.75	13.08	1.83	1.08
WBGene00219639	0	0	0	0	0	0	0	0	0	0	0	0	0	0	0	0	0	0	0	0	0	0	0	0	0	0	0	0	0	0	0	0	0	0	0	2.98	0	0	0	0	0	0	0	0	0	0	0	0	0
ZC132.10	0	0	0	0	0	0	0	0	0	0	0	0	0	0	0	0	0	0	0	0	0	0	0	0	0	0	0	0	0	0	0	0	0	0	0	0	0	0	0	0	0	0	0	0	0	0	0	0	0
C13G3.4	0	0	0	0	0	0	0	0	0	0	0	0	0	0	0	0	0	0	0	0	0	0	0	0	0	0	0	0	0	0	0	0	0	0	0	0	0	0	0	0	0	0	0	0	0	0	0	0	0
Y110A2AL.t2	0	0	0	0	0	0	0	0	0	0	0	0	0	0	0	0	0	0	0	0	0	0	0	0	0	0	0	0	0	0	0	0	0	0	0	0	0	0	0	0	0	0	0	0	0	0	0	0	0
K03C7.3	0	0	0	0	0	0	0	0	0	1.39	0	0	0	2.44	0	0	0	0	2.05	0	0	0	0	0	0	0	0	0.71	0	0	0	0	0	0	0	0	1.16	0	0	0	0	0	0	0	0	0	4.43	0	0.85
Y71H2AM.10	1.21	0	17.15	12.95	14.68	15.97	17.3	8.1	6.71	20.27	18.61	41.39	0.36	0.43	13.19	2.03	2.37	11.77	17.73	21.65	1.13	23.8	14.21	11.12	11.59	8.91	8.79	31.17	4.74	5.2	17.43	17.67	0.19	2.42	28.06	17.02	11.67	27.5	26.73	15.27	9.87	23.49	15.77	0	6.89	27.88	2.36	18.49	11.21
W06F12.2a,W06F12.2b,W06F12.2c,W06F12.2d,W06F12.2e	82.59	24.98	26.67	4.57	16.8	16.38	16.34	10.87	1.28	14.35	9.35	10.76	20.7	7.71	25.48	28.36	2.89	9.53	18.1	6.05	3.51	10.62	9.68	8.79	34.46	7.84	23.21	17.31	17.14	9.7	7.42	6.99	33.97	11.04	13.01	15.65	12.27	11.95	14.97	23.44	2.33	18.77	10.65	28.36	17.62	14.3	29.48	2.31	7.45
Y105C5A.44	0	0	0	0	0	0	0	0	0	0	0	0	0	0	0	0	0	0	0	0	0	0	0	0	0	0	0	0	0	0	0	0	0	0	0	0	0	0	0	0	0	0	0	0	0	0	0	0	0
T12E12.4a.1,T12E12.4a.2,T12E12.4b.1,T12E12.4b.2	0	53.16	0	12.32	13.87	6.37	14.77	23.02	13.23	13.75	4.83	14.89	19.22	1.59	19.8	0.3	31.27	7.38	27.35	17.99	1.35	11.12	6.72	14.99	38.06	17.08	1.98	17.16	14.78	23.75	11.12	9.94	54.46	16.89	5.97	39.98	23.71	21.15	25.62	20.48	18.5	7.5	5.6	11.87	6.76	11.19	5.64	12.43	27.56
F08F1.3	0	0	0	18.64	0	0	0	0	10.38	2.21	0	0	0	7.88	0	0	0	5.13	0	3.5	0	9.71	0	4.08	0	0	0	2.21	0	6.53	0	0	0	3.66	0	0	3.67	14.49	0	0	6.86	0	0	0	0	5.28	0	0	0
F41G4.2a,F41G4.2b.1,F41G4.2b.2	0	3.03	0	27.63	47.73	31.56	20.26	15.57	21.21	34.84	23.2	45.06	29.17	17.05	52.36	2.73	9.4	24.77	35.41	36.89	51.95	33.61	26.01	12.63	27.51	49.27	9.66	47.28	9.47	16.33	32	42.15	17.2	20.05	33.09	55.09	34.04	42.72	29.08	44.37	19.4	3.84	21.7	13.65	25.62	31.66	17.91	17.87	22.38
Y116A8C.205	0	0	0	0	0	0	0	0	0	0	0	0	0	0	0	0	0	0	0	0	0	0	0	0	0	0	0	0	0	0	0	0	0	0	0	0	0	0	0	0	0	0	0	0	0	0	0	0	0
F14B6.6b	0	30.54	37.35	3.08	5.66	0	2.09	6.99	5.24	4.47	1.5	9	6.6	1.94	2.14	0	43.16	23.16	11.51	12.44	0	2.4	8.3	10.08	9.95	5.1	0	11.92	9.56	3.3	9.8	6.37	0	16.39	5.57	1.96	13.47	6.28	1.32	3.2	5.24	14.6	5.87	20.87	1.95	3.3	9.43	0	0.68
C31H1.90	0	0	0	0	0	0	0	0	0	0	0	0	0	0	0	0	0	0	0	0	0	0	0	0	0	0	0	0	0	0	0	0	0	0	0	0	0	0	0	0	0	0	0	0	0	0	0	0	0
W03F8.51	0	0	0	0	0	0	0	0	0	0	0	0	0	0	0	0	0	0	0	0	0	0	0	0	0	0	0	0	0	0	0	0	0	0	0	0	0	0	0	0	0	0	0	0	0	0	0	0	0
WBGene00219630	0	0	0	0	5.01	0	7.16	0	0	0	0	6.32	0	6.94	4.91	0	0	0	0	0	0	0	0	0	0	0	0	0	0	0	4.24	0	0	0	0	0	1.56	0	2.77	3.64	11.58	0	8.54	0	13.9	0	8.13	0	0
Y113G7B.1a,Y113G7B.1b	0	0	0	0	0	0	0	0	0	0	0	0	0	0	0	0	0	0	12.25	0	0	0	0	0	2.24	0	0	0	0	5.65	0	0	0	0	0	0	0.46	0	0	0	0	0	0	0	0	0	0	1.57	0
F56C4.6	0	0	0	0	0	0	0	0	0	0	0	0	0	0	0	0	0	0	0	0	0	0	0	0	0	0	0	0	0	0	0	0	0	0	0	0	0	0	0	0	0	0	0	0	0	0	0	0	0
Y4C6B.23	0	0	0	0	0	0	0	0	0	0	0	0	0	0	0	0	0	0	0	0	0	0	0	0	0	0	0	0	0	0	0	0	0	0	0	0	0	0	0	0	0	0	0	0	0	0	0	0	0
Y64G10A.256	0	0	0	0	0	0	0	0	0	0	0	0	0	0	0	0	0	0	0	0	0	0	0	0	0	0	0	0	0	0	0	0	0	0	0	0	0	0	0	0	0	0	0	0	0	0	0	0	0
Y37A1A.105	0	0	0	0	0	0	0	0	0	0	0	0	0	0	0	0	0	0	0	0	0	0	0	0	0	0	0	0	0	0	0	0	0	0	0	0	0	0	0	0	0	0	0	0	0	0	0	0	0
W03A3.4	0	0	0	0	0	0	0	0	0	0	0	0	0	0	0	0	0	0	0	0	0	0	0	0	0	0	0	0	0	0	0	0	0	0	0	0	0	0	0	0	0	0	0	0	0	0	0	0	0
ZC376.1	0	0	0	0	0	0	0	0	3.51	0	0	0	0	0	0	0	0	8.01	2.06	0	0	0	0	0	0	0	0	0	0	5.18	1.9	0	0	0	3.41	0	0	0	0	0	0	0	0	10.28	0	0.61	0	0	0
F11E6.9	167.97	28.57	24.02	93.68	35.07	17.62	101.2	114.85	86.57	77.77	63.91	81.01	174.62	45.91	91.43	233.16	276.29	162.01	169.81	103.74	131.78	102.68	147.17	131.74	153.46	215.56	105.81	42.62	132.55	215.25	64.76	12.54	152.49	122.94	138.06	22.02	92.83	23.51	141.28	93.61	192.14	109.93	153.61	285.43	158.56	108.28	310.15	46.91	182.65
H32C10.34	0	0	0	0	0	0	0	0	0	0	0	0	0	0	0	0	0	0	0	0	0	0	0	0	0	0	0	0	0	0	0	0	0	0	0	0	0	0	0	0	0	0	0	0	0	0	0	0	0
WBGene00194800	0	0	0	1.58	0	0	4.28	2.86	0.77	0	0	14.72	0	1.98	0	10.43	68.03	0	0	3.63	0	2.45	0	18.57	0	0	12.99	0	0	3.38	3.76	1.63	0	11.17	0	0	1.9	0	0	2.18	0	0	0	0	10	4.05	0	0	5.57
Y37A1B.77	0	0	0	0	0	0	0	0	0	0	0	0	0	0	0	0	0	0	0	0	0	0	0	0	0	0	0	0	0	0	0	0	0	0	0	0	0	0	0	0	0	0	0	0	0	0	0	0	0
F59B2.6	32.95	0	0	0	3.65	8.69	0	0	1.68	13.75	0	1.99	0	4.28	2.39	33.78	0	1.44	0	1.33	0	2.65	0	2.23	0	0.76	0	0	0	1.85	10	1.77	0	0	2.04	1.46	0	0.78	0	1.59	0	0	2.81	0	0	10.28	0	0.86	0
C54G4.10	0	0	0	0	0	0	0	0	0	0	0	0	0	0	0	0	0	0	0	0	0	0	0	0	0	0	0	0	0	0	0	0	0	0	0	0	0	0	0	0	0	0	0	0	0	0	0	0	0
AH6.11	0	0	0	0	3.88	0	2.88	0	0	2.31	28.77	0	22.62	0	0	0	0	0	21.56	0	0	0	0	12.43	0	1.41	0	0	0	15.96	0	7.65	0	0	0	6.74	0	0	0	0	0	0	0	0	0	0	0	0	3.77
Pseudogene:DY3.t1	0	0	0	0	0	0	0	0	0	0	0	0	0	0	0	0	0	0	0	0	0	0	0	0	0	0	0	0	0	0	0	0	0	0	0	0	0	0	0	0	0	0	0	0	0	0	0	0	0
Y68A4A.3	0	0	0	0	0	0	0	0	0	0	0	0	0	0	0	0	0	0	15.04	0	0	0	0	0	0	0	0	0	0	12.79	0	0	0	0	0	0	0	0	0	0	0	23.58	0	0	0	0	22.31	0	0
F37C12.21	0	0.97	0	0	7.66	0	2.82	1.89	4.02	12	4.03	4.86	0	0	11.53	10.67	0.69	1.73	2.21	0	13.73	0	0	10.92	4.51	4.11	0	6.06	28.6	6.65	1.65	0	0	0	0	0	10.6	0	0	0	0	5.89	1.13	37.46	2.65	1.78	0	0	5.47
C46G7.62	0	0	0	0	0	0	0	0	0	0	0	0	0	0	0	0	0	0	0	0	0	0	0	0	0	0	0	0	0	0	0	0	0	0	0	0	0	0	0	0	0	0	0	0	0	0	0	0	0
Y57G11C.15a,Y57G11C.15b.1,Y57G11C.15b.2,Y57G11C.15b.3,Y57G11C.15b.4,Y57G11C.15b.5,Y57G11C.15b.6,Y57G11C.15b.7	107.21	57.16	279.29	260.28	290.07	375.91	124.41	128.43	196.76	190.51	129.63	229.09	247.84	282.53	196.96	79.87	112.52	43.05	55	146.55	28.88	165.44	144.25	249.2	265.84	147.59	121.73	163.4	120.52	88.85	173.76	179.68	136.72	223.46	219.34	289.54	148.47	136.89	97.47	136.81	76	72.98	122.39	81.46	119.4	205.73	153.69	88.32	165.26
Y41E3.6	15.74	15.62	33.81	47.57	31.35	44.64	18.27	22.19	11.89	72.72	40.29	28.48	2.61	45.99	40.16	58.49	4.98	11.23	19.6	26.87	44.42	37.95	16.41	15.95	28.79	28.36	26.92	16.75	53.95	35.46	17.48	47.93	6.1	51.92	39.55	37.28	47.23	21.63	27.35	23.73	16.69	2.32	37.29	5.52	34	31.37	84.1	25.68	63.94
D1009.5	29.96	46.49	39.42	9.79	6.01	0	13.12	20.54	18.66	25.53	18.86	19.04	7	16.57	14.94	28.38	0	29.61	0	32.97	0	35.71	13.2	17.16	7.16	6.37	10.97	15	0	3.42	20.59	20.11	24.88	0	11.94	8.21	14.45	15.19	20.25	13.38	0	21.33	12.22	18.19	8.33	19.38	0	24.42	23.85
Y71G10AR.4	8.64	3.79	16.91	14.62	12.29	19.85	12.51	29.47	12.85	17.4	22.56	34.15	13.69	4.58	26.1	27.12	0	3.59	17.77	12.13	0	16.09	20.49	6.37	0	36.27	9.74	24.12	14.39	25.13	20.92	9.47	21.97	5.77	13.12	49.08	16.9	33.09	5.72	16.17	7.02	1.16	28.79	0.69	27.75	17.55	8.9	23.87	30.9
Y116A8B.1	51.53	0	0	28.87	28.08	3.45	4.61	0	0	0	0	13.88	9.09	0	0	0	0	0	0	5.86	0	15.87	0	0	7.32	0	0	0	0	7.27	4.05	1.75	7.98	0	0	0	0.51	1.15	0	9.4	0	0	5.54	0	6.47	3.63	20.76	0	18.71
F30B5.4a,F30B5.4b,F30B5.4c	12.66	20.91	14.22	15.22	54.56	21.91	21.73	16.66	21.82	14.65	11.96	18.11	15.17	13.36	16.17	20.72	0	0	47.82	17.96	12.46	13.12	7.45	12.47	20.24	23.1	0	17.11	7.01	17.43	37.33	11	16.85	4.83	15.42	26.66	14.11	12.42	4.99	22.32	0	2.41	10.14	6.92	0	12.7	1.94	4.74	6.14
Y48G9A.9a,Y48G9A.9b	0	16.67	9.44	13.94	12.1	18.92	12.79	11.99	15.19	19.82	9.08	6.34	15.69	10.66	16.2	12.59	2.67	9.11	14.18	18.99	14.2	0	4.17	10.1	19.82	5.2	49.96	8.72	11.28	5.02	19.75	10.44	15.79	20.16	2.81	5.94	20.51	9.02	21.49	9.17	20.52	22.89	7.23	7.9	4.93	14.91	3.57	8.18	13.87
T03G11.14	0	0	0	0	0	0	0	0	0	0	0	0	0	0	0	0	0	0	0	0	0	0	0	0	0	0	0	0	0	3.94	0	0	0	0	0	0	0	0	0	0	0	0	0	0	0	0	0	0	0
Y57G11B.85	0	0	0	0	0	0	0	0	0	0	0	0	0	0	0	0	0	0	0	0	0	0	0	0	0	0	0	0	0	0	0	0	0	0	0	0	0	0	0	0	0	0	0	0	0	0	0	0	0
C02D4.7	0	0	0	0	0	0	0	0	0	0	0	0	0	0	0	0	0	0	0	0	0	0	0	0	0	0	0	0	0	0	0	0	0	0	0	0	0	0	0	0	0	0	0	0	0	0	0	0	0
Pseudogene:ZK1251.5	0	0	0	0	2.25	0	0	0	0	0	0	0	0	0	9.65	0	0	0	0	0	0	0	0	0	0	0	0	0	0	1.32	1.95	0	0	0	0	0	0	0	0	0	0	0	2.67	0	0	0.52	1.88	0	0
C34B7.4	2.88	1.87	0	3.89	9.81	5.45	19.99	11.99	9.56	16.04	16.59	9.66	8.85	4.87	18.13	0	21.37	11.87	31.05	23.97	0	8.31	19.62	9.52	18.65	3.58	14.22	5.88	11.49	24.33	25.64	4.54	13.34	5.76	17.43	18.67	21.23	13.06	51.72	5.44	0	15.81	6.96	1.11	6.15	12.77	9.73	21.26	8.75
Y113G7B.9	0	0	0	0	0	0	0	0	0	0	0	0	0	0	0	0	0	0	2.68	0	0	0	0	0	0	0	0	0	0	3.59	0	0	0	0	0	0	0	0	4.11	0	0	0	0	0	0	0	0	0	0
C10F3.7	0	0	0	0	0	0	13.21	0	6.29	0	0	0	5.21	0	0.75	33.37	0	4.06	29.37	0	2.68	2.52	0	2.12	0	4.29	0	3.58	0	26.05	1.29	0	0	1.92	0	0	0	7.7	0	0	0	18.42	0.88	0	2.06	0	17.35	0	2.86
ZK757.10	0	3.71	13.67	3.95	1.82	0	8.03	0	2.86	5.7	1.91	6.92	0	0	7.3	8.69	0.66	3.29	35.63	9.06	48.89	0	2.66	12.95	0	6.51	1.35	4.32	20.37	8.43	6.27	0	2.18	21	7.16	0	14.22	6.68	64.33	4.09	17.79	14.92	9.64	33.35	15.06	2.53	0	2.97	48.56
T10H9.8	399.61	653.41	294.63	292.61	151.55	67.93	319.19	521.3	289.69	315	296.7	213.42	307.09	166.2	377.29	1170.69	1080.86	1407.35	544.96	487.49	580.21	295.25	254.79	348.29	286.69	574.4	1058.44	401.87	674.94	391.08	404.25	463.68	289.42	549.04	144.73	165.04	431.94	865.51	986.29	440.09	1034.07	1020.42	893.91	847.34	446.85	370.15	679.85	570.53	896.56
Y37E3.3	0	0	0	6.9	0	0	0	0	18.05	2.45	0	4.03	7.4	0	7.89	2.5	0	2.84	0	0	11.3	0	0	4.54	0	0	0	4.86	0	0	0	0	0	0	12.64	0	1.02	0	0	0	0	0	1.84	0	0	10.23	7.83	0	4.44
Y57G11C.20	9.13	13.34	0	0	0.47	0	2.82	0	0	1.51	1.51	0	1.1	0	0.48	0	7.83	6.5	3.9	0	3.42	0.8	3.46	0	0	5.17	4.66	0.39	5.37	3.36	2.88	0.53	5.33	3.05	0	0.66	1.73	3.9	0.15	1.44	0	4.92	2.27	1.17	3.26	4.21	1.19	0	7.87
F54D5.21	0	0	0	0	0	0	0	0	0	0	0	0	0	0	0	0	0	0	0	0	0	0	0	0	0	0	0	0	0	0	0	0	0	0	0	0	0	0	0	0	0	0	0	0	0	0	0	0	0
T16A1.1a,T16A1.1b	0	1.73	0	4.2	8.78	9.83	22.67	7.44	17.01	5.06	11.95	15.71	0.9	8.21	13.59	0.75	0	0	7.09	23.96	57.07	19.83	10.62	4.39	23.25	20.83	0	12.14	15.41	17.83	0.4	29.27	58.1	44.11	9.33	12.59	1.51	29.74	1.81	11.51	1.94	0	5.55	24	5.85	3.84	18.74	20.24	38.91
F58F9.22	0	0	0	0	0	0	0	0	0	0	0	0	0	0	0	0	0	0	0	0	0	0	0	0	0	0	0	0	0	0	0	0	0	0	0	0	0	0	0	0	0	0	0	0	0	0	0	0	0
F28F8.12	0	0	0	0	0	0	0	0	0	0	0	0	0	0	0	0	0	0	0	0	0	0	0	0	0	0	0	0	0	0	0	0	0	0	0	0	0	0	0	0	0	0	0	0	0	0	0	0	0
Y105C5B.193	0	0	0	0	0	0	0	0	0	0	0	0	0	0	0	0	0	0	0	0	0	0	0	0	0	0	0	0	0	0	0	0	0	0	0	0	0	0	0	0	0	0	0	0	0	0	0	0	0
ZK721.4.1,ZK721.4.2	0	0	0	0	4.29	0	3.19	0	5.13	0.84	11.37	2.75	0	0	13.55	0.87	0	121.39	2.51	1.35	0	3.66	6.27	10.67	0	2.33	4.84	0.44	0	0	9.31	1.22	0	8.31	0	0	0	5.59	0	3.25	0	0	10.84	0	0	0.5	0.89	5.29	24.94
F15B9.6	0	0	14.58	0	0	0	0	0	12.68	8.52	0	3.77	0	4.05	0	0	6.91	0	0.7	6.81	0	0	0	0	0	0	0	0	0	7.72	3.1	0	0.9	0	0	0	0	0	0	0	0	0	0	0	0	0	6.96	3.9	0
K10C2.10	0	0	0	0	0	0	0	0	0	0	0	0	0	0	0	0	7.91	0	0	0	0	0	0	0	0	0	0	0	0	0	0	0	0	0	0	0	0	0	0	0	0	0	0	0	0	0	0	0	0
F15E11.11	0	0	0	1.04	0	0	0	0	0	0	0	0	0	0	0	0	0	0	2.24	0	0	0	0	0	0	0	0	0	0	6.75	0	0	0	0	0	0	0	0	0	0	0	0	0	1.18	0	0	0	0	0
F48E8.2	0	0	0	7.15	4.54	0	0.75	1	5.4	5.64	8.04	3.85	0	6.2	1.79	5.71	0.57	0	0	3.87	0.91	0.85	4.44	7.9	1.17	4.42	3.06	12.25	3.06	1.79	0	2.28	0.62	18.24	1.97	4.22	13.42	2.65	0.32	3.07	0	12.08	4.23	1.25	0	7.33	0.85	2.49	14.57
Y10G11A.27	0	0	0	0	0	0	0	0	0	0	0	0	0	0	0	0	0	0	0	0	0	0	0	0	0	0	0	0	0	0	0	0	0	0	0	0	0	0	0	0	0	0	0	0	0	0	0	0	0
F09E10.7a,F09E10.7c	406.18	243.99	241.85	92.85	193.76	124.61	104.66	140.03	64.04	150.07	188.26	245.76	134.64	123.43	243.85	127.39	161.64	131.14	202.2	116.76	151.38	252.12	200.07	164.96	131.69	86.06	59.92	109.06	87.94	117.77	213.36	268.96	240.62	89.69	244.95	227.1	177.69	86.35	94.3	131.86	72.06	144.75	206.36	58.83	101.28	265.21	221.46	141.62	73.31
Y57G11C.435	0	0	0	0	0	0	0	0	0	0	0	0	0	0	0	0	0	0	0	0	0	0	0	0	0	0	0	0	0	0	0	0	0	0	0	0	0	0	0	0	0	0	0	0	0	0	0	0	0
F56D5.5	0	0	0	0	0	0	0	4.32	0	0	0	0	0	0	0	0	0	0	0	0	0	0	3.2	0	0	0	0.82	0	0	15.36	0	0	0.33	0	0	0	0	0	0.68	0	0	0	0	0	0	0	11.83	0	0
F14F7.2	0	0	0	0	0	0	5.36	0	7.69	1.43	12.09	0.76	0.7	0.82	8.21	0	0	5.49	7.76	0.76	0	0	0	0	5.57	4.8	1.36	2.21	14.51	17.71	0	0	0	0	2.34	0	1.79	0.45	0	0.91	0	37.41	0	0	0	2.81	2.01	0	0
C46F2.1	0	0	27.42	0	0	6.63	0	0	2.27	4.07	0	8.69	1	4.67	0	0	0	0	12.01	0	6.17	4.34	0	1.22	0	0	0	0	0	25.14	8.16	0	3.37	0	0	0	0	0	2.7	11.66	0	0	0	4.22	0	0.8	2.14	0	0
Y43D4A.105	0	0	0	0	0	0	0	0	0	0	0	0	0	0	0	0	0	0	0	0	0	0	0	0	0	0	0	0	0	0	0	0	0	0	0	0	0	0	0	0	0	0	0	0	0	0	0	0	0
Y57G11C.655	0	0	0	0	0	0	0	0	0	0	0	0	0	0	0	0	0	0	0	0	0	0	0	0	0	0	0	0	0	0	0	0	0	0	0	0	0	0	0	0	0	0	0	0	0	0	0	0	0
Y105C5B.242	0	0	0	0	0	0	0	0	0	0	0	0	0	0	0	0	0	0	0	0	0	0	0	0	0	0	0	0	0	0	0	0	0	0	0	0	0	0	0	0	0	0	0	0	0	0	0	0	0
F13H6.21	0	0	0	0	0	0	0	0	0	0	0	0	0	0	0	0	0	0	0	0	0	0	0	0	0	0	0	0	0	0	0	0	0	0	0	0	0	0	0	0	0	0	0	0	0	0	0	0	0
T23F11.3a.1,T23F11.3a.2,T23F11.3b.1,T23F11.3b.2	1.64	271.99	71.55	33.71	36.41	40.74	78.48	43.46	71.8	92.79	88.45	39.69	28.14	29.59	52.81	18.44	0	120.55	5.2	44.4	49.32	46	47.29	22.65	36.69	102.91	84.19	89.73	58.82	73.65	97.78	43.47	42.34	21.01	47.47	19.7	83.67	88.23	172.58	149.57	42.32	89.86	137.61	99.73	26.1	20.01	63.1	106.86	58.37
M7.14	0	0	0	0	0	0	0	0	0	0	0	0	0	0	0	0	0	0	0	0	0	0	0	0	0	0	0	0	0	5.16	0	0	0	0	0	0	0	0	0	0	0	0	0	0	0	0	0	0	0
F32A5.1a,F32A5.1b	0	41.27	3.29	13.13	15.85	13.71	7.09	29.08	31.93	31.38	22.83	12.6	11.69	4.75	29.14	3.84	0.46	1.54	61.66	15.57	6.07	28.47	9.69	16.74	8.86	49.3	44.05	41.46	0.35	26.97	27.62	19.43	80.29	8.9	19.65	21.73	29.01	46.69	38.65	63.09	4.89	21.86	17.92	79.71	44.31	30.13	25.06	68.99	35.93
C01B10.20	0	0	0	0	0	0	0	0	0	0	0	0	0	0	0	0	0	0	0	0	0	0	0	0	0	0	0	0	0	0	0	0	0	0	0	0	0	0	0	0	0	0	0	0	0	0	0	0	0
F16G10.14	0	5.11	0	0	0	0	0	0	0	0	0	0	0	0	0	0	0	0	0	0	0	0	0	0	0	0	0	0	0	4.64	0	0	0	0	0	0	0	0	6.52	0.75	0	0	0	0	0	0	0	0	0
Y42H9B.8	0	0	0	0	0	0	0	0	0	0	2.54	0	0	0	2.42	0	0	19.63	0	0	0	0	0	0	0	0	0	0	0	0	0	0	0	6.21	0	0	0	0	0	0	0	0	0	0	0	0	0	3.95	0
Y49E10.10.1,Y49E10.10.2	0	0	1.33	0	0	0	0	0	0	0	0	0	0	0	0	0	0	0	0	0	0	0	0	0	0	0	0	0	0	0	0	0	0	0	0	0	0	0	0	0	0	0	0	0	3.9	0	0	0	0
Y105C5A.453	0	0	0	0	0	0	0	0	0	0	0	0	0	0	0	0	0	0	0	0	0	0	0	0	0	0	0	0	0	0	0	0	0	0	0	0	0	0	0	0	0	0	0	0	0	0	0	0	0
Y41E3.287	0	0	0	0	0	0	0	0	0	0	0	0	0	0	0	0	0	0	0	0	0	0	0	0	0	0	0	0	0	0	0	0	0	0	0	0	0	0	0	0	0	0	0	0	0	0	0	0	0
F54F2.11	0	0	0	0	0	0	0	0	0	0	0	0	0	0	0	0	0	0	0	0	0	0	0	0	0	0	0	0	0	0	0	0	0	0	0	0	0	0	0	0	0	0	0	0	0	0	0	0	0
Y18H1A.9	0	17.63	0	0	0	2.27	0.76	0	0	3.27	3.8	0	0.6	0	7.01	4.55	0	0	7.23	0	0	0	3.75	0	0	1.12	0	0	0	0.61	0	0	12	0	0	6.41	0	0	0	3.11	7.71	12.24	0	0	0	2.4	0	0	0
R10E8.1.1,R10E8.1.2	49.7	0	5.44	35.24	6.19	1.42	46.47	53.58	13.29	31.15	42.47	18.34	27.63	43.3	27.72	166.42	0	54.14	20.59	23.28	53.85	18.79	29.41	59.67	15.13	49.21	0	33.55	15.74	28.39	18.94	1.2	0	44.2	20.44	14.57	24.7	27.65	64.56	39.21	0	0	29.7	51.64	45.89	15.85	54.52	24.18	6.47
Y59E9AL.8	0	0	0	0	0	0	0	0	0	0	0	0	0	0	0	0	0	0	0	0	0	0	0	0	0	0	0	0	0	1.36	0	0	0	0	0	0	0	0	0	0	0	0	0	0	0	0	0	0	0
Y67A10A.265	0	0	0	0	0	0	0	0	0	0	0	0	0	0	0	0	0	0	0	0	0	0	0	0	0	0	0	0	0	0	0	0	0	0	0	0	0	0	0	0	0	0	0	0	0	0	0	0	0
Y51H4A.799	0	0	0	0	0	0	0	0	0	0	0	0	0	0	0	0	0	0	0	0	0	0	0	0	0	0	0	0	0	0	0	0	0	0	0	0	0	0	0	0	0	0	0	0	0	0	0	0	0
C05D2.15	0	0	0	0	0	11.45	0	0	0	0	0	0	0	0	0	0	0	0	0	0	0	0	0	0	0	0	0	0	0	0	0	0	0	0	0	0	0	0	0	0	0	0	0	0	0	0	0	0	0
Y7A9C.31	0	0	0	0	0	0	0	0	0	0	0	0	0	0	0	0	0	0	0	0	0	0	0	0	0	0	0	0	0	0	0	0	0	0	0	0	0	0	0	0	0	0	0	0	0	0	0	0	0
C53D5.8	0	0	0	0	0	0	0	0	0	0	0	0	0	0	0	0	0	0	0	0	0	0	0	0	0	0	0	0	0	0	0	0	0	0	0	0	0	0	0	0	0	0	0	0	0	0	0	0	0
Y51H4A.647	0	0	0	0	0	0	0	0	0	0	0	0	0	0	0	0	0	0	0	0	0	0	0	0	0	0	0	0	0	0	0	0	0	0	0	0	0	0	0	0	0	0	0	0	0	0	0	0	0
H16O14.11	0	0	0	0	0	0	0	0	0	0	0	0	0	0	0	0	0	0	0	0	0	0	0	0	0	0	0	0	0	0	0	0	0	0	0	0	0	0	0	0	0	0	0	0	0	0	0	0	0
ZC204.12	57.85	86.9	46.77	118.54	65.71	50.13	113.55	137.73	91.55	262.97	138.01	94.55	54.02	75.22	99.1	46.78	63.51	172.94	57.88	117.12	62.18	138.74	34.75	81.33	52.86	110.79	17.82	136.54	164.71	299.7	75.69	163.88	155.61	106.88	63.42	86.72	189	145.78	90.22	112.57	42.86	76.96	92.96	164.65	116	120.76	121.42	56.5	129.4
K02H11.6	0	0	0	0	0	0	0	0	0	0	0	0	0	0	0	0	0	0	28.74	0	0	0	0	0	0	0	0	0	0	0	0	0	0	0	0	0	0	0	0	0	0	0	0	0	0	0	0	0	0
F40H3.4a,F40H3.4b	12.48	0	4.69	0	5.2	0	15.25	31.89	10.56	13.13	11.03	2.21	0	3.5	30.78	119.89	0	34.87	42.5	22.96	10.89	10.22	5.09	30.82	22.9	4.38	46.29	11.03	0	45.63	23.69	8.85	19.84	34.41	20.08	9.76	4.84	24.64	120.54	30.84	117.68	122.91	41.3	8.47	25.62	3.98	0	69.38	22.73
F22B3.12	0	0	0	0	0	0	0	0	0	0	0	0	0	0	0	0	0	0	0	0	0	0	0	0	0	0	0	0	0	0	0	0	0	0	0	0	0	0	0	0	0	0	0	0	0	0	0	0	0
Y105C5B.625	0	0	0	0	0	0	0	0	0	0	0	0	0	0	0	0	0	0	0	0	0	0	0	0	0	0	0	0	0	0	0	0	0	0	0	0	0	0	0	0	0	0	0	0	0	0	0	0	0
Y51H4A.663	0	0	0	0	0	0	0	0	0	0	0	0	0	0	0	0	0	0	0	0	0	0	0	0	0	0	0	0	0	0	0	0	0	0	0	0	0	0	0	0	0	0	0	0	0	0	0	0	0
Y73E7A.6.1,Y73E7A.6.2	12.94	0	9.77	0	8.53	11.47	0	1.65	13.52	2.63	0	0	0	4.71	0	0	1.25	0	0	4.28	0	0	7.61	2.51	0	6.25	3.86	2.73	0	6.03	4.48	5.73	0	2.26	0	0	3.96	2.53	0	1.26	0	0	8.15	6.36	0	3.19	0	2.73	6.64
Y57G11A.168	0	0	0	0	0	0	0	0	0	0	0	0	0	0	0	0	0	0	0	0	0	0	0	0	0	0	0	0	0	0	0	0	0	0	0	0	0	0	0	0	0	0	0	0	0	0	0	0	0
B0350.2a.1,B0350.2a.2,B0350.2b,B0350.2c.1,B0350.2c.2,B0350.2d,B0350.2e.1,B0350.2e.2,B0350.2f.1,B0350.2f.2,B0350.2g.1,B0350.2g.2,B0350.2h.1,B0350.2h.2,B0350.2i	97.58	76.58	102.37	125.3	175.29	154.97	123.21	169.46	111.61	143.69	158.64	217.44	93.9	141.07	162.88	75.07	84.83	101.15	114.01	156.52	140.72	139.24	155.72	111.7	119.13	180.13	134.38	212.88	139.97	105.5	185.49	164.18	192.05	92.35	183.9	232.07	161.2	247.68	247.22	237.03	118.93	135.1	203.58	89.18	132.39	194.78	129.43	152.12	149.27
R10D12.8	69.54	0	0.95	23.1	10.08	3.36	42.17	8.53	35.9	42.7	41.8	10.27	64.71	14.47	40.73	28.57	9.12	0	33.29	38.68	2.74	5.12	16.27	18.67	22.27	66.6	37.1	14.32	7.26	50.18	54.01	23.94	12.77	28.01	7.89	22.51	27.34	6.81	3.56	12.68	37.43	0	40.51	0	75.8	39.03	29.17	41.43	0
F07C4.15	0	0	0	0	0	0	0	0	0	0	0	0	0	0	0	0	0	0	0	0	0	0	0	0	0	0	0	0	0	0	0	0	0	0	0	0	0	0	0	0	0	0	0	0	0	0	0	0	0
B0462.4	0	0	0	0	0	0	0	0	0	0	0	0	0	0	0	0	0	0	0	0	0	0	0	0	0	0	0	0	0	0	0	0	0	0	0	0	0	0	0	0	0	0	0	0	0	0	0	0	0
Pseudogene:T26H2.12	0	0	0	0	0	0	0	0	0	0	0	0	0	0	0	0	0	0	13.53	0	0	0	0	0	0	0	0	0	0	0	0	0	0	0	0	0	0	0	0	0	0	0	0	0	0	0	0	0	0
T09F5.16	11.87	0	0	0	0	0	0	2.04	0	1.63	0	0	0	0	0	0	0	0	1.2	5.22	0	0	0	0	0	0	0	0	0.78	9.69	0	0	0	0	0	0	0	0	0	0	0	3.2	0	10.17	0	0	0	0	0
F31D4.2	0	0	0	9.32	9.02	5.8	4.96	1.89	7.12	5.31	7.57	7.25	2.77	6.49	8.92	21.14	0.36	0	2.24	6.68	5.16	0.8	4.18	7.43	4.41	9.36	12.97	10.17	1.8	8.44	6.2	2.68	20.57	1.23	5.57	3.31	2.05	1.43	0	2.89	11.95	1.48	8.54	0	1.96	9.58	0.4	5.46	0
Y40H7A.161	0	0	0	0	0	0	0	0	0	0	0	0	0	0	0	0	0	0	0	0	0	0	0	0	0	0	0	0	0	0	0	0	0	0	0	0	0	0	0	0	0	0	0	0	0	0	0	0	0
Y94H6A.5b	0	23.48	0	36.71	10.15	22.29	4.91	9.88	0	2.6	10.59	12.85	3.94	14.01	5.03	2.65	0	0	0	0	12.01	11.49	4.95	4.83	8.08	9.52	4.91	5.15	4.98	0	8.67	7.53	13.94	4.32	13.47	0	2.16	7.29	2.94	2.5	0	6.83	5.87	4.08	4.69	6.22	2.78	10.98	4.7
Y54E10A.23	0	0	0	0	0	0	0	0	0	0	0	0	0	0	0	0	0	0	0	0	0	0	0	0	0	0	0	0	0	0	0	0	0	0	0	0	0	0	0	0	0	0	0	0	0	0	0	0	0
C47A4.138	0	0	0	0	0	0	0	0	0	0	0	0	0	0	0	0	0	0	0	0	0	0	0	0	0	0	0	0	0	0	0	0	0	0	0	0	0	0	0	0	0	0	0	0	0	0	0	0	0
F07H5.8	0	0	0	0	0	0	0	0	0	1.9	0	0	0	0	0	0	0	0	0	0	0	0.57	0	0	0	0	0	0	0	14.9	0	0	0	0	0	0.47	0	0	0	1.81	0	0	0.2	0	0	0	0	0	0
T27A1.8	0	0	0	0	0	0	0	0	0	0	0	0	0	0	0	0	0	0	0	0	0	0	0	0	0	0	0	0	0	0	0	0	0	0	0	0	0	0	0	0	0	0	0	0	0	0	0	0	0
Y105C5B.744	0	0	0	0	0	0	0	0	0	0	0	0	0	0	0	0	0	0	0	0	0	0	0	0	0	0	0	0	0	0	0	0	0	0	0	0	0	0	0	0	0	0	0	0	0	0	0	0	0
R08C7.7	0	0	0	0	0	14.81	0	0	0	0	0	0	0	0	0	0	0	0	0	0	0	0	0	0	0	0	0	0	0	1.05	0	0	0	0	0	0	0	0	0	0	0	0	0	0	0	0	0.74	0	0
Y105C5A.388	0	0	0	0	0	0	0	0	0	0	0	0	0	0	0	0	0	0	0	0	0	0	0	0	0	0	0	0	0	0	0	0	0	0	0	0	0	0	0	0	0	0	0	0	0	0	0	0	0
Pseudogene:F20E11.3	0	0	0	0	0	0	0	0	0	0	0	0	0	0	0	0	0	0	6.86	0	0	0	2.14	0	0	0	0	0	0	9.48	0	0	0	0	0	0	0	0	0	0	0	0	0	0	0	0	0	0	0
C54E4.10	0	0	0	0	0	0	0	0	0	0	0	0	0	0	0	0	0	0	0	0	0	0	0	0	0	0	0	0	0	0	0	0	0	0	0	0	0	0	0	0	0	0	0	0	0	0	0	0	0
W08G11.3a,W08G11.3b	0	0	0	6.34	12.59	12.9	2.9	6.27	0.52	5.81	3.61	13.58	13	1.98	14.77	4.32	80.69	3.11	0	6.81	0	8.2	4.98	15.86	5.63	1.77	0	15.17	8.08	9.75	9.7	3.83	0.74	6.26	9.45	14.19	5.97	12.36	2.49	4.43	0	0	3.78	5.4	2.01	23.87	7.71	13.53	1.66
T05F1.14	0	0	0	0	0	0	0	0	0	0	0	0	0	0	0	0	0	0	0	0	0	0	0	0	0	0	0	0	0	0	0	0	0	0	0	0	0	0	0	0	0	0	0	0	0	0	0	0	0
F38A1.10	0	0	0	37.25	8.26	5.22	31.48	10.51	0	4.67	3.74	21	0	0	10.12	0	0	0	0	1.49	0	17.99	0	0	5.52	40.94	0	12.86	0	15.2	0	10.63	0	12.15	0	0	35.34	72.66	0	22.3	0	0	0	0	3.26	10.46	0	3.86	0
F36H5.11	0	0	0	0	0	0	0	0	0	0	0	0	0	0	0	0	0	0	0	0	1.06	0	0	0	0	0	0	0	0	6.25	0	0	0	0	0	0	0	0	0	0	0	0	0	0	0	0	0	0	0
M01E11.7a,M01E11.7b.1,M01E11.7b.2,M01E11.7c,M01E11.7d	31.48	78.25	92.72	57.99	44.45	21.99	80	65.14	141.59	78.47	97.35	40.21	23.43	44.78	73.35	145.1	16.85	49.83	123.28	92.68	45.39	81.86	63.25	48.02	70.31	43.78	69.41	92.37	40.02	65.95	75.15	80.06	85.49	56.36	38.95	57.32	85.96	88.28	27.31	79.37	113.44	59.66	36.74	60.41	51.95	45.12	54.37	40.67	40.37
R04A9.3	0	112.7	40.33	6.98	7.48	8.28	33.3	1.06	39.15	46.57	38.45	29.89	12.46	19.01	80.99	0	17.04	3.9	57.39	70.23	0	27.15	28.19	28.91	9.98	34.82	56.23	46.29	51.5	36.37	48.19	24.07	27.17	52.3	33.53	19.28	32.41	46.87	31.17	17.8	55.79	39.82	37.51	10.53	10.32	47.9	34.78	35.02	34.15
Pseudogene:C25F9.t4	0	0	0	0	0	0	0	0	0	0	0	0	0	0	0	0	0	0	0	0	0	0	0	0	0	0	0	0	0	0	0	0	0	0	0	0	0	0	0	0	0	0	0	0	0	0	0	0	0
R10E12.5	0	0	0	0	0	0	0	0	0	0	0	0	0	0	0	0	0	0	0	0	0	0	0	0	0	0	0	0	0	0	0	0	0	0	0	0	0	0	0	0	0	0	0	0	0	0	0	0	0
F35B3.4	21.54	0	0	0	7.87	12.45	15.01	3.34	13.12	9.79	7.14	7.15	0	0	7.95	32.51	0	0	0	2.84	18.24	5.71	6.59	0	13.14	8.95	45.6	19.09	8.46	15.82	1.95	15.19	19.73	17.37	0	15.59	0	9.19	0.35	0.85	5.58	26.75	0	0	0	1.57	37.52	7.37	11.42
W03G9.6	0	0	0	0	2.18	0	5.42	0	0	0	0	0.93	0	0	3.69	0	0	0	0	0	0	9.86	3.2	0	0	3.18	0	8.63	0	3.44	8.86	0	0.89	0	0	0	0	0	0	0	0	0	0	0	0	0	0	0	0
M03D4.36	0	0	0	0	0	0	0	0	0	0	0	0	0	0	0	0	0	0	0	0	0	0	0	0	0	0	0	0	0	0	0	0	0	0	0	0	0	0	0	0	0	0	0	0	0	0	0	0	0
C52D10.61	0	0	0	0	0	0	0	0	0	0	0	0	0	0	0	0	0	0	0	0	0	0	0	0	0	0	0	0	0	0	0	0	0	0	0	0	0	0	0	0	0	0	0	0	0	0	0	0	0
B0391.14	0	0	0	0	0	0	0	10.4	0	0	0	0	0	0	0	0	0	0	0	0	0	0	0	0	0	0	0	0	0	0	0	0	0	0	0	0	0.86	0	0	0	0	0	0	0	0	0	0	0	0
K12D9.5	0	0	0	0	0	0	0	0	0	0	0	0	0	0	0	0	0	0	0	0	0	0	0	0	0	0	0	0.35	0	4.03	0	0	0	0	0	0	0	0	0	0	0	0	0	0	8.25	0	0	0	0
F09E5.19	0	0	0	0	0	0	0	0	0	0	0	0	0	0	0	0	0	0	0	0	0	0	0	0	0	0	0	0	0	0	0	0	0	0	0	0	0	0	0	0	0	0	0	0	0	0	0	0	0
C23H4.1.1,C23H4.1.2,C23H4.1.3,C23H4.1.4	1478.05	2064.53	1148.62	2076.93	2063.6	2531.25	2359.07	1047.58	623.38	2651.57	1802.35	2342.98	874.89	1076.56	2766.61	1005.67	2136.96	1125.34	1388.11	1588.31	1168.59	2003.85	2121.35	758.2	1064.36	2671.22	1530.87	1667.17	644.42	1738.31	2005.99	2309.72	3620.48	485.14	1885.19	2590.89	2736.81	2249.86	1609.45	2209.7	1069.75	960.79	2106.59	1254.02	880.2	2174.25	1572.21	2303.24	992.82
F44G4.8a,F44G4.8b	67.99	66.21	75.92	30.08	15.08	11.63	94.44	106.48	72.42	69.27	100.04	63.98	52.35	27.81	125.73	96.67	190.39	214.01	70.47	110.14	197.4	93.94	28.92	50.22	32.79	61.27	64.99	64.23	65.17	112.79	72.34	101.06	165.16	48.55	54.93	24.09	93.32	134.55	155.8	80.65	149.93	13.82	117.9	59.71	35.99	29.73	75.55	66.6	64.15
R11D1.1a,R11D1.1b,R11D1.1c,R11D1.1d	13.96	68.7	12.97	30.61	30.34	6.09	95.37	79.03	33.25	69.44	46.75	21.32	2.67	25.99	17.09	23.88	35.43	34.05	73.83	69.66	18.81	16	53.3	38.08	13.69	69.54	88.36	66.51	38.08	34.47	89.93	40.8	0	18.81	17.66	6.94	80.15	63.93	4.21	60.39	82.69	36.78	45.47	11.7	47.65	18.7	33.79	59.57	110.22
T06D10.2	0	0	0	0	0	0.58	1.56	1.56	2.23	3.33	0	0.66	3.04	9.26	5.82	7.59	0	2.39	6.14	2.66	0	7.06	0	4.45	0	3.42	0	4.72	0.79	0.62	2.27	2.36	0	0.67	0	2.18	3.81	3.91	8.01	0	9.18	12.49	14.37	4.52	2.88	2.69	1.75	0.86	3.57
C02F4.6	0	0	0	0	0	0	0	0	0	0	0	0	0	0	0	0	0	0	0	0	0	0	0	0	0	0	0	0	0	0	0	0	0	0	0	0	0	0	0	0	0	0	0	0	0	0	0	0	0
ZK546.19	0	2.32	0	0	9.55	5.22	0	9.21	2.42	0	0	12.06	0	6.61	2.34	3.69	0	0	0	0	8.41	8.11	0	6.82	0	3.31	0	0	0	5.31	4.05	0	1.39	6.06	0	0	0	0	0	0	0	0	0	0	0	2.17	0	0	0
Y57G11C.424	0	0	0	0	0	0	0	0	0	0	0	0	0	0	0	0	0	0	0	0	0	0	0	0	0	0	0	0	0	0	0	0	0	0	0	0	0	0	0	0	0	0	0	0	0	0	0	0	0
C47A4.69	0	0	0	0	0	0	0	0	0	0	0	0	0	0	0	0	0	0	0	0	0	0	0	0	0	0	0	0	0	0	0	0	0	0	0	0	0	0	0	0	0	0	0	0	0	0	0	0	0
T09E8.6	0	0	0	0	0	0	0	0	0	0	0	0	0	0	0	15.93	0	0	11.21	0	0	0	0	0	0	0	0	0	0	0	8.86	11.61	0	0	0	0	3.19	0	2.68	0	0	0	0	0	0	0	0	0	4.57
C04G6.6	3.75	0	0	3.21	0	0	0	1.46	0	3.49	0	0	0	8.09	0	0	0	0	0	0	0	0	0	4.2	3.46	1.06	0	1.18	0	0	3.83	0	4.89	5.69	0	0	1.45	0	0	0	0	0	0.87	0	0	3.43	0	2.41	0
ZK666.11a,ZK666.11b	0	0	0	0	0	0	0	0	0	0	0	0	0	0	0	0	0	0	0	0	0	0	0	0	0	0	0	0	0	4.1	0	0	0	0	0	0	0	0	0	0	0	0	0	0	0	0	0	0	0
Y73F8A.718	0	0	0	0	0	0	0	0	0	0	0	0	0	0	0	0	0	0	0	0	0	0	0	0	0	0	0	0	0	0	0	0	0	0	0	0	0	0	0	0	0	0	0	0	0	0	0	0	0
Pseudogene:C10C6.9	0	0	0	5.8	2.67	0	0	0	0	0	0	0	0	0	0	2.11	6.65	0	0	0	0	0	0	0	0	0	0	0	0	0	0	0	0	0	0	0	0	0	0	0	0	2.72	1.56	0	0	0	0	0	0
K03E6.1a,K03E6.1b	31.41	41.77	0	0	27.69	28.28	15.17	0	1.65	34.94	28.12	23.39	0	2.8	19.09	1.65	3.02	0	0	20.73	5.52	10.37	13.52	16.06	0	29.6	0	30.76	3.85	9.6	12.4	14.94	32.57	3.97	8.03	10	33.15	9.13	89.25	22.42	0	18.02	20.75	0	0	23.41	0	28.51	15.42
B0491.6a,B0491.6b	11.68	150.92	13.08	70.09	48.82	35.21	71.91	64.02	67.88	75.81	73.6	79.14	35.08	56.12	61.83	52.69	0	65.57	63.82	73.25	14.46	59.84	67.14	44.45	92.36	71.77	42.77	123.67	119.6	75.51	59.7	60.5	111.47	67.28	58.7	51.5	73.05	64.83	90.47	66.59	28.19	83.34	71.36	64.31	69.28	83.31	65.62	92.13	107.65
Pseudogene:F23C8.1	0	0	0	0	2.99	0	3.35	1.49	0	6.56	0	2.86	0	0	0	0	0	0	0	10.48	0	0	0	1.07	1.74	0	0	0.31	0	7.07	0	0	38.02	0	0	0	4.22	1.12	0	1.14	0	0	0	0	0	0	12.53	3.69	0
B0563.7	63.94	77.47	34.86	24.44	25.08	19	27.37	24.81	23.06	34.41	37.68	33.57	15.39	21.71	41.29	50.81	73.93	0	62.97	23.26	9.51	17.9	19.35	41.38	6.18	18.11	30.66	66.37	18.85	7.72	27.44	20.8	26.31	0	36.32	32.91	12.58	17.6	0	72.79	19.6	12.27	27.42	55.2	3.65	36.32	15.4	17.29	12.73
Y41E3.433	0	0	0	0	0	0	0	0	0	0	0	0	0	0	0	0	0	0	0	0	0	0	0	0	0	0	0	0	0	0	0	0	0	0	0	0	0	0	0	0	0	0	0	0	0	0	0	0	0
Y105C5B.1116	0	0	0	0	0	0	0	0	0	0	0	0	0	0	0	0	0	0	0	0	0	0	0	0	0	0	0	0	0	0	0	0	0	0	0	0	0	0	0	0	0	0	0	0	0	0	0	0	0
Y10G11A.1a,Y10G11A.1b	0	7.21	8.94	2.89	5.3	10.24	4.7	7.32	12.89	8.99	15.93	14.41	0	16.98	13.2	14.42	74.63	0	73.94	17.36	65.18	5.35	23.22	13.17	11.74	17.38	29.75	11.37	29.6	0.93	3.66	7.12	8.46	10.53	10.43	14.64	5.57	21.78	28.53	17.38	59.05	33.59	20.09	0.97	3.27	9.49	29.73	17.28	15.35
C49F5.1.1,C49F5.1.2,C49F5.1.3	109.2	728.97	367.43	601.25	567.12	498.71	205.8	250.51	132.93	270.83	293.78	465.74	308.3	392.49	566.49	164.63	278.15	60.96	112.82	116.07	196.48	269.42	436.94	129.19	361.81	244.29	163.92	258.53	111.39	114.59	168.53	145.49	262.71	242.47	426.44	278.74	393.56	113.15	216.25	107.89	86.43	83.82	62.9	68.63	298.81	358.73	187.83	104.66	87.89
F53B7.13	0	0	0	0	0	0	0	0	0	8.2	0	14.11	0	0	0	0	0	0	0	0	0	0	0	0	0	0	0	0	0	0	0	0	6.32	0	0	0	6.75	0	0	0	0	0	0	0	0	0	0	0	4.83
Y105C5A.650	0	0	0	0	0	0	0	0	0	0	0	0	0	0	0	0	0	0	0	0	0	0	0	0	0	0	0	0	0	0	0	0	0	0	0	0	0	0	0	0	0	0	0	0	0	0	0	0	0
T09B9.2	0	0	4.58	0	2.42	0	0	0.97	0	0	0	0	0	0	0	2.35	0	0	0.57	0	0	3.28	0	0	1.13	1.06	0	2.99	2.2	0.57	0.84	0	0	0	0	0	0	0	0	0	0	0	3.78	0	0	7.05	0	0	0
Y43D4A.134	0	0	0	0	0	0	0	0	0	0	0	0	0	0	0	0	0	0	0	0	0	0	0	0	0	0	0	0	0	0	0	0	0	0	0	0	0	0	0	0	0	0	0	0	0	0	0	0	0
R173.6	0	0	0	0	0	0	0	0	0	0	0	0	0	0	0	0	0	0	0	0	0	0	0	0	0	0	0	3.67	7.59	0	0	0	0	0	0	0	0	0	0	0	0	0	0	0	0	0	0	0	0
F26D12.12	0	0	0	0	0	0	0	0	0	0	0	0	0	0	0	0	0	0	0	0	0	0	0	0	0	0	0	0	0	0	0	0	0	0	0	0	0	0	0	0	0	0	0	0	0	0	0	0	0
W01C8.12	0	0	0	0	0	0	0	0	0	0	0	0	0	0	0	0	0	0	0	0	0	0	0	0	0	0	0	0	0	0	0	0	0	0	0	0	0	0	0	0	0	0	0	0	0	0	0	0	0
ZK550.37	0	0	0	0	0	0	0	0	0	0	0	0	0	0	0	0	0	0	0	0	0	0	0	0	0	0	0	0	0	0	0	0	0	0	0	0	0	0	0	0	0	0	0	0	0	0	0	0	0
C11G6.1a,C11G6.1b,C11G6.1c	27.88	0.6	0	8.75	14.21	11.19	4.9	8.35	0.7	5	11.36	12.29	10.17	1.22	17.93	0.71	34.07	1.62	0.31	12.45	1.6	14.42	6.05	5.94	13.96	12.32	8.66	5.87	13.5	20.71	22.34	15.2	18.44	14.43	5.93	11.07	18.41	1.72	6.46	12.74	3.67	0	13.84	9.63	3.89	19.58	7.42	6.26	8.03
Y64G10A.269	0	0	0	0	0	0	0	0	0	0	0	0	0	0	0	0	0	0	0	0	0	0	0	0	0	0	0	0	0	0	0	0	0	0	0	0	0	0	0	0	0	0	0	0	0	0	0	0	0
F38B7.4	0	0	0	0	0	2.18	0	0	0.52	0.78	3.12	3.75	0	0	0	0	0	0	0	8.71	0	1.67	0	2.8	0	0	0	0	0	4.62	0	0	0	0	3.85	0	0	0	0	0	0	0	14.64	0	0	0	0	0	0
T13A10.12	0	0	0	0	0	0	0	0	0	0	0	0	0	0	0	0	0	0	5.44	0	0	0	1.36	0	0	0	0	0	0	3.28	0	0	0	0	0	0	0	0	0	0	0	0	0	1.15	0	0	0	0	0
W02D7.8	0	2.4	0	2.58	0	0	6.96	2.33	2.48	7.4	0	6.03	2.77	0	22.57	0	0	0	10.87	2.93	0	0	6.96	0	0	10.16	12.27	4.64	0	10.93	0	2.66	0	6.09	0	0	0	0	1.42	3.55	17.27	0	0	0	0	0	0	3.87	40.42
C03B1.10	0	0	0	10.42	0	0	0	0	0	0	0	0	0	0	0	0	0	0	0	0	0	0	0	0	0	0	0	0	0	0	0	0	0	0	0	0	0	0	0	0	0	0	0	0	0	0	0	0	0
Pseudogene:M4.2	0	0	0	0	0	0	0	0	0	0	0	0	0	0	0	0	0	0	0	0	0	0	0	0	0	0	0	0	0	0	0	0	0	0	0	0	0	0	0	0	0	0	0	0	0	0	0	0	0
K03A11.1	0	0	1.43	0	0	0	0	0	0	1.81	0	0	0	0	0	0	0	0	0.89	0	0	0	0	0	0	0	0	0	0	4.03	0	0	0	0	0	0	0.13	0	0	0	0.95	0	0	0	0	0	0	0	0
T11F8.4	0	0	0	0	0	0	0	0	0	0	0	0	0	0	0	0	0.61	0	0	0	0	0	0	0	0	0	0	0	0	0	0	0	0	0	0	0	0	0	0	0	0	0	0.97	0	0	0.25	0	0	0
H23L24.1	93.3	0	44.17	1.7	10.94	1.73	0	0	20.61	24.61	61.03	11.92	21.86	0	36.97	0	0	97.9	74.24	33.28	44.95	37.09	0	35.64	0	0	93.31	6.24	105.42	96.48	14.86	70.26	0	2.01	6.15	28.08	15.35	55.36	0	81.23	0	22.53	0	0	0	8.73	0	30.67	76.48
R04D3.4	0	0	0	0	0	0	0	0	0	0	0	0	0	0	0	0	0	0	0	0	0	0	0	0	2.72	0	0	0	0	0	0	0	0	0	0	0	0	0	0	0	0	0	0	0	0	0	0	0	0
W03C9.t1	0	0	0	0	0	0	0	0	0	0	0	0	0	0	0	0	0	0	0	0	0	0	0	0	0	0	0	0	0	0	0	0	0	0	0	0	0	0	0	0	0	0	0	0	0	0	0	0	0
Y46H3A.2	48.64	0	0	13.29	0	0	5.14	12.04	2.75	1.37	14.71	0	10.17	4.79	11.4	229.74	237.68	101.2	78.61	6.53	6.27	23.67	30.68	62.17	16.41	18.79	110.37	2.08	87.45	62.82	36.16	121.46	2.1	60.52	13.75	28.89	0	0	12.28	6.56	62.05	69.93	40.16	160.27	4.82	0	55.07	34.21	3.34
F57B9.6a.1,F57B9.6a.2,F57B9.6b	24.31	16.17	28.49	23.44	10.5	32.82	26.87	14.33	68.19	32.22	18.97	31.37	81.23	8.36	5.03	2.27	20.64	49.12	1.32	18.64	96.54	11.34	11.72	24.58	10.89	48.15	79.08	40.99	40.34	19.47	51.08	20.13	20.12	40.3	15.94	22.83	25.11	24.05	47.31	43.39	29.02	72.04	7.35	8.92	3.33	9.44	36.26	0	14.25
Y57G11C.1128	0	0	0	0	0	0	0	0	0	0	0	0	0	0	0	0	0	0	0	0	0	0	0	0	0	0	0	0	0	0	0	0	0	0	0	0	0	0	0	0	0	0	0	0	0	0	0	0	0
T28B11.21	0	0	0	0	0	4.5	0	11.94	4.2	3.13	0	15.59	0	5.68	0	0	0	0	0	4.92	0	0	0	0	0	2.87	0	15.36	12.02	0	6.99	4.56	0	5.23	16.43	0	0	14.61	0	6.03	0	0	0	0	0	7.52	13.42	0	1.88
Y37F4.3	0	0	14.25	0	0	0	0	0	0	0	19.84	0	0	0	0	0	0	0	0	0	0	0	0	0	0	0	0	0	0	0	0	0	0	0	0	0	0	0	0	0	0	0	0	0	0	0	0	0	0
Y73B6BL.201	0	0	0	0	0	0	0	0	0	0	0	0	0	0	0	0	0	0	0	0	0	0	0	0	0	0	0	0	0	0	0	0	0	0	0	0	0	0	0	0	0	0	0	0	0	0	0	0	0
C06E7.3b	9.8	20.78	9.97	12.77	21.66	20.8	10.48	4.66	2.5	20.56	3.73	13.42	6.83	0.8	21.4	5.21	14.3	11.8	10.34	26.16	19.07	14.88	9.45	5.84	23.15	14.94	10.65	25.01	3.55	29.79	16.31	8.6	13.74	7.56	16.03	13.06	8.56	13.6	10.66	31.2	8.09	12.19	9.47	1.45	8.08	12.08	5.89	13.46	12.89
Y66A7AL.3	0	0	0	0	0	0	0	0	0	0	0	0	0	0	0	0	0	0	0	0	0	0	0	0	0	0	0	0	0	0	0	0	0	0	0	0	0	0	0	0	0	0	0	0	0	0	0	0	0
Y73B6BL.252	0	0	0	0	0	0	0	0	0	0	0	0	0	0	0	0	0	0	0	0	0	0	0	0	0	0	0	0	0	0	0	0	0	0	0	0	0	0	0	0	0	0	0	0	0	0	0	0	0
C32D5.8a,C32D5.8b	420.18	354.22	218.76	200.1	195.54	179.58	80.01	122.95	124.5	182.42	170.55	173.43	117.7	244.83	140.67	254.28	131.06	154.68	215.39	180.24	339.76	240.33	152.31	342.5	164.11	211.37	213.72	210.07	255.68	151.5	207.63	168.36	240.06	127.92	253.5	181.65	150.94	133.73	195.27	133.76	249.56	248.92	217.36	96.91	364.6	231.24	140.15	161.7	172.48
Y50D7A.17	0	0	0	0	0	0	0	0	0	0	0	0	0	0	0	0	0	0	0	0	0	0	0	0	0	0	0	0	0	0	0	0	0	0	0	0	0	0	0	0	0	0	0	0	0	0	0	0	0
K09C8.6	0	0	7.4	25.8	31.74	4.34	28.6	23.07	20.28	27.23	24.73	5.02	4.61	10.97	0	3.09	0	59.86	26.56	9.51	0	6.74	11.61	22.65	9.52	13.85	25.72	34.2	29.03	22.28	27.01	26.42	56.83	0	15.85	32.26	16.3	67.78	48.44	40.79	37.27	47.76	52.4	0	16.5	16.33	9.72	32.1	0
Y41E3.321	0	0	0	0	0	0	0	0	0	0	0	0	0	0	0	0	0	0	0	0	0	0	0	0	0	0	0	0	0	0	0	0	0	0	0	0	0	0	0	0	0	0	0	0	0	0	0	0	0
Y73F8A.95	0	0	0	0	0	0	0	0	0	0	0	0	0	0	0	0	0	0	0	0	0	0	0	0	0	0	0	0	0	0	0	0	0	0	0	0	0	0	0	0	0	0	0	0	0	0	0	0	0
C10H11.9	0	0	6.76	9.85	5.04	8.17	3.77	19.27	5.3	8.92	7.6	11.23	11.76	5.16	8.23	1.53	5.58	0.19	13.43	2.16	5.33	9.95	3.7	7.47	12.16	3.69	1.44	10.63	3.99	15.24	11.72	2.85	12.98	10.59	8.19	5.28	6.59	8.7	1.36	7.54	5.05	1.1	7.96	10.44	14.47	11.45	12.7	3.8	0.62
C42D8.t1	0	0	0	0	0	0	0	0	0	0	0	0	0	0	0	0	0	0	0	0	0	0	0	0	0	0	0	0	0	0	0	0	0	0	0	0	0	0	0	0	0	0	0	0	0	0	0	0	0
T02H6.11.1,T02H6.11.2	49.33	70.79	173.98	56.2	112.36	128.51	81.85	65.44	157.29	69.6	91.27	108.03	51.76	93.68	72.51	85.41	8.03	41.92	80.88	103.23	131.91	124.92	79.36	62.87	47.75	83.43	66.96	76.37	40.06	62	84.47	197.08	31.48	87.24	80.6	153.26	113.54	67.59	59.19	146.95	52.32	87.55	67.55	76.77	25.43	156.27	87.06	75.38	57.53
Y73F8A.399	0	0	0	0	0	0	0	0	0	0	0	0	0	0	0	0	0	0	0	0	0	0	0	0	0	0	0	0	0	0	0	0	0	0	0	0	0	0	0	0	0	0	0	0	0	0	0	0	0
R09A8.9	0	0	0	0	0	0	0	0	0	0	0	0	0	0	0	0	0	0	0	0	0	16.68	0	0	0	0	0	0	0	0	0	0	0	0	0	0	0	0	0	0	0	76.01	0	0	0	4.4	0	0	0
T28B4.7	0	0	0	0	0	0	0	0	0	0	0	0	0	0	0	0	0	0	0	0	0	0	0	0	0	0	0	0	0	0	0	0	0	0	0	0	0	0	0	0	0	0	0	0	0	0	0	0	0
T10C6.1	0	0	0	0	0	0	0	0	0	0	0	0	0	0	0	0	0	0	20.93	0	0	0	0	0	0	0	0	0	0	17.88	0	4.03	0	0	0	0	0	0	0	0	0	0	0	0	0	0	0	0	8.68
Y43F8B.7	0	0	0	0	0	0	0	0	0	0	0	3.81	0	0	2.99	2.37	6.36	0	13.61	0	16.05	0	0	0	7.16	4.25	4.39	12.7	0	0	2.57	0	0	3.84	0	0	0.96	0	0.88	0	3.59	0	5.24	3.64	4.16	0	0	4.88	1.4
Y41C4A.27	0	0	0	0	0	0	0	0	0	0	0	0	0	0	0	0	0	0	0	0	0	0	0	0	0	0	0	0	0	0	0	0	0	0	0	0	0	7.1	0	0	0	0	0	0	0	0	0	0	0
ZK742.7.1,ZK742.7.2	160.48	53.5	63.3	88.27	149.52	169.13	103.03	53.54	31.39	154.85	221.59	122.12	35.09	27.75	39.6	31.25	40.12	8.91	55.89	108.09	73.33	185.37	148.95	53.81	90.65	69.16	91.19	94.45	11.93	71.72	193.38	80.75	20.89	4.78	130.5	207.49	108.5	115.08	24.14	108.63	61.77	51.56	118.73	0	0	142.88	17.43	87.36	46.49
F15A2.14	0	0	0	0	0	0	0	0	0	0	0	0	0	0	0	0	0	0	25.6	0	0	0	0	0	0	0	2.75	0	0	0	0	0	0	0	0	0	0	2.72	0	0	0	0	0	0	0	0	3.12	0	0
AC7.70	0	0	0	0	0	0	0	0	0	0	0	0	0	0	0	0	0	0	0	0	0	0	0	0	0	0	0	0	0	0	0	0	0	0	0	0	0	0	0	0	0	0	0	0	0	0	0	0	0
F18E2.1a,F18E2.1b	0	0	11.03	0	18.15	3.6	10.63	27.07	99.39	17.05	2.06	14.85	7.56	0	0	0	0	0	32.78	1.65	0	5.49	0	0	0	4.72	0	20.46	0	32.94	5.08	38.07	0	33.47	0	2.71	35.72	71.32	20.25	33.53	0	0	16.68	52.14	2.68	1.21	2.71	0	9.5
F52H2.t1	0	0	0	0	0	0	0	0	0	0	0	0	0	0	0	0	0	0	0	0	0	0	0	0	0	0	0	0	0	0	0	0	0	0	0	0	0	0	0	0	0	0	0	0	0	0	0	0	0
T08G11.5.1,T08G11.5.2	44.31	127.84	36.87	30.63	0	3.83	27.4	39.35	21.46	20.59	2.44	5.83	27.44	0	14.85	75.1	210.34	0	14.85	33.7	0	0.98	17.64	23.65	3.99	28.84	12.17	38.87	0	16.96	28.94	38.21	0	0	2.23	5.59	16.19	27.5	0	23.58	0	0	27.81	114.33	12.64	19.91	24.03	14.14	36.73
T13A10.26	0	0	0	0	0	0	0	0	0	0	0	0	0	0	0	0	0	0	0	0	0	0	0	0	0	0	0	0	0	0	0	0	0	0	0	0	0	0	0	0	0	0	0	0	0	0	0	0	0
R90.1	18.16	20.83	0	17.26	23.9	11.33	29.45	37.85	30.55	37.71	21.69	38.06	23.79	23.05	41.66	25.65	0.93	2.26	54.43	23.89	5.1	35.72	34.55	12.01	10.61	37.53	0	27.76	6.94	36.74	36.47	17.5	132.58	20.9	13.73	39.28	45.6	19.56	11.33	21.46	57.24	36.69	33.57	45.37	29.56	31.2	17.12	54.91	34.55
T10E10.5	19.08	175.5	35.65	35.73	25.84	38.54	10.34	6.9	121.53	16.56	32.63	13.91	57.94	32.64	38.7	6.4	23.64	4.54	8.14	5.03	21.52	25.26	4.37	12.74	85.85	5.76	2.99	19.36	5.24	9.34	27.6	30.25	62.66	33.3	27.28	9.66	30.84	5.18	41.59	10.54	7.43	25.74	1.78	8.58	10.97	14.4	7.47	4.89	8.2
Y57G11C.927	0	0	0	0	0	0	0	0	0	0	0	0	0	0	0	0	0	0	0	0	0	0	0	0	0	0	0	0	0	0	0	0	0	0	0	0	0	0	0	0	0	0	0	0	0	0	0	0	0
C42D4.1	50.28	49.55	38.04	140.49	55.4	136.18	95.77	120.87	288.64	151.03	124.83	44.85	314.81	93.76	104.44	108.62	47.52	88.26	140.16	265.23	67.26	124.6	175.76	119.09	195.23	176.71	147.09	347.81	178.42	85.23	154.73	121.5	123.95	227.21	51.37	30.78	200.52	207.69	174.23	124.42	21.32	156.55	94.8	50.94	68.13	247.14	87.51	67.71	180.28
F14B8.5a.1,F14B8.5a.2,F14B8.5b,F14B8.5c.1,F14B8.5c.2,F14B8.5c.3,F14B8.5c.4	5.08	17.22	13.93	18.22	23.21	5.33	18.35	56.83	42.65	55.32	31.84	40.84	19.41	30.5	40.34	79.77	113.77	5.22	47.53	55.6	52.38	47.51	17.34	26.39	34.41	50.4	23.7	21.78	20	26.04	39.42	30.83	55.13	40.26	10.2	25.12	48.08	43.15	27.64	59.43	51.99	0	35.76	59.25	15.83	16.5	36.77	25.18	100.95
K01F9.7	0	0	0	0	14.68	15.74	0	0	0	0	0	18.28	0	0	0	10.88	0	12.41	0	0	0	0	0	0	0	0	0	0	0	0	0	0	4.07	0	0	0	0	0	10.72	0	0	0	0	0	0	0	0	0	0
Y92H12BL.4	0	0	0	0.86	2.38	0.88	10.62	3.15	2.53	4.41	5.88	1.01	0	2.17	1.2	0	0	1.45	1.86	4.03	0	1.34	4.65	1.13	3.69	1.15	2.39	2.26	1.2	6.54	2.75	2.68	0	0	0	5.51	7.87	2.37	6.03	0	0	0	5.21	0	1.09	2.97	3.98	6.5	6.18
R106.1	0	0	0	4.93	0	5	0	0	0	0	0	2.88	0	0	0	0	0	0	0	2.8	0	0	0	0	0	1.62	1.67	0	0	0	0	0	0	5.81	0	0	0.73	0	0	0	0	0	0	0	0	0	0	3.7	0
F14F8.10	0	0	0	0	0	0	0	0	0	0	0	0	0	0	0	0	0	0	0	0	0	0	7.37	0	0	0	0	0	0	1.97	0	0	0	0	0	0	0	0	0	0	0	5.22	0	0	0	0	0	0	0
Y105C5B.447	0	0	0	0	0	0	0	0	0	0	0	0	0	0	0	0	0	0	0	0	0	0	0	0	0	0	0	0	0	0	0	0	0	0	0	0	0	0	0	0	0	0	0	0	0	0	0	0	0
H35B03.2b	0	0.81	0	6.76	0	0	1.16	0	2.48	1.23	1.65	0	2.71	0	0.39	1.88	12.76	7.8	1.82	2.96	0	5.26	1.14	3.31	1.81	2.26	1.76	3.8	0.59	9.15	4.72	0	0	8.01	6.08	1.08	3.34	1.16	0	1.77	10.67	7.25	0.46	5.75	0	0.73	0	5.09	1.51
C38C10.4	0	0	0	0	2.66	0	0.79	2.12	4.55	2.55	0	0	0	5.09	0	0	0	0	4.39	0	0	0	1.56	1.51	1.24	0.39	0	3.28	0	0	0.46	0	0	0.69	0	0	0	0.4	0	0.41	0	1.11	0	0	6.6	0.5	0.45	0	0
R10D12.1	0	0	0	8.53	5.58	5.58	18.34	3.33	0.9	8.02	4.15	6.4	3.91	15.26	1.98	28.46	0	0	3.95	0	8.09	1.89	0	0	6.49	7.33	2.54	22.72	0	7.93	3.4	8.2	0	0	0	7.79	5.75	1.26	22.68	0	0	0	0	0	0	2.09	12.64	0	0
C02F4.8	0	0	0	0	0	0	0	0	0	0	0	0	0	0	0	0	0	0	0	0	0	0	0	0	0	0	0	0	0	0	0	0	0	0	0	0	0	0	0	0	0	0	0	0	0	0	0	0	0
B0250.16	0	0	0	0	0	0	0	0	0	0	0	0	0	0	0	0	0	0	0	0	0	0	0	0	0	0	0	0	0	0	0	0	0	0	0	0	0	0	0	0	0	0	0	0	0	0	0	0	0
C04A2.3a,C04A2.3b,C04A2.3c.2,C04A2.3d	42.22	80.5	37.34	43.86	61.44	33.46	122.11	91.89	37.95	110.68	73.39	78.82	65.82	30.08	110.63	130.9	116.42	41.24	79.24	66.65	32.41	92.44	93.33	50.02	30.17	108.75	56.93	67.8	87.39	82.79	110.09	117.61	155.66	83.32	76.06	88.41	91.2	116.2	118.51	133.92	83.24	16.65	106.56	81.18	89.53	90.7	43.14	130.41	94.81
ZC47.7	0	150.98	50.78	16.57	4.68	6.48	0	19.7	100.54	1.85	4.95	13.39	5.46	6.41	11.23	15.04	0	0	30.02	25.1	29.53	0	0	28.33	21.89	0.85	65.88	49.14	100.36	27.43	17.24	10.54	107.22	28.63	4.59	12.98	46.23	5.21	167.87	60.18	58.07	93.17	30.6	14.41	0	10.92	2.93	11.5	165.17
Y105C5B.1204	0	0	0	0	0	0	0	0	0	0	0	0	0	0	0	0	0	0	0	0	0	0	0	0	0	0	0	0	0	0	0	0	0	0	0	0	0	0	0	0	0	0	0	0	0	0	0	0	0
M199.52	0	0	0	0	0	0	0	0	0	0	0	0	0	0	0	0	0	0	0	0	0	0	0	0	0	0	0	0	0	0	0	0	0	0	0	0	0	0	0	0	0	0	0	0	0	0	0	0	0
C08F11.87	0	0	0	0	0	0	0	0	0	0	0	0	0	0	0	0	0	0	0	0	0	0	0	0	0	0	0	0	0	0	0	0	0	0	0	0	0	0	0	0	0	0	0	0	0	0	0	0	0
T13A10.9	50.68	0	0	0	0	2.63	0	1.57	6.74	0	0	0	0	14.04	0	0	0	0	12.04	0	0	0	0	0	7.36	0	0	0	0	11.17	0	0	0	0	15.46	0	0	0	24.28	0	0	0	0	0	0	1.11	0	2.59	0
R12C12.3	0	0	0	0	3.4	0	3.79	0.84	0	16.21	0	12.97	2.97	0	0	14.38	88.74	8.54	9.96	2.16	0	0	0	6.05	3.96	0	0	11.77	0	14.01	0	0	0	1.1	3.33	3.54	0	16.48	0	5.16	67.91	0.88	0	10.49	4.69	4.77	0	9.76	0
K04F1.16	34.32	0	0	0	7.66	3.18	0	2.85	0	0	1.01	2.44	0	0	9.69	0	0	0	0	9.7	29.37	4.87	2.81	1.36	0	3.47	0	6.22	0	1.13	0	5.4	0	0	0	10.64	12.96	2.85	0	4.35	0	0	10.27	36.61	13.21	0	0	0	18.59
Pseudogene:C31B8.3	0	0	0	0	0	0	14.32	8.6	0	0.76	19.39	6.13	0	0	0	0	0	0	14.65	3.66	0	0	0	4.12	4.5	0	0	0	0	11.33	0.84	5.43	0	0	3.78	5.35	0	30.14	0	7.3	0	0	0	1.19	0	4.05	37.03	1.58	0
T13H10.8	0	0	0	0	0	0	0	0	0	0	0	0	0	0	0	0	0	0	0	0	0	0	0	0	0	0	0	0	0	0	0	0	0	0	0	0	0	0	0	0	0	0	0	0	0	0	0	0	0
F21D5.8	487.1	327.86	325.58	185.95	96.77	27.3	128.72	154.69	176.43	159.72	111.12	99.95	136.3	114.46	102.46	166.07	125.38	340.98	90.25	89.02	301.98	57.26	62.64	192.53	95.72	118.79	96.39	112.88	257.92	150.39	162.69	88.2	75.21	138.47	80.07	34.02	98.43	108.45	194.16	84.13	210.32	418.56	155.72	309.98	183.67	58.36	163.87	139.43	253.57
Y39E4B.2	0	0	0	0	0	0	0	3.43	0	0.92	2.44	0.73	0	0	0	0	0	0	2.03	0	0	1.95	3.37	0	0	0	3.92	1.65	3.91	4.08	0	0	0	0	0	0	0	0.43	0	0.87	0	0	0	0.71	3.17	1.35	0	0	0.56
C34B2.6	22.98	0	9.54	18.75	18.37	7.57	28.83	12.12	7.32	3.56	14.19	13.21	13.83	8.9	2.71	3.61	15.83	15.52	0	28.53	18.81	10.04	6.52	12.23	14.43	18.65	2.26	14.48	12.6	1.76	21.19	12.07	22.11	20.31	10.42	9.52	3.07	6.25	6.03	13.58	22.85	4.95	15.85	13.25	19.61	10.02	1.24	28.76	19.97
K12D9.14	0	0	0	0	4.12	0	0	0	0	7.04	0	0	0	0	10.15	0	0	34.5	14.54	0.75	0	0	1.73	0	5.47	0	0	0	0	12.53	0	12.63	0	0	0	0	12.9	8.37	0	1.79	0	0	0	0	0	8.82	0	0	0
Y105C5A.928	0	0	0	0	0	0	0	0	0	0	0	0	0	0	0	0	0	0	0	0	0	0	0	0	0	0	0	0	0	0	0	0	0	0	0	0	0	0	0	0	0	0	0	0	0	0	0	0	0
R07B5.3a,R07B5.3b,R07B5.3c,R07B5.3d	257.21	696.75	921.6	221.21	116.03	9.22	218.01	694.94	608.29	453.63	219.62	524.91	168.93	220.43	506.5	93.98	1610.28	1093.83	1160.01	616.05	874.57	513.91	467.78	329.79	427.57	232.26	687.46	279.58	691.48	370.52	423.97	504.57	300.28	278.72	131.98	27.09	370.36	161.39	1240.86	351.55	2252.38	1780.66	176.67	1294.01	607.85	127.22	157.67	159.3	977.67
Y17G9A.39	0	0	0	0	0	0	0	0	0	0	0	0	0	0	0	0	0	0	0	0	0	0	0	0	0	0	0	0	0	0	0	0	0	0	0	0	0	0	0	0	0	0	0	0	0	0	0	0	0
C16C8.20	0	0	0	8.01	2.46	0	0	0	0	0	2.58	0	0	0	0	7.78	0	0	0	3.02	0	0	0	0	0	19.22	0	0	0	0	0	0	0	0	0	0	0	0	0	0	0	0	0	0	0	0	0	4	0
H08M01.10	0	0	0	0	0	0	0	0	0	0	0	0	0	0	0	0	0	0	0	0	0	0	0	0	0	0	0	0	0	0	0	0	0	0	0	0	0	0	0	0	0	0	0	0	0	0	0	0	0
T08H4.8	0	0	0	0	0	0	0	0	0	0	0	0	0	0	0	0	0	0	0	0	0	0	0	0	0	0	0	0	0	0	0	0	0	0	0	0	0	0	0	0	0	0	0	0	0	0	0	0	0
F58F12.8	0	0	0	0	0	0	0	0	0	0	0	0	0	0	0	0	0	0	0	0	0	0	0	0	0	0	0	0	0	0	0	0	0	0	0	0	0	0	0	0	0	0	0	0	0	0	0	0	0
Y57G11C.537	0	0	0	0	0	0	0	0	0	0	0	0	0	0	0	0	0	0	0	0	0	0	0	0	0	0	0	0	0	0	0	0	0	0	0	0	0	0	0	0	0	0	0	0	0	0	0	0	0
Y116A8B.98	0	0	11.53	23.32	3.06	1.69	4.52	3.02	0	0	0	0	5.35	0	0	45.3	0	0	21.29	11.51	35.78	5.19	0	0	0	0	0	0	0	1.78	9.26	5.16	0	0	18.07	0	6.52	0	0.94	0	0	28.38	0	0	0	0	11.46	17.52	0
W06G6.1	0	0	0	0	0	0	0	0	0	0	0	0	0	0	1.54	0	0	0	5.63	0	0	0	1.27	0	0	0	0	0	0	3.09	0	0	0	0	0	0	0	0	0	0	0	0	0	0	0	0	0	0	0
F41H10.32	0	0	0	0	0	0	0	0	0	0	0	0	0	0	0	0	0	0	0	0	0	0	0	0	0	0	0	0	0	0	0	0	0	0	0	0	0	0	0	0	0	0	0	0	0	0	0	0	0
Y73F8A.561	0	0	0	0	0	0	0	0	0	0	0	0	0	0	0	0	0	0	0	0	0	0	0	0	0	0	0	0	0	0	0	0	0	0	0	0	0	0	0	0	0	0	0	0	0	0	0	0	0
F42G10.4	0	0	0	0	0	0	0	0	0	0	0	0	0	0	0	0	0	0	0	0	0	0	0	0	0	0	0	0	0	0	0	0	0	0	0	0	0	0	0	0	0	0	0	0	0	0	0	0	0
Y37E11AL.1	0	0	0	3.12	11.46	14.31	7.47	9.26	0	5.14	13.69	1.82	3.34	21.56	9.81	13.31	0	3.28	0.84	4.56	63.49	6.07	5.25	6.12	0	8.34	11.38	13.19	0	11.84	0.62	10.52	0.22	11.1	2.81	13.97	3.8	2.68	35.54	5.99	0	3.72	8.57	0	0	5.7	14.4	18.82	12.93
Y73F8A.121	0	0	0	0	0	0	0	0	0	0	0	0	0	0	0	0	0	0	0	0	0	0	0	0	0	0	0	0	0	0	0	0	0	0	0	0	0	0	0	0	0	0	0	0	0	0	0	0	0
C14F11.t1	0	0	0	0	0	0	0	0	0	0	0	0	0	0	0	0	0	0	0	0	0	0	0	0	0	0	0	0	0	0	0	0	0	0	0	0	0	0	0	0	0	0	0	0	0	0	0	0	0
Y105C5A.913	0	0	0	0	0	0	0	0	0	0	0	0	0	0	0	0	0	0	0	0	0	0	0	0	0	0	0	0	0	0	0	0	0	0	0	0	0	0	0	0	0	0	0	0	0	0	0	0	0
ZK809.8b	88.91	136.63	226.72	45.99	75.96	31.19	65.53	51.18	116.28	120.64	78.51	109.78	72.19	102.67	70.72	185.8	204.2	112.21	127.34	110.56	167.64	117.59	53.63	22.71	115.99	44.91	79.14	96.84	134.4	63.99	96.09	129.02	85.35	113.66	99.29	122.5	101.65	94.34	181.56	100.28	175.4	152.68	31.31	178.25	23.3	111.82	83.08	15.38	102.03
LLC1.43	0	0	0	0	0	0	0	0	0	0	0	0	0	0	0	0	0	0	0	0	0	0	0	0	0	0	0	0	0	0	0	0	0	0	0	0	0	0	0	0	0	0	0	0	0	0	0	0	0
Y51H4A.356	0	0	0	0	0	0	0	0	0	0	0	0	0	0	0	0	0	0	0	0	0	0	0	0	0	0	0	0	0	0	0	0	0	0	0	0	0	0	0	0	0	0	0	0	0	0	0	0	0
M199.96	0	0	0	0	0	0	0	0	0	0	0	0	0	0	0	0	0	0	0	0	0	0	0	0	0	0	0	0	0	0	0	0	0	0	0	0	0	0	0	0	0	0	0	0	0	0	0	0	0
T24C2.9	0	0	0	0	0	0	0	0	0	0	0	0	0	0	0	0	0	0	0	0	0	0	0	0	0	0	0	0	0	0	0	0	0	0	0	0	0	0	0	0	0	0	0	0	0	0	0	0	0
Y51A2D.38	0	0	0	0	0	0	0	0	0	0	0	0	0	0	0	0	9.1	0	0	0	0	0	0	0	0	0	0	0	0	0	0	0	0	0	0	0	0	0	0	0	0	0	0	0	0	0	0	0	0
Y102E9.3	0	0	0	0	0	0	0	0	0	0	0	0	0	0	0	0	0	0	0	0	0	0	0	0	0	0	0	0	0	0	0	0	0	0	0	0	0	0	0	0	0	0	0	0	0	0	0	0	0
R12H7.7	0	0	0	0	0	0	0	0	0	0	0	0	0	0	0	0	0	0	0	0	0	0	0	0	0	0	0	0	0	0	0	0	0	0	0	0	0	0	0	0	0	0	0	0	0	0	0	0	0
Y105C5B.59	0	0	0	0	0	0	0	0	0	0	0	0	0	0	0	0	0	0	0	0	0	0	0	0	0	0	0	0	0	0	0	0	0	0	0	0	0	0	0	0	0	0	0	0	0	0	0	0	0
WBGene00004837	0	0	0	0	0	0	0	0	0	0	0	0	0	0	0	0	0	0	0	0	0	0	0	0	0	0	0	0	0	0	0	0	0	0	0	0	0	0	0	0	0	0	0	0	0	0	0	0	0
M03F8.9	0	0	0	0	0	0	0	0	0	0	0	0	0	0	0	0	0	0	0	0	0	0	0	0	0	0	0	0	0	0	0	0	0	0	0	0	0	0	0	0	0	0	0	0	0	0	0	0	0
F36H12.35	0	0	0	0	0	0	0	0	0	0	0	0	0	0	0	0	0	0	0	0	0	0	0	0	0	0	0	0	0	0	0	0	0	0	0	0	0	0	0	0	0	0	0	0	0	0	0	0	0
K01G12.16	0	0	0	0	0	0	0	0	0	0	0	0	0	0	0	0	0	0	0	0	0	0	0	0	0	0	0	0	0	0	0	0	0	0	0	0	0	0	0	0	0	0	0	0	0	0	0	0	0
R10D12.4	0	0	0	0	0	0	0	0	0	0	0	0	0	0	0	0	0	0	0	0	6.7	0	0	0	8.65	0	0	0	0	16.36	0	0	0	0	0	0	0	0	0	0	0	0	0	0	0	0	0	0	0
C45E5.22	0	0	0	0	0	0	0	0	0	0	0	0	0	0	0	0	0	0	0	0	0	0	0	0	0	0	0	0	0	0	0	0	0	0	0	0	0	0	0	0	0	0	0	0	0	0	0	0	0
Y47D3B.9	3.28	7.81	0	9.11	14.89	8.88	4.35	6.52	7.79	3.78	0.77	2.31	1.7	4.96	6.47	0.29	3.85	0.33	0.43	5.59	0.66	4.31	1.07	1.55	3.37	5.58	5.52	4.5	0	3.02	2.22	6.57	7.44	11.27	5.68	10.15	6.3	6.83	17.21	2.77	0.92	3.03	0.87	0.45	1	3.24	3.35	0.6	3.39
Y37A1B.10	0	0	0	0	0	0	0	0	0	0	0	0	0	0	0	0	0	0	48.35	0	0	4.03	0	0	0	0	0	0	0	0	6.2	0	0	0	0	0	0	0	0	1.2	0	0	0	0	0	0	0	0	0
F46B3.18	0	0	0	0	0	0	0	0	0	0	2.25	0	0	0	0	0	0	0	0	0	7.67	0	0	0	0	0	0	0	0	2.47	0	0	0	0	0	0	0	0	0	0	0	0	0	0	0	0	0	0	0
F45C12.5	0	0	0	0	0	0	0	0	0	1.94	0	0	0	0	0	17.26	0	27.56	16.58	0	0	0.82	0	0	3.38	0	0	0	0	0	0	8.22	0	0	0	0	0	0	0	0	0	0	4.36	0	0	0	0	0	0
T22A3.8	6.96	0	0	0	0	0	0	0	0	0	0.8	0	0	0	0.05	1.61	0.5	0.17	1.68	0.24	1.37	0.16	0.28	2.68	0	0	0	0	0.22	10	0	0.21	0	0.98	0	0	1.61	0	0.03	0.79	0.6	5.13	0.23	0	4.55	0	6.18	0	0
K10D6.19	0	0	0	0	0	0	0	0	0	0	0	0	0	0	0	0	0	0	0	0	0	0	0	0	0	0	0	0	0	0	0	0	0	0	0	0	0	0	0	0	0	0	0	0	0	0	0	0	0
F28F9.9	0	0	0	0	0	0	0	0	0	0	0	0	0	0	0	0	0	0	0	0	0	0	0	0	0	0	0	0	0	0	0	0	0	0	0	0	0	0	0	0	0	0	0	0	0	0	0	0	0
C36E8.4	0	17.33	4.18	0	14.37	3.07	0.83	6.6	2.37	4.85	17.03	9.15	1.93	0	12.35	44.72	95.65	7.1	8.47	24.71	38.03	18.73	8.92	20.47	0	0.81	65.79	17.27	2.51	23.56	32.25	36.24	36.07	0.71	6.49	3.85	11.21	11.6	0	10.1	0	21.3	17.89	3.42	0	18.92	0	11.81	17.32
Y64G10A.242	0	0	0	0	0	0	0	0	0	0	0	0	0	0	0	0	0	0	0	0	0	0	0	0	0	0	0	0	0	0	0	0	0	0	0	0	0	0	0	0	0	0	0	0	0	0	0	0	0
F28G4.1	903.73	342.25	582.76	389.63	208.56	125.39	306.29	632.14	414.58	270.48	309.49	276.95	122.64	320.2	504.23	438.69	1227.81	774.46	477.52	347.04	614.44	265.19	241.11	517.49	583.77	237.71	870.5	233.27	894.65	309.75	730.61	245.79	729.14	238.3	288.73	275.19	429.7	361.72	554.23	259.74	992.29	874.57	381.53	788.18	687.9	377.79	536.15	306.79	591.57
[truncated: 45,641 more rows]
[truncated: 31 more columns]
