# Supplementary material for: Effects of Larval Density on Gene Regulation in Caenorhabditis elegans During Routine L1 Synchronization
Source: G3 (Bethesda). 2018 Mar 30;8(5):1787–93. doi: 10.1534/g3.118.200056 (PMC5940168; doi:10.1534/g3.118.200056)
Supplement: Supplementary file 5 [file 1787TableS2.xlsx]

## Sheet: N2L1Density_123016_genes_expres
gene	transcript	N2-117	N2-121	N2-122	N2-126	N2-128	N2-131	N2-132	N2-133	N2-134	N2-135	N2-136	N2-137	N2-138	N2-511	N2-512	N2-513	N2-514	N2-515	N2-516	N2-517	N2-518	N2-521	N2-522	N2-524	N2-525	N2-526	N2-527	N2-528	N2-531	N2-533	N2-534	N2-535	N2-536	N2-537	N2-538	N2-2011	N2-2012	N2-2017	N2-2018	N2-2021	N2-2022	N2-2023	N2-2025	N2-2026	N2-2027	N2-2028	N2-2031	N2-2032
Density (worms/uL):		1	1	1	1	1	1	1	1	1	1	1	1	1	5	5	5	5	5	5	5	5	5	5	5	5	5	5	5	5	5	5	5	5	5	5	20	20	20	20	20	20	20	20	20	20	20	20	20
C36C9.t2	C36C9.t2	31.24	0	0	0	0	0	0	0	0	0	0	0	0	0	0	0	0	0	0	0	0	0	0	0	0	0	0	0	0	0	0	0	0	0	0	0	0	0	0	0	0	0	0	0	0	0	0	0
ZK1290.6	ZK1290.6	0	0	0	0	0	0	0	0	0	0	0	0	0	0	0	0	0	0	0	0	0	0	0	0	0	0	0	0	0	0	0	0	0	0	0	0	0	0	0	0	0	0	0	0	0	0	0	1.79
Pseudogene:2RSSE.3	Pseudogene:2RSSE.3	0	0	0	0	0	2.31	0	0	0	0	0	0	0	0	0	0	0	0	0	0	0	0	0	0	11.87	0	0	0	0	0	0	0	0	0	0	0	0	1.59	0	0	0	3.27	0	0	0	0	0	2.64
T02E1.6	T02E1.6	0	0	0	0	0	0	0	0	0	0	0	0	0	0	0	2.93	0	12.91	0	0	0	0	0	0	0	0	0	0	0	0	0	0	0	0	0	0	0	0	0	0	0	0	0	0	0	0	1.95	0
R107.4a	R107.4a,R107.4c	28.21	54.71	58.35	25.23	17.52	9.51	53.89	0.6	28.6	4.34	69.4	17.24	18.92	25.6	4.7	17.54	25.77	67.84	21.36	25.93	29.88	35.75	122.63	40.08	18.63	43.97	8.44	20.43	34.4	7.83	34.46	43.02	78.91	31.43	62.88	57.56	30.35	41.76	7.17	19.51	7.42	63.54	31.5	46.74	18.81	30.17	32.92	47.59
Y57G11C.123	Y57G11C.123	0	0	0	0	0	0	0	0	0	0	0	0	0	0	0	0	0	0	0	0	0	0	0	0	0	0	0	0	0	0	0	0	0	0	0	0	0	0	0	0	0	0	0	0	0	0	0	0
T09H2.2	T09H2.2	0	0	0	0	0	0	0	0	0	0	0	0	0	0	0	0	0	0	0	0	0	0	0	0	0	0	0	0	0	0	0	0	0	0	0	0	0	0	0	0	0	0	0	0	0	0	0	0
R07B7.16	R07B7.16	0	4.28	3.32	1.26	0	0	0	0	2.37	3.54	0	0	7.37	1.39	1.27	0.76	1.11	2.67	0	2.91	0	3.09	0	7.23	1.47	1.23	0	0	0.73	0	0.96	1.32	8.37	0	0	5	2.25	4.67	0	2.71	0	0	3.74	1.11	0	0	0	7.78
F15E6.8	F15E6.8	0	0	0	0	0	0	18.59	50.02	0	124.42	51.9	50.79	0	0	0	5.6	0	0	0	0	0	0	0	0	0	0	0	40.77	0	12.13	36.7	0	76.4	105.54	0	0	0	0	0	0	0	0	0	0	0	0	0	0
T06C10.2	T06C10.2	0	0	0	0	0	0	0	0	0	0	0	0	0	2.08	0	0	0	0	0	0	2.19	0	0	0	0	0	0	0	0	0	0	0	0	5.03	0	2.49	0	0	0	0	0	0	0	0	0	0	0	0
C02B10.57	C02B10.57	0	0	0	0	0	0	0	0	0	0	0	0	0	0	0	0	0	0	0	0	0	0	0	0	0	0	0	0	0	0	0	0	0	0	0	0	0	0	0	0	0	0	0	0	0	0	0	0
F18A1.2c	F18A1.2a.1,F18A1.2a.2,F18A1.2b.1,F18A1.2b.2,F18A1.2c	0	62.96	68.37	33.09	52.78	16.77	49.32	28.35	74.04	0	70.73	62.04	12.9	65.62	23.87	37.4	30.16	19.81	101.02	32.9	20.83	16.24	169.05	72.67	10.86	60.26	5.94	50.68	71.7	112.55	119.9	42.02	153.24	72.23	78.31	52.34	47.96	99.09	50.51	41.28	1.14	104.37	41.63	12.47	58.69	101.22	40.9	78.1
F44C8.5a	F44C8.5a	11.84	3.39	1.97	5.97	10.33	3.05	0	4.06	0	8.38	0	2.6	0	6.57	3.01	0.9	3.96	7.91	17.7	0	0	1.22	25.63	8.56	1.74	4.37	2.37	7.88	12.17	0	6.86	5.46	13.24	3.96	1.78	0	7.98	11.08	3.6	9.64	0	11.27	2.96	0	0	2.87	5.98	6.91
Y73F8A.1058	Y73F8A.1058	0	0	0	0	0	0	0	0	0	0	0	0	0	0	0	0	0	0	0	0	0	0	0	0	0	0	0	0	0	0	0	0	0	0	0	0	0	0	0	0	0	0	0	0	0	0	0	0
C17G1.7	C17G1.7	14.94	5.04	15.63	13.32	3.41	10.08	5.94	40.28	25.1	29.1	28.84	18.05	0	17.91	7.46	29.38	17.03	12.56	20.06	23.92	10.27	6.06	40.24	8.49	0	2.89	23.5	0	5.17	5.82	5.67	23.99	13.13	7.85	19.43	0	14.07	23.35	30.31	8.5	5.52	16.76	7.33	14.33	32.64	18.99	23.71	3.43
Y116A8C.412	Y116A8C.412	0	0	0	0	0	0	0	0	0	0	0	0	0	0	0	0	0	0	0	0	0	0	0	0	0	0	0	0	0	0	0	0	0	0	0	0	0	0	0	0	0	0	0	0	0	0	0	0
C37A2.7	C37A2.7	216.78	1203.04	728.89	428.9	591.07	523.64	500.21	242.08	595.14	781.97	887.86	952.49	1291.15	488.37	410.7	336.68	471	186.77	359.64	421.42	515.09	589.31	609.51	341.32	516.7	375.96	909.27	446.92	333.27	417.36	470.19	449.03	861.35	971.34	897.12	729.8	274.88	136.26	1458.22	485.37	539.4	284.97	649.45	235.2	728.56	315.6	433.73	217.61
C13B9.4a.2	C13B9.4a.1,C13B9.4a.2,C13B9.4b.1,C13B9.4b.2,C13B9.4c.2,C13B9.4e	26.28	17.89	36.92	10.41	2.56	12.49	40.99	14.81	49.53	3.52	3.09	0	2.45	7.09	0	16.68	19.48	11.36	17.52	14.18	0	31.3	75.4	49.89	35.34	60.83	10.23	15.77	27.19	1.05	56.43	21.89	59.34	21.72	35.68	1.35	31.81	32.21	0	37.42	0	32.06	4.52	17.29	1.79	21.18	22.51	30.06
F48B9.4	F48B9.4	0	23.15	26.95	57.06	39.16	18.2	20.21	27.36	22.43	113.91	47.69	47.39	57.8	25.72	60.64	28.31	26.93	14.28	56.88	27.36	11.68	58.18	131.69	77.31	85.61	75.62	47.77	103.43	23.47	26.41	49.33	17.56	37.81	45.33	28.57	30.93	67.93	83.06	8.13	43.48	45.91	70.64	20.05	32.47	24.71	54.03	32.32	46.68
ZK353.3	ZK353.3	0	0	0	0	0	0	0	0	0	0	0	0	0	0	0	0	0	0	0	0	0	0	0	0	0	0	0	0	0	0	0	0	0	0	0	1.7	0	0	0	0	0	0	0	0	0	0	0	0
Y57G11A.100	Y57G11A.100	0	0	0	0	0	0	0	0	0	0	0	0	0	0	0	0	0	0	0	0	0	0	0	0	0	0	0	0	0	0	0	0	0	0	0	0	0	0	0	0	0	0	0	0	0	0	0	0
R13D7.10	R13D7.10	0	0	0	0	0	0	0	0	0	0	0	0	0	0	0	0	0	0	0	0	0	0	0	0	0	0	0	0	0	0	0	0	0	0	0	0	0	0	0	0	0	0	0	0	0	0	1.4	0
Y73F8A.761	Y73F8A.761	0	0	0	0	0	0	0	0	0	0	0	0	0	0	0	0	0	0	0	0	0	0	0	0	0	0	0	0	0	0	0	0	0	0	0	0	0	0	0	0	0	0	0	0	0	0	0	0
Y105C5B.89	Y105C5B.89	0	0	0	0	0	0	0	0	0	0	0	0	0	0	0	0	0	0	0	0	0	0	0	0	0	0	0	0	0	0	0	0	0	0	0	0	0	0	0	0	0	0	0	0	0	0	0	0
C04A11.5	C04A11.5	0	5.03	11.71	4.34	0	0	4.36	0	0	0	4.77	7.72	0	33.22	0	0	0	0	22.09	15.25	0	7.2	0	0	0	0	0	0	2.53	0	6.75	0	0	0	5.33	0	0	2.04	0	6.26	32.43	0	0	0	0	0	10.47	0
ZC239.2	ZC239.2	0	0	0	0	0	0	0	0	0	0	0	0	0	0	0	0	0	1.62	0	0	0	0	0	0	0	0	0	0	0	0	0	0	0	0	0	0	0	0	0	0	0	0	0	0	0	0	0	0
Pseudogene:ZK250.10	Pseudogene:ZK250.10	0	0	0	0	0	0	0	0	0	0	0	0	0	0	0	0	0	1.34	0	0	0	0	0	0	0	0	0	0	0	0	0	0	0	0	0	0.67	0	0.7	0	0	1.89	0	0	0	0	0	0.81	0
F52D4.19	F52D4.19	0	0	0	0	0	0	0	0	0	0	0	0	0	0	0	0	0	0	0	0	0	0	0	0	0	0	0	0	0	0	0	0	0	0	0	0	0	0	0	0	0	0	0	0	0	0	0	0
Y76B12C.1a	Y76B12C.1a,Y76B12C.1b	0	8.07	45.31	11.84	14.35	38.53	0.72	1.3	2.68	0.67	0	0	0	0	0	38.21	22.93	17.49	0	0	0	0	1.02	10.95	0	25.51	0	55.49	7.65	23.95	22.73	19.63	12.81	0	15.96	0	7.3	5.77	0	12.1	0	0	2.12	3.26	0	40.79	4.58	0
Y57A10A.24	Y57A10A.24	0	0	0	0	0	15.22	0	0	0	0	0	0	0	0	0	0	0	0	0	0	0	0	0	0	0	0	0	0	0	0	0	0	0	0	0	2.81	0	0	0	0	0	13	0	0	0	0.68	4.25	0
Y105C5A.183	Y105C5A.183	0	0	0	0	0	0	0	0	0	0	0	0	0	0	0	0	0	0	0	0	0	0	0	0	0	0	0	0	0	0	0	0	0	0	0	0	0	0	0	0	0	0	0	0	0	0	0	0
Y37A1A.29	Y37A1A.29	0	0	0	0	0	0	0	0	0	0	0	0	0	0	0	0	0	0	0	0	0	0	0	0	0	0	0	0	0	0	0	0	0	0	0	0	0	0	0	0	0	0	0	0	0	0	0	0
ZK1073.2	ZK1073.2	4.35	0	1.99	7.54	3.48	9.24	0	13.67	5.68	4.23	0	0	3.53	11.61	0	1.81	2.67	4.8	0	3.48	1.74	0	4.31	9.43	5.27	4.41	9.57	14.59	7.02	0	3.47	2.36	23.4	4	30.6	0	17.02	4.2	0	0	0	1.42	10.46	10.61	4.75	11.6	1.21	11.63
F45E4.8.1	F45E4.8.1,F45E4.8.2	0	25.91	10.48	50.91	45.1	25.78	90.24	0	18.46	143.86	29.66	40.62	11.48	131.42	39.08	9.13	0	24.9	0	0	45.29	25.8	67.61	18.51	90.77	30.59	6.51	6.87	29.4	25.86	17.78	14.16	0	39.79	34.23	126.98	25.14	40.13	5.01	22.79	29.09	7.94	27.44	20.17	3.86	5.03	6.26	29.79
Y105E8B.11	Y105E8B.11	0	0	0	0	0	0	0	0	0	0	0	0	0	0	0	0	0	0	0	0	0	0	0	0	0	0	0	9.69	0	0	0	0	0	0	0	0	0	0	0	0	0	0	0	0	0	0	0	0
C49A1.15	C49A1.15	0	0	0	0	0	0	0	0	0	0	0	0	0	0	0	0	0	0	0	0	0	0	0	0	0	0	0	0	0	0	0	0	0	0	0	0	0	0	0	0	0	0	0	0	0	0	0	0
C09B9.63	C09B9.63	0	0	0	0	0	0	0	0	0	0	0	0	0	0	0	0	0	0	0	0	0	0	0	0	0	0	0	0	0	0	0	0	0	0	0	0	0	0	0	0	0	0	0	0	0	0	0	0
C39D10.t2	C39D10.t2	0	0	0	0	0	0	0	0	0	0	0	0	0	0	0	0	0	0	0	0	0	0	0	0	0	0	0	0	0	0	0	0	0	0	0	0	0	0	0	0	0	0	0	0	0	0	0	0
ZK218.11	ZK218.11	0	0	0	0	0	0	0	0	0	0	0	0	0	0	0	0	0	0	0	0	0	0	0	0	0	0	0	0	0	0	0	0	0	0	0	0	0	0	0	0	0	0	0	0	0	0	0	0
T24F1.5	T24F1.5	8.57	0	26.57	39.54	4.63	2.68	3.97	10.74	3.79	11.21	4.33	7.01	9.43	17.29	0	19.07	14.13	2.1	0	0	0	6.54	11.55	6.22	32.03	3.88	12.49	45.27	11.52	0	21.47	12.41	13.43	0	14.51	2.6	11.77	12.95	0	2.85	0	18.99	0	6.95	20.81	12.74	12.7	3.06
F13G11.144	F13G11.144	0	0	0	0	0	41.73	0	0	0	0	0	0	0	0	0	0	0	0	0	81.41	0	0	0	0	0	0	0	0	0	0	54.35	0	0	0	0	0	0	0	0	0	0	0	0	0	0	0	0	0
Y62F5A.8a	Y62F5A.8a	0	0	0	0	0	0	0	0	0	0	0	0	0	0	0	0	0	0	0	0	0	0	0	0	0	0	0	0	0	0	0	0	0	0	0	0	0	0	0	0	0	0	0	0	0	0	0	0
F52D10.10	F52D10.10	0	0	0	0	0	0	0	0	0	0	0	0	0	0	0	0	0	0	0	0	0	0	0	0	0	0	0	0	0	0	13.13	0	0	0	0	0	0	0	0	0	0	0	0	0	0	0	0	0
Y105C5A.15d	Y105C5A.15d	2.84	9.64	2.59	0.66	6.78	1.35	3.95	5.37	4.92	4.29	1.42	0	0	1.45	5.98	2.76	1.74	2.78	0	4.53	2.27	4.29	0	1.71	0	3.2	0	2.31	4.97	6.03	6.52	2.4	2.17	0	0.78	6.52	4.29	1.52	0.79	2.83	4.08	9.86	0	0	0.69	2.94	6.31	5.57
Y73F8A.928	Y73F8A.928	0	0	0	0	0	0	0	0	0	0	0	0	0	0	0	0	0	0	0	0	0	0	0	0	0	0	0	0	0	0	0	0	0	0	0	0	0	0	0	0	0	0	0	0	0	0	0	0
C05E11.8a	C05E11.8a	755.81	307.24	1258.54	320.2	596.72	1224.29	298.13	1037.52	689.79	248.9	349.88	745.41	791.59	209.66	298.21	974.54	888.54	626.58	167.81	84.54	769.82	324.17	441.11	594.41	616.3	876.23	678.7	1098.62	842.35	588.63	469.69	847.99	572.4	499.04	826.34	147.76	945.16	617.95	115.94	534.44	439.17	1019.6	423.85	1425.52	1315.91	1092.32	378.81	581.52
Y57G11C.567	Y57G11C.567	0	0	0	0	0	0	0	0	0	0	0	0	0	0	0	0	0	0	0	0	0	0	0	0	0	0	0	0	0	0	0	0	0	0	0	0	0	0	0	0	0	0	0	0	0	0	0	0
W08F4.12	W08F4.12	0	0	0	6.66	0	0	0	0	0	0	14.56	0	0	3.65	0	0	0	1.77	0	0	0	0	0	0	0	0	0	0	1.94	0	0	0	0	0	0	21.93	3.97	0	0	0	0	0	3.32	0	0	0	2.67	0
F49C5.t1	F49C5.t1	0	0	0	0	0	0	0	0	0	0	0	0	0	0	0	0	0	0	0	0	0	0	0	0	0	0	0	0	0	0	0	0	0	0	0	0	0	0	0	0	0	0	0	0	0	0	0	0
ZK822.8	ZK822.8	0	0	0	0	0	0	0	0	0	8.32	0	0	0	0	0	0	0	0	14.7	0	20.32	0	0	4.58	0	0	0	0	0	11.37	0	0	0	0	0	0	0	0	0	0	0	0	0	0	0	0	0	0
R09D1.10	R09D1.10	3.61	36.87	0	0	2.88	0	20.07	0	4.71	0	0	0	0	0	5.05	0	4.43	7.96	0	1.44	8.67	10.24	7.15	5.22	1.46	3.66	0	0	3.64	1.64	4.79	3.93	4.15	9.93	7.45	0	7.44	13.34	0	0	0	5.9	2.48	0	0	0.8	1	4.83
Y57G11C.465	Y57G11C.465	0	0	0	0	0	0	0	0	0	0	0	0	0	0	0	0	0	0	0	0	0	0	0	0	0	0	0	0	0	0	0	0	0	0	0	0	0	0	0	0	0	0	0	0	0	0	0	0
Y43D4A.41	Y43D4A.41	0	0	0	0	0	0	0	0	0	0	0	0	0	0	0	0	0	0	0	0	0	0	0	0	0	0	0	0	0	0	0	0	0	0	0	0	0	0	0	0	0	0	0	0	0	0	0	0
C16D9.14	C16D9.14	0	0	0	0	0	0	0	0	0	0	0	0	0	0	0	0	0	0	0	0	0	0	0	0	0	0	0	0	0	0	0	0	0	0	0	0	0	0	0	0	0	0	0	0	0	0	0	0
Y64G10A.79	Y64G10A.79	0	0	0	0	0	0	0	0	0	0	0	0	0	0	0	0	0	0	0	0	0	0	0	0	0	0	0	0	0	0	0	0	0	0	0	0	0	0	0	0	0	0	0	0	0	0	0	0
C15F1.1	C15F1.1	0	0	0	3.13	0	0	0	2.84	0	0	0	8.18	0	6.89	0	0	1.39	0	0	0	34.38	0	0	3.27	0	0	0	0	6.38	0	4.8	0	0	8.31	13.09	0	3.72	0.73	0	0	0	0	0	0	1.64	0	0	0
F35C5.8.2	F35C5.8.1,F35C5.8.2	404.76	2701.36	694.99	983.99	1328.59	678.16	1200.14	904.52	1194.09	506.48	1445.47	1201.53	88.54	126.58	114.48	1037.77	746.19	1085	138.72	1558.81	439.2	2212.97	827.83	1006.17	477.05	795.06	923.14	902.67	1184.4	619.77	777.84	978.42	1301.88	689.86	463.29	1576.28	705.58	516.05	1121.7	1143.92	90.32	483.48	1015.46	1265.01	590.63	848.22	904.11	1092.19
F53B1.13	F53B1.13	0	0	0	0	0	0	0	0	0	0	0	0	0	0	0	0	0	0	0	0	0	0	0	0	0	0	0	0	0	0	0	0	0	0	0	0	0	0	0	0	0	0	0	0	0	0	0	0
E03E2.1.2	E03E2.1.1,E03E2.1.2,E03E2.1.3	0	5.8	20.61	11.45	0	0	37.55	4.88	1.01	48.28	0	0	2.44	5.8	0	13.13	5.48	17.01	0	7.3	0	25.12	113.27	35.82	16.86	11.96	16.1	16.27	16.25	16.26	18.97	4.38	14.89	11	7.53	0	9.86	34.17	3.73	9.09	0	52.02	11.08	0	7.51	13.91	0	8.83
F42G10.3	F42G10.3	0	0	0	0	0	0	0	0	0	0	0	0	0	0	0	0	0	0	0	0	0	0	0	0	0	0	0	0	0	0	0	0	0	0	0	0	0	0	0	0	0	0	0	0	0	0	0	0
B0285.6	B0285.6	12.23	0	0	0	1.22	0	0	0.96	1	3.96	0	0	0	0	0	0	0.94	1.12	1.8	0	6.12	0	0	1.66	3.72	1.03	3.37	0	2.47	0	3.24	1.11	0	5.6	0	0	2.52	1.47	1.28	4.56	0	0	0	3.73	0	0.68	0.85	8.18
Y67A10A.295	Y67A10A.295	0	0	0	0	0	0	0	0	0	0	0	0	0	0	0	0	0	0	0	0	0	0	0	0	0	0	0	0	0	0	0	0	0	0	0	0	0	0	0	0	0	0	0	0	0	0	0	0
Pseudogene:T20F10.8	Pseudogene:T20F10.8	8.04	0	0	0	3.67	0	1.6	0	1.5	5.96	0	0	0	0	4.81	2.87	16.91	0	0	0	22.08	0	0	4.98	5.57	3.11	2.53	0	0	2.09	1.22	2.5	3.53	16.9	0	4.21	2.84	0.74	0	4.57	0	0	6.31	0	1.67	0	10.2	0
F59C6.6	F59C6.6	0	0	9.75	0	0	0	0	0	0	0	0	0	0	0	0	0	0	0	0	0	0	0	0	0	0	0	0	3.2	0	0	0	3.8	0	0	0	0	0	0	0	0	0	0	0	0	0	4.68	0	0
W03F8.32	W03F8.32	0	0	0	0	0	0	0	0	0	0	0	0	0	0	0	0	0	0	0	0	0	0	0	0	0	0	0	0	0	0	0	0	0	0	0	0	0	0	0	0	0	0	0	0	0	0	0	0
F45E6.1	F45E6.1	0	0	0	0	0	0	0	0	0	1.93	0	0	0	0	0	0	0	0	0	0	0	0	0	0	0	0	0	1.81	0	0	0	0	0	0	0	0	0	0	0	0	0	0	0	0	0	0	1.65	0
ZK822.9a	ZK822.9a	0	0	0	0	0	0	0	0	0	0	0	0	0	0	0	0	0	0	0	0	0	43.88	0	0	0	0	0	0	0	0	0	0	0	0	0	0	0	0	0	0	0	0	0	0	0	0	0	0
Y116A8A.36	Y116A8A.36	0	0	0	0	0	0	0	0	0	0	0	0	0	0	0	0	0	0	0	0	0	0	0	0	0	0	0	0	0	0	0	0	0	0	0	0	0	0	0	0	0	0	0	0	0	0	0	0
F38H4.11	F38H4.11	0	0	0	0	0	0	0	0	0	0	0	0	0	0	0	0	0	0	0	0	0	0	0	0	0	0	0	0	0	0	0	0	0	0	0	0	0	0	0	0	0	0	0	0	0	0	0	0
Y41E3.204	Y41E3.204	0	0	0	0	0	0	0	0	0	0	0	0	0	0	0	0	0	0	0	0	0	0	0	0	0	0	0	0	0	0	0	0	0	0	0	0	0	0	0	0	0	0	0	0	0	0	0	0
Y37E11AL.3a.2	Y37E11AL.3a.1,Y37E11AL.3a.2,Y37E11AL.3b	37.3	15.32	2.21	8.43	7.76	16.83	0	0	6.43	4.76	27.46	0	1.98	29.63	28.26	2.03	28.4	9.87	82.85	31.24	67.05	0	0	1.76	0	0	0	27.21	0	0	16.83	3.53	0	0	0	0	1.01	4.7	19.61	14.55	0	4.3	1.66	4.44	1.79	6.48	2.7	6.5
ZK370.4a	ZK370.4a,ZK370.4b	38.45	42.61	30.84	11.77	51.99	6.32	56.43	22.5	33	62.68	79.65	15.26	4.4	5.55	19.57	16.41	28.52	46.04	28.46	55.48	8.72	81.56	29.2	42.64	32.95	28.23	5.35	16.62	41.85	64.44	43.9	30.75	72.47	20.94	20.36	30.06	23.45	54.39	18.16	23.8	23.49	59.81	30.73	25.17	28.21	23.4	29.9	23.33
F16B3.3b	F16B3.3a,F16B3.3b	17.8	18.79	25.55	0	44.53	16.73	5.49	9.92	7.8	18.04	0	9.62	14.58	18	49.54	13.19	17.04	14.55	37.11	34.94	19.04	27.05	39.61	37.22	6.34	34.79	8.65	48.24	11.17	3.58	44.31	2.86	39.88	36.73	66.1	43.33	40.75	33.16	3.3	23.61	34.08	75.62	48.99	12.07	0	21.13	24.14	2.12
Y51H4A.469	Y51H4A.469	0	0	0	0	0	0	0	0	0	0	0	0	0	0	0	0	0	0	0	0	0	0	0	0	0	0	0	0	0	0	0	0	0	0	0	0	0	0	0	0	0	0	0	0	0	0	0	0
C05D2.6b	C05D2.6a,C05D2.6b	8.6	20.76	10.86	0	23.21	0	36.8	17.49	26.7	64.31	48.56	4.78	0.53	12.14	9.27	12.14	29.18	31.61	13.99	11.63	22.26	24.75	35.29	37.3	1.07	8.95	2.92	0	48.12	9.63	8.42	5.28	38.48	33.89	3.27	28.54	21.27	19.98	2.21	3.29	0	49.18	19.98	8.08	0	11.76	14.69	29.73
Y57G11C.954	Y57G11C.954	0	0	0	0	0	0	0	0	0	0	0	0	0	0	0	0	0	0	0	0	0	0	0	0	0	0	0	0	0	0	0	0	0	0	0	0	0	0	0	0	0	0	0	0	0	0	0	0
R02D3.2	R02D3.2	61.2	18.19	26.9	16.11	18.48	7	19.81	15.94	9.6	19.81	23.68	21.56	4.69	25.01	0	8.36	6.46	9.3	11.16	11.79	27.88	5.38	17.69	9.91	8.56	20.68	17.47	5.15	13.64	0	6.15	14.54	16.12	3.85	0	15.02	13.48	14.56	21.99	48.3	0	10.31	19.54	5.8	3.84	23.91	32.21	37.82
Y40C7B.1	Y40C7B.1	0	0	0	0	0	0	0	0	0	0	0	0	0	0	0	0	0	0	0	0	0	0	0	0	0	0	0	0	0	0	0.51	0	0	0	0	0	0	0	0	0	0	0	0	0	0	0	0	0
Y38C1AB.1	Y38C1AB.1	0	2.75	3.2	9.62	16.74	3.27	7.24	19.62	0	4.52	0	0	0	5.28	7.26	4.34	4.27	6.38	40.74	8.36	0	0	55.48	7.54	0	2.35	15.24	6.35	1.4	28.38	0	10.06	8.06	0	0	0	4.29	13.43	5.81	5.19	0	2.28	7.16	12.69	7.58	4.64	3.86	11.14
T03F7.10	T03F7.10	0	0	0	0	0	0	0	0	0	0	0	17.88	0	0	0	0	0	0	0	0	0	0	0	0	0	0	0	0	0	0	7.75	0	0	0	0	0	0	0	0	0	0	0	0	0	0	0	0	0
Y40H7A.136	Y40H7A.136	0	0	0	0	0	0	0	0	0	0	0	0	0	0	0	0	0	0	0	0	0	0	0	0	0	0	0	0	0	0	0	0	0	0	0	0	0	0	0	0	0	0	0	0	0	0	0	0
Y67D8A.4a	Y67D8A.4a	0	0	0	0	0	0	0	0	0	0	0	0	0	0	0	0	0	0	0	0	0	0	0	0	0	0	0	0	0	0	0	0	0	0	0	0	0	0	0	0	0	0	0	0	0	0	0	0
C47A4.50	C47A4.50	0	0	0	0	0	0	0	0	0	0	0	0	0	0	0	0	0	0	0	0	0	0	0	0	0	0	0	0	0	0	0	0	0	0	0	0	0	0	0	0	0	0	0	0	0	0	0	0
Y18D10A.9	Y18D10A.9	0	22.25	12.94	3.26	15.07	0	1.64	31.08	13.85	7.64	7.07	0	9.57	25.12	13.16	11.78	4.34	7.79	0	22.62	50.95	21.4	4.68	6.81	5.71	6.37	23.32	20.1	18.06	59.9	10.02	15.36	3.62	17.33	27.31	7.55	15.52	6.82	64.89	2.34	0	9.25	24.26	84.73	61.7	2.09	19.61	0
F12F6.15	F12F6.15	0	0	0	0	0	4.04	0	0	0	0	0	0	0	0	0	0	0	0	0	0	0	0	0	0	0	0	0	0	0	0	0	0	0	0	0	0	0	0	0	0	0	0	0	0	0	0	0	0
D2096.2a	D2096.2a,D2096.2b	0	15	18.52	74.89	37.06	0	0	0	38.86	72.06	29.32	53.15	51.34	14.91	71.41	25.42	11.61	17.2	0	48.39	37.55	0	0	5.53	45.17	30.33	7.82	46.4	37.89	77.31	0	55.73	5.52	6.61	12.91	0	52.9	42.44	0	17.45	0	10.14	8.06	0	0	33.29	19.46	0
C46G7.107	C46G7.107	0	0	0	0	0	0	0	0	0	0	0	0	0	0	0	0	0	0	0	0	0	0	0	0	0	0	0	0	0	0	0	0	0	0	0	0	0	0	0	0	0	0	0	0	0	0	0	0
F41C3.2	F41C3.2	0	13.11	0	0	23	3.59	0	0	6.92	34.43	10.23	1.83	0	18.55	6.38	4.43	14.88	8.92	1.78	21.83	0	12.05	0	2.74	0	0	0	2.78	14.1	0	53.95	9.36	8.14	2.78	0	5.57	4.38	0.98	1.27	6.04	0	0.99	52.09	10.19	12.16	2.7	9.27	7.31
ZK652.9	ZK652.9	0	13.1	0	15.34	13.3	0	0	5.22	5.44	0	12.48	23.45	0	0	0	0	1.7	9.16	0	11.09	2.22	12.59	0	13.01	0	20.6	0	0	4.47	0	7.36	0	0	0	0	0	7.98	5.35	0	19.28	0	0	0	23.62	0	4.92	1.54	22.2
C18F3.6	C18F3.6	0	0	0	0	0	0	0	0	0	0	0	0	0	0	0	0	0	0	0	0	0	0	0	0	0	0	0	0	0	0	0	0	0	0	0	0	0	0	0	0	0	0	0	0	0	0	0	0
H25K10.52	H25K10.52	0	0	0	0	0	0	0	0	0	0	0	0	0	0	0	0	0	0	0	0	0	0	0	0	0	0	0	0	0	0	0	0	0	0	0	0	0	0	0	0	0	0	0	0	0	0	0	0
Y116A8C.281	Y116A8C.281	0	0	0	0	0	0	0	0	0	0	0	0	0	0	0	0	0	0	0	0	0	0	0	0	0	0	0	0	0	0	0	0	0	0	0	0	0	0	0	0	0	0	0	0	0	0	0	0
Y105C5B.106	Y105C5B.106	0	0	0	0	0	0	0	0	0	0	0	0	0	0	0	0	0	0	0	0	0	0	0	0	0	0	0	0	0	0	0	0	0	0	0	0	0	0	0	0	0	0	0	0	0	0	0	0
Y51H7C.28	Y51H7C.28	0	0	0	0	0	0	0	0	0	0	0	0	0	0	0	0	0	129	0	0	95.25	0	0	0	0	0	0	0	0	0	0	83.1	0	0	0	0	0	38.96	0	0	0	0	0	0	0	264.94	65.12	61.96
W05E10.16	W05E10.16	0	19.85	0	16.14	0	0	0	0	0	0	0	0	0	17.25	0	0	0	0	0	0	0	0	0	0	0	0	0	0	0	0	0	0	0	0	0	20.83	0	15.62	0	0	0	0	0	0	0	10.64	0	0
F45E10.1a	F45E10.1a,F45E10.1b,F45E10.1c,F45E10.1d,F45E10.1e,F45E10.1f,F45E10.1g,F45E10.1h	8.38	4.37	4.21	13.49	43.05	22.15	3.98	14.63	14.78	2.74	17.3	26.48	1.35	23.66	4.2	17.23	14.84	9.9	78.11	41.76	28.33	4.02	0	8.38	13.37	5.47	3.63	7.24	9.02	10.47	47.2	17.67	14	17.87	1.29	0	14.51	36.45	7.42	0	27.26	3.52	20.25	9.61	1.51	9.01	21.48	26.3
C50E3.14	C50E3.14	0	0	0	0	0	0	0	0	0	0	0	0	0	0	0	0	0	0	0	0	0	0	0	0	0	0	0	0	0	0	0	0	0	0	0	0	0	0	0	0	0	0	0	0	0	0	0	0
B0280.12b	B0280.12a,B0280.12b	1.38	0	1.69	0	1.53	0.42	0	2.34	4.16	0	0	0	0	1.42	0	0	1.68	5.76	0	0	0	0	0	1.62	0	0	0	0.59	3.78	0	3.43	3.72	2.1	0	12.21	0.41	5.02	8.95	0	0	0	1.79	0	0	0	1.68	0	2.02
Y73F8A.435	Y73F8A.435	0	0	0	0	0	0	0	0	0	0	0	0	0	0	0	0	0	0	0	0	0	0	0	0	0	0	0	0	0	0	0	0	0	0	0	0	0	0	0	0	0	0	0	0	0	0	0	0
Pseudogene:Y47C4A.t1	Pseudogene:Y47C4A.t1	0	0	0	0	0	0	0	0	0	0	0	0	0	0	0	0	0	0	0	0	0	0	0	0	0	0	0	0	0	0	0	0	0	0	0	0	0	0	0	0	0	0	0	0	0	0	0	0
Y41E3.160	Y41E3.160	0	0	0	0	0	0	0	0	0	0	0	0	0	0	0	0	0	0	0	0	0	0	0	0	0	0	0	0	0	0	0	0	0	0	0	0	0	0	0	0	0	0	0	0	0	0	0	0
LLC1.95	LLC1.95	0	0	0	0	0	0	0	0	0	0	0	0	0	0	0	0	0	0	0	0	0	0	0	0	0	0	0	0	0	0	0	0	0	0	0	0	0	0	0	0	0	0	0	0	0	0	0	0
Y41E3.220	Y41E3.220	0	0	0	0	0	0	0	0	0	0	0	0	0	0	0	0	0	0	0	0	0	0	0	0	0	0	0	0	0	0	0	0	0	0	0	0	0	0	0	0	0	0	0	0	0	0	0	0
C45H4.13	C45H4.13	0	0	0	0	0	1.01	0	0	1.39	0	0	0	0	0	0	0	0	0.78	0	0	0	0	0	0	0	0	0	1.3	0.86	0	1.13	0	0	0	0	0	0	0	0	0	0	0	0	0	0	0	0	0
ZK643.12	ZK643.12	0	0	0	0	0	0	0	0	0	0	0	0	0	0	0	0	0	0	0	0	0	0	0	0	0	0	0	0	0	0	0	0	0	0	0	0	0	0	0	0	0	0	0	0	0	0	0	0
W05E10.18	W05E10.18	0	0	0	0	0	0	0	0	0	0	0	0	0	0	0	0	0	8.64	0	0	0	0	0	0	0	0	0	0	0	0	0	0	0	0	0	0	0	0	0	0	0	0	0	0	0	0	0	0
ZK682.10	ZK682.10	0	0	0	0	0	0	0	0	0	0	0	0	0	0	0	0	0	0	0	0	0	0	0	0	0	0	0	0	0	0	0	0	0	0	0	0	0	0	0	0	0	0	0	0	0	0	0	0
T25B9.2	T25B9.2	0	0	0	0	0	0	0	0	0	0	0	0	0	0	0	0	3.21	4.8	0	0	0	0	0	0	0	0	0	0	0	0	0	0	0	0	0	0	0	0	0	0	0	0	0	0	0	0	0	0
T19C3.9	T19C3.9	172.97	138.26	227.68	243.42	96.73	131.21	78.7	93.38	118.79	89.72	40.75	263.55	36.96	225.46	512.51	54.73	118.05	54.92	181.82	125.38	196.6	157.16	319.81	261.77	314.98	307.66	32.57	159.89	146.65	286.76	144.15	30.23	107.61	258.3	171.87	138.29	152.39	83.06	40.08	425.01	348.99	11.91	90.54	341.04	26.06	290.03	328.12	108.46
Y43D4A.18	Y43D4A.18	0	0	0	0	0	0	0	0	0	0	0	0	0	0	0	0	0	0	0	0	0	0	0	0	0	0	0	0	0	0	0	0	0	0	0	0	0	0	0	0	0	0	0	0	0	0	0	0
Y102E9.1b	Y102E9.1a.1,Y102E9.1b,Y102E9.1c	48.43	17.36	57	46.67	61.78	7.09	14.16	21.47	16.59	49.27	11.37	18.09	14.34	37.64	34.39	43.73	42.98	111.73	111.86	26.76	88.82	87.86	75.02	155.68	2.69	139.41	20.01	39.22	74.85	22.96	74.61	68.39	55.1	24.01	87.32	55.92	127.53	89.18	12.65	64.52	32.92	123.32	2.28	40.66	26.8	94.98	96.25	16.32
F56F10.8	F56F10.8	0	0	0	0	0	0	0	0	0	0	0	0	0	0	0	0	0	0	0	0	18.67	0	0	0	0	0	0	0	0	0	0	0	0	0	0	0	0	0	0	0	0	0	0	0	0	0	0	0
H01G02.14	H01G02.14	0	0	0	0	0	0	0	0	0	0	0	0	0	0	0	0	0	0	0	0	0	0	0	0	0	0	0	0	0	0	0	0	0	0	0	0	0	0	0	0	0	0	0	0	0	0	0	0
F18G5.2	F18G5.2	0	0	0	5.67	0	0	0	0	0	0	0	0	0	0	4.57	0	0	0	0	7.83	0	0	0	0	0	0	0	10.96	0	0	0	5.92	0	0	0	0.75	0	0	0	0	28.15	0	0	0	0	0	0	0
Y51H4A.507	Y51H4A.507	0	0	0	0	0	0	0	0	0	0	0	0	0	0	0	0	0	0	0	0	0	0	0	0	0	0	0	0	0	0	0	0	0	0	0	0	0	0	0	0	0	0	0	0	0	0	0	0
Y7A5A.19	Y7A5A.19	0	0	0	0	0	0	0	0	0	0	0	0	0	0	0	0	0	0	0	0	0	0	0	0	0	0	0	0	0	0	0	0	0	0	0	0	0	0	0	0	0	0	0	0	0	0	0	0
C18D1.19	C18D1.19	0	0	0	0	0	0	0	0	0	0	0	0	0	0	0	0	0	0	13.84	9.71	0	0	0	0	0	0	0	0	0	0	0	0	0	0	0	0	0	3.87	0	0	30.5	0	0	0	0	0	0	0
Pseudogene:Y39B6A.t4	Pseudogene:Y39B6A.t4	0	0	0	0	0	0	0	0	0	0	0	0	0	0	0	0	0	0	0	0	0	0	0	0	0	0	0	0	0	0	0	0	0	0	0	0	0	0	0	0	0	0	0	0	0	0	0	0
Y82E9BL.19	Y82E9BL.19	0	0	0	0	0	0	0	0	0	0	0	0	0	0	0	0	0	0	6.79	0	0	0	0	0	0	0	0	0	0	0	0	1.05	0	0	0	0	0	0	0	0	0	0	0	0	0	0	0	0
Pseudogene:BE10.6	Pseudogene:BE10.6	0	0	0	0	0	0	0	0	0	0	0	0	0	0	0	0	0	0	0	0	0	0	0	0	0	0	0	0	0	0	0	0	0	41.91	0	0	0	0	0	0	0	0	0	0	0	0	0	0
W08G11.1	W08G11.1	0	0	0	0	0	0	0	0	0	0	0	0	0	0	0	0	0	0	0	0	0	0	0	0.84	0	0	0	0	0	0	0	0	0	0	0	0	0	0	0	0	0	0	0	0	0	0	0	0
M03D4.69	M03D4.69	0	0	0	0	0	0	0	0	0	0	0	0	0	0	0	0	0	0	0	0	0	0	0	0	0	0	0	0	0	0	0	0	0	0	0	0	0	0	0	0	0	0	0	0	0	0	0	0
Y105C5B.830	Y105C5B.830	0	0	0	0	0	0	0	0	0	0	0	0	0	0	0	0	0	0	0	0	0	0	0	0	0	0	0	0	0	0	0	0	0	0	0	0	0	0	0	0	0	0	0	0	0	0	0	0
M01D1.2b	M01D1.2a,M01D1.2b	0	2.23	2.63	0	1.52	1.39	1.98	0	0	17.96	7.15	0	3.48	7.31	0	2	5.85	0	12.38	8.4	7.65	0	0	1.4	0	0	0	3.45	0	1.74	8.1	1.39	2.92	5.27	4.74	2.63	3.54	3.39	0.78	0.95	0	0	0	0	0	3.81	1.04	6.64
C27C7.11	C27C7.11	0	0	0	0	0	0	0	0	0	0	0	0	0	0	0	0	0	0	0	0	0	0	0	0	0	0	0	0	0	0	0	0	0	0	119.41	0	0	0	0	0	0	0	0	0	0	0	0	0
Y37A1B.85	Y37A1B.85	0	0	0	0	0	0	0	0	0	0	0	0	0	0	0	0	0	0	0	0	0	0	0	0	0	0	0	0	0	0	0	0	0	0	0	0	0	0	0	0	0	0	0	0	0	0	0	0
K08A2.10	K08A2.10	0	0	0	0	0	0	0	0	0	0	0	0	0	0	0	0	0	0	0	0	0	0	0	0	0	0	0	0	0	0	0	0	0	0	0	0	0	0	0	0	0	0	0	0	0	0	0	0
F27C8.6.1	F27C8.6.1,F27C8.6.2	0	0	11.35	1.24	0	0	0	0	8.07	0	2.66	0	0	0	0	0	0	2.6	0	0	1.43	0	0	0	0	0	0	0	0	6.51	4.69	0	5.47	0	1.48	0	5.84	2.85	0	16.72	4.59	0	0	0	0	0	0	4.73
F32G8.12	F32G8.12	0	0	0	0	0	0	0	0	0	0	0	0	0	0	0	0	0	0	0	0	0	0	0	0	0	0	0	0	0	0	0	0	0	0	0	0	0	0	0	0	0	0	0	0	0	0	0	0
B0379.13	B0379.13	0	0	0	0	0	0	0	0	0	0	0	0	0	0	0	0	0	0	0	0	0	0	0	0	0	0	0	0	0	0	0	0	0	0	0	0	0	0	0	0	0	0	0	0	0	0	0	0
F59C12.6	F59C12.6	0	0	0	0	0	0	0	0	0	0	0	0	0	0	0	0	0	0	79.18	0	0	0	0	0	0	0	0	0	0	0	0	0	0	0	0	0	0	0	0	0	0	0	0	0	0	0	0	0
C09B9.37	C09B9.37	0	0	0	0	0	0	0	0	0	0	0	0	0	0	0	0	0	0	0	0	0	0	0	0	0	0	0	0	0	0	0	0	0	0	0	0	0	0	0	0	0	0	0	0	0	0	0	0
Y53C10A.22	Y53C10A.22	0	0	0	0	0	0	0	0	0	0	0	0	0	0	0	0	0	0	0	0	0	0	0	0	0	0	0	0	0	0	0	0	0	0	0	0	0	0	0	0	0	0	0	0	0	0	0	0
M199.115	M199.115	0	0	0	0	0	0	0	0	0	0	0	0	0	0	0	0	0	0	0	0	0	0	0	0	0	0	0	0	0	0	0	0	0	0	0	0	0	0	0	0	0	0	0	0	0	0	0	0
Pseudogene:F57G8.14	Pseudogene:F57G8.14	0	0	0	0	0	0	0	0	0	0	0	0	0	0	0	0	0	0	0	0	0	0	0	0	0	0	0	0	0	0	0	0	0	0	0	0	0	0	0	0	0	0	0	0	0	0	0	0
K01G5.4	K01G5.4	0	0	10.23	23.24	10.72	17.94	4.66	9.83	17.52	24.66	18.45	16.2	19.96	46	106.21	28.88	43.88	13.14	128.57	35.77	30.44	22.84	4.44	15.35	10.84	15.12	24.59	19.08	20.75	14.21	21.38	21.87	10.31	8.22	3.7	44	13.81	14.38	0	15.57	65.43	7.31	6.14	5.45	30.91	12.92	7.44	7.17
M04D8.2	M04D8.2	86.17	22.03	102.75	181.61	304.98	16.86	365.12	16.99	48.81	107.44	395.98	11.28	178.65	190.71	12.48	41.63	84.69	0	371.77	66.55	197.39	0	65.26	82.45	302.32	166.63	49.22	44.17	65.72	57.51	83.52	16.4	245.94	87.07	180.27	311.55	112.15	519.82	22.96	81.43	31.19	0	175.86	82.57	19.82	105.48	50.44	0
Y10G11A.10	Y10G11A.10	0	0	0	0	0	0	0	0	0	0	0	0	0	0	0	0	0	0	0	0	0	0	0	0	0	0	0	0	0	0	0	0	0	0	0	0	0	0	0	0	0	0	0	0	0	0	0	0
VT21B10L.1	VT21B10L.1	0	0	0	0	0	0	0	0	16.99	0	0	0	0	0	0	0	0	0	0	0	0	0	0	0	0	0	0	0	0	0	0	0	0	0	0	0	0	0	0	0	0	17.03	0	0	0	0	13.5	0
C25F6.27	C25F6.27	0	0	0	0	0	0	0	0	0	0	0	0	0	0	0	0	0	0	0	0	0	0	0	0	0	0	0	0	0	0	9.61	0	0	0	0	0	0	0	0	0	0	0	0	0	0	0	0	0
Y45G5AM.6	Y45G5AM.6	0	0	5.8	2.93	8.44	0	0	21.25	2.76	46.61	6.34	0	4.29	53.16	64.99	32.59	0	0	14.88	0	3.39	6	0	13.75	0	12.86	16.28	27.06	11.94	13.44	6.73	6.13	4.87	11.65	10.49	15.48	0	27.17	0	3.15	0	56.66	2.9	0	24.6	50.72	8.21	10.17
F18E3.6	F18E3.6	0	0	2.11	0	0	0	0	0	0	0	0	0	0	0	1.61	0	0	0	0	0	0	0	0	1.66	5.58	0	0	1.4	0	0	0	0.83	0	0	0	0	0.95	3.7	0	0	0	9.04	0	0	0	0	1.28	0
F15B9.13	F15B9.13	0	0	0	0	0	0	0	0	0	0	0	0	0	0	0	0	0	0	0	0	0	0	0	0	0	0	0	0	0	0	0	0	0	0	0	0	0	0	0	0	0	0	0	0	0	0	0	0
Y105C5B.1066	Y105C5B.1066	0	0	0	0	0	0	0	0	0	0	0	0	0	0	0	0	0	0	0	0	0	0	0	0	0	0	0	0	0	0	0	0	0	0	0	0	0	0	0	0	0	0	0	0	0	0	0	0
ZC477.9e	ZC477.9a,ZC477.9b,ZC477.9c,ZC477.9d,ZC477.9e,ZC477.9f,ZC477.9g,ZC477.9h	156.42	3.92	65.24	54.38	55.75	125.81	174.6	132.02	115.6	149.57	73.31	29.55	3.21	42.23	49.28	74.17	170.12	131.7	166.45	86.1	7.33	25.54	7.17	72	13.69	37.62	66.73	55.62	72.03	156.5	148.41	90.51	83.96	53.6	90.4	51.92	132.61	123.62	21.85	12.37	99.07	82.15	53.71	63.99	69.09	76.16	151.63	50.24
R08D7.2.2	R08D7.2.1,R08D7.2.2	9.27	24.7	10.17	2.57	7.38	3.51	39.98	3.56	10.87	59.08	23.57	4.55	0	2.78	7.83	0.79	10.25	3.42	41.42	5.93	4.43	27.4	0	21.47	6	6.25	8.32	4.48	23.96	1.72	0.97	11.44	30.01	3.34	10.58	23.77	6.92	23.24	0	7.38	3.14	8.55	28.06	7.86	2.7	4.98	10.33	35.64
T06E4.9	T06E4.9	0	0	0	0	0	0	0	0	0	0	0	0	0	0	0	0	0	0	0	0	0	0	0	0	0	0	0	0	0	0	0	0	0	0	0	0	0	1.31	0	0	0	0	0	0	0	0	0	0
T09D3.7	T09D3.7	0	0	0	0	0	0	0	0	0	0	0	0	0	0	0	0	0	0	0	0	0	0	0	0	0	0	0	0	0	0	0	0	0	0	0	0	0	0	0	0	0	0	0	0	0	0	0	0
H12I19.97	H12I19.97	0	0	0	0	0	0	0	0	0	0	0	0	0	0	0	0	0	0	0	0	0	0	0	0	0	0	0	0	0	0	0	0	0	0	0	0	0	0	0	0	0	0	0	0	0	0	0	0
T19H5.3	T19H5.3	0	0	0	0	0	0	0	0	0	0	0	0	0	0	0	0	0	0	0	0	0	0	0	0	0	0	0	0	0	0	1.16	0	0	0	0	0	0	0	0	0	0	0	0	0	0	0	0	0
F10D11.6a	F10D11.6a,F10D11.6b	0.58	0	0	2.24	0	0	0	0	3.3	0	0	19.69	0	0	17.62	0.38	1.27	0	7.6	0	13.3	7.33	0	4.83	0	0	0	0	2.15	1.89	0	0	2.99	0	0	0	7.6	0.67	5	0	0	0	0	0	0	0	13.17	0
H36L18.2	H36L18.2	0	0	0	3.38	0	0	0	0	0	0	0	0	0	0	27.15	0	0	0	0	0	0	0	0	0	23.52	0	0	0	0	0	0	0	3.81	0	0	0	2.01	0	0	0	0	3.24	0	11.9	0	0	0	0
Y51H4A.672	Y51H4A.672	0	0	0	0	0	0	0	0	0	0	0	0	0	0	0	0	0	0	0	0	0	0	0	0	0	0	0	0	0	0	0	0	0	0	0	0	0	0	0	0	0	0	0	0	0	0	0	0
Y57G11A.109	Y57G11A.109	0	0	0	0	0	0	0	0	0	0	0	0	0	0	0	0	0	0	0	0	0	0	0	0	0	0	0	0	0	0	0	0	0	0	0	0	0	0	0	0	0	0	0	0	0	0	0	0
Y105C5A.897	Y105C5A.897	0	0	0	0	0	0	0	0	0	0	0	0	0	0	0	0	0	0	0	0	0	0	0	0	0	0	0	0	0	0	0	0	0	0	0	0	0	0	0	0	0	0	0	0	0	0	0	0
C46G7.71	C46G7.71	0	0	0	0	0	0	0	0	0	0	0	0	0	0	0	0	0	0	0	0	0	0	0	0	0	0	0	0	0	0	0	0	0	0	0	0	0	0	0	0	0	0	0	0	0	0	0	0
C54D2.10	C54D2.10	0	0	0	0	0	0	0	0	0	0	0	0	0	0	0	0	0	0	0	0	0	9.03	0	0	0	0	0	0	0	0	0	0	0	0	0	0	0	0	0	0	0	0	0	0	0	0	0	0
Y40H7A.234	Y40H7A.234	0	0	0	0	0	0	0	0	0	0	0	0	0	0	0	0	0	0	0	0	0	0	0	0	0	0	0	0	0	0	0	0	0	0	0	0	0	0	0	0	0	0	0	0	0	0	0	0
T14B4.13	T14B4.13	0	0	0	0	0	0	0	0	0	0	0	0	0	0	0	0	0	0	0	0	0	0	0	0	0	0	0	0	0	0	0	0	0	0	0	0	0	0	0	0	0	0	0	0	0	0	0	0
F49B2.1	F49B2.1	0	0	0	0	0	0	0	3.62	0	0	0	0	0	0	16.08	6.01	0	0	0	0	0	0	0	2.08	0	0	0	0	2.33	0	3.07	0	0	0	0	0	7.12	0	0	0	0	0	0	0	0	0	9.6	0
C38C6.7b	C38C6.7b	4.93	24.02	18.68	68.05	16.22	64.06	0	67.66	0	0	30.28	73.8	45.61	29.57	94.85	16.46	18.44	7.28	69.26	16.11	23.86	5.7	61.04	3.59	46.86	13.43	74.81	24.01	3.97	53.58	5.35	7.13	15.79	0	59.93	22.25	0	6.43	24.99	29.52	42.39	6.67	41	23.93	43.09	22.07	10.97	10.55
F32B5.2	F32B5.2	0	0	14.19	5.36	6.2	0	19.72	0	10.13	0	0	0	0	5.9	5.4	1.08	0	10.43	0	0	0	16.13	20.52	13.06	22.92	0	0	0	5.21	0	0	9.35	13.91	14.26	10.7	0	0	7.47	2.16	0	0	10.15	0	0	0	5.74	0	8.28
C31H1.59	C31H1.59	0	0	0	0	0	0	0	0	0	0	0	0	0	0	0	0	0	0	0	0	0	0	0	0	0	0	0	0	0	0	0	0	0	0	0	0	0	0	0	0	0	0	0	0	0	0	0	0
F10C1.15	F10C1.15	0	0	0	0	0	0	0	0	0	0	0	0	0	0	0	0	0	0	0	0	0	0	0	0	0	0	0	0	0	0	0	0	0	0	0	0	0	0	0	0	0	0	0	0	0	0	0	0
ZK697.11	ZK697.11	0	0	0	0	0	0	0	0	0	0	0	0	0	0	0	0	0	0	0	0	0	0	0	0	0	0	0	0	0	0	0	0	0	0	0	0	0	0.84	0	0	0	0	0	0	0	0	0	0
Y73F8A.891	Y73F8A.891	0	0	0	0	0	0	0	0	0	0	0	0	0	0	0	0	0	0	0	0	0	0	0	0	0	0	0	0	0	0	0	0	0	0	0	0	0	0	0	0	0	0	0	0	0	0	0	0
C26C9.6	C26C9.6	0	0	0	0	0	0	0	0	0	0	0	0	0	0	0	0	0	0	0	0	0	0	0	0	0	0	0	0	0	0	0	0	0	0	0	0	0	0	0	0	0	0	0	0	0	0	0	0
E04D5.5	E04D5.5	13.41	4.71	13.69	10.33	52.58	15.45	16.57	14.98	31.26	17.44	26.91	3.61	210.11	4.54	2.08	3.73	21.98	21.92	0	4.78	9.56	13.56	23.75	34.51	0	26.23	6.55	45.44	61.35	2.71	15.87	18.36	27.61	27.54	27.27	6.81	19.65	44.16	7.48	5.93	0	21.53	0	12.72	10.85	3.98	11.58	4.78
F27E5.4	F27E5.4	0	0	0	0	0	0	0	0	0	0	0	0	5.13	40.65	0	1.31	0	0	0	7.57	0	0	0	5.69	0	4.26	0	0	7.61	2.85	0	0	7.29	5.81	7.85	1.44	2.59	0	0	0	0	0	0	0	0	0	0	8.41
Y46E12A.4	Y46E12A.4	0	0	0	0	0	0	0	0	0	0	0	0	0	0	0	0	1.72	0	0	0	0	0	0	0	0	0	0	0	0	0	0	0	0	0	0	0	0	0	0	0	0	0	0	0	0	0	0	0
C31H1.70	C31H1.70	0	0	0	0	0	0	0	0	0	0	0	0	0	0	0	0	0	0	0	0	0	0	0	0	0	0	0	0	0	0	0	0	0	0	0	0	0	0	0	0	0	0	0	0	0	0	0	0
K12D9.14	K12D9.14	0	0	0	0	0	0	0	0	0	0	0	0	0	0	0	0	0	0	0	0	0	0	0	0	0	0	0	0	0	0	0	0	0	0	0	0	0.69	1.08	0	0.84	0	0	0	0	0	0	0	0
F40H7.4	F40H7.4	0	0	0	0	0	0	0	0	0	0	0	0	0	0	0	0	0	0	0	0	0	0	0	0	0	0	0	0	0	0	0	0	0	0	0	0	0	0	0	0	0	0	0	0	0	0	0	0
Y110A7A.16	Y110A7A.16	6.14	7.47	22.31	0.95	2.71	0.65	1.9	1.72	4.42	2.65	0.51	2.45	4.4	2.61	8.13	1.71	5.42	6.01	5.61	1.09	9.28	7.33	0	3.69	3.88	7.37	5.27	6.24	6.61	0	7.22	2.97	13.52	13.66	19.57	0	3.09	6.34	0	4.41	7.05	0	12.62	4.16	2.98	7.27	0	1.82
T25F10.4	T25F10.4	0	40.18	8.13	0	0	3.14	0	0	7.25	7.2	0	0	0.9	0	0	1.85	0	14.68	0	1.78	3.56	0	0	7.22	0	1.5	0	4.06	2.69	0	3.54	0	6.82	4.08	0	1.02	12.8	9.99	0	2.21	0	10.17	3.05	0	0	0	8.62	0
C42C1.14.2	C42C1.14.1,C42C1.14.2	256.14	612.04	566.09	642.59	641.42	915.81	482.63	722.6	549.99	550.42	521	797.42	1216.34	548.07	705.35	685.64	498.47	170.62	347.39	421.62	758.63	434.59	486.9	276.1	629.5	285.8	1013.86	604.1	474.25	628.35	300.72	685.85	533.47	737.16	432.99	512.29	300.51	115.58	1382.21	735.23	907.28	178.8	523.68	449.84	995.75	556.45	515.9	160.97
R11.t3	R11.t3	0	0	0	0	0	0	0	0	0	0	0	0	0	0	0	0	0	0	0	0	0	0	0	0	0	0	0	0	0	0	0	0	0	0	0	0	0	0	0	0	0	0	0	0	0	0	0	0
ZK678.t3	ZK678.t3	0	0	0	0	0	0	0	0	0	0	0	0	0	0	0	0	0	0	0	0	0	0	0	0	0	0	0	0	0	0	0	0	0	0	0	0	0	0	0	0	0	0	0	0	0	0	0	0
F44D12.19	F44D12.19	0	0	0	0	0	0	0	0	0	0	0	0	0	0	0	0	12.61	0	0	0	0	0	0	7.27	0	0	0	0	7.98	0	0	0	0	0	0	0	0	0	0	0	0	0	13.87	0	0	0	0	0
Y57G11A.112	Y57G11A.112	0	0	0	0	0	0	0	0	0	0	0	0	0	0	0	0	0	0	0	0	0	0	0	0	0	0	0	0	0	0	0	0	0	0	0	0	0	0	0	0	0	0	0	0	0	0	0	0
K09H11.3	K09H11.3	0	1.08	1.89	0	0	0	0	1.31	2.24	0	0	0	0	0	0.49	0	2.54	0	0	0	0	0	0	0	0	0	0	0	0	0	0	0	0	0	0	0	0	0	4.61	0	0	0	0.95	0.42	0	0.31	0.77	0
Y51H4A.230	Y51H4A.230	0	0	0	0	0	0	0	0	0	0	0	0	0	0	0	0	0	0	0	0	0	0	0	0	0	0	0	0	0	0	0	0	0	0	0	0	0	0	0	0	0	0	0	0	0	0	0	0
F55A4.10	F55A4.10	0	0	0	0	1.99	0	0	0	0	0	0	0	0	0	1.75	1.56	0.76	5.04	4.39	0	6.99	0	0	3.6	0	3.37	0	6.85	2.01	0	0.66	7.23	6.67	0	0	0	1.03	3.2	0	0	0	1.62	0	0	0	3.88	0	0
K11H12.7	K11H12.7	0	22.04	21.99	22.01	15.99	11.21	24.84	9.97	5.23	5.17	5.99	0	32.52	15.08	0	21.53	17.13	1.46	41.95	6.39	47.82	11.32	59.66	17.26	19.17	10.77	39.2	19.37	17.63	28.85	10.61	7.19	12.33	36.93	23.27	7.25	21.28	16.66	3.33	3.96	51.29	20.96	13.67	21.78	8.68	8.84	13.24	0
C26C9.3	C26C9.3	0	0	0	0	0	0	0	0	0	0	0	0	0	0	0	0	0	0	0	0	0	0	0	0	0	0	0	0	0	0	0	0	0	0	0	0	0	0	0	0	0	0	0	0	0	0	0	0
C06E2.2	C06E2.2	0	0	0	0	0	5.04	0	0	0	0	0	0	13.8	0	0	4.55	0	0	0	0	0	0	0	0	0	0	0	0	0	0	0	3.94	0	0	0	4.91	0	0	0	0	0	0	22.67	0	0	4.88	0	0
H14A12.5	H14A12.5	0	5.79	0	0	0	0	0	0	0	0	0	0	0	0	0	0	0	0	0	0	0	0	0	0	0	0	0	0	0	0	0	0	0	0	0	29.42	14.85	0	0	0	12.4	0	0	0	0	0	0	7.71
C17B7.11	C17B7.11	3.72	0	0	0	1.98	0	0	0	0	0	0	8.99	0	5.67	0	0	0	0	0	0	0	0	0	1.79	0	1.68	0	0	0	0	2.64	0	0	0	2.06	0	0	0.8	0	0	0	0	0	3.02	0	0	0	0
C47D2.2	C47D2.2	84.32	30.92	22.13	50.09	48.31	21.29	10.46	22.7	49.36	0	45.32	32.85	20.87	0	2.1	41.44	44.43	32.11	38.88	16.91	0	37.7	0	22.88	46.15	32.62	33.09	34.89	53.48	68.39	32.08	24.01	30.23	16.7	15.03	0	22.33	32.01	2.52	46.48	20.74	65.27	47.62	14.69	46.04	46.9	81.94	19.33
Y57G11B.126	Y57G11B.126	0	0	0	0	0	0	0	0	0	0	0	0	0	0	0	0	0	0	0	0	0	0	0	0	0	0	0	0	0	0	0	0	0	0	0	0	0	0	0	0	0	0	0	0	0	0	0	0
C55A1.11	C55A1.11	0	0	0	0	6.54	0	0	0	0	0	0	0	0	0	0	0	0	0	0	0	0	0	0	0	0	5.44	0	0	0	0	0	0	0	0	0	0	0	7.81	0	0	0	0	0	0	0	0	0	0
F35B3.7	F35B3.7	16.13	28.61	61.41	20.44	40.26	25.22	118.97	68.86	42.93	30.91	63.03	52.35	8.51	12.86	0	49.13	65.32	5.15	85.68	105.3	42.69	92.24	95.65	61.84	2.27	28.45	54.14	75.32	73.66	77.79	74.39	30.52	69.8	105.24	54.31	34.75	36.41	62.63	37.44	27.22	25.38	29.27	26.95	99.33	33.7	31.79	49.83	89.29
F44E8.34	F44E8.34	0	0	0	0	0	0	0	0	0	0	0	0	0	0	0	0	0	0	0	0	0	0	0	0	0	0	0	0	0	0	0	0	0	0	0	0	0	0	0	0	0	0	0	0	0	0	0	0
T03D8.2	T03D8.2	165.04	57.53	47.85	132.07	45.87	7.26	82.4	48.49	92.13	67.36	74.21	12.62	110.4	121.09	128.9	45.18	70.07	41.77	429.49	158.11	182.32	129.75	31.18	78.52	144.75	90.95	62.06	125.73	199.65	182.54	46.99	141.95	44.31	96.62	108.73	136.21	165.78	68.38	30.29	87.36	102.09	54.72	78.22	18.84	41.31	108.07	83.1	74.48
H08M01.105	H08M01.105	0	0	0	0	0	0	0	0	0	0	0	0	0	0	0	0	0	0	0	0	0	0	0	0	0	0	0	0	0	0	0	0	0	0	0	0	0	0	0	0	0	0	0	0	0	0	0	0
Pseudogene:C14A6.16	Pseudogene:C14A6.16	0	0	0	0	0	0	0	0	0	0	0	1.12	0	0	3.28	0.78	0	0	0	0	0	0	0	0	0	0	0	0	0	0	0	0	0	0	0.77	0	0.39	0	0	0.47	0	0	0	0	0	0	0	0
Y63D3A.4	Y63D3A.4	8.65	0	0	1.5	0	5.11	0	0	1.41	0	1.62	0	0	0	0	0	0	0	0	0	0	0	0	0	0	4.39	0	0	0	0	0	0	1.66	3.98	0	0	0	2.09	0	2.15	1.86	0	5.94	0	0	3.85	6.01	0
Y64G10A.119	Y64G10A.119	0	0	0	0	0	0	0	0	0	0	0	0	0	0	0	0	0	0	0	0	0	0	0	0	0	0	0	0	0	0	0	0	0	0	0	0	0	0	0	0	0	0	0	0	0	0	0	0
Y105C5A.484	Y105C5A.484	0	0	0	0	0	0	0	0	0	0	0	0	0	0	0	0	0	0	0	0	0	0	0	0	0	0	0	0	0	0	0	0	0	0	0	0	0	0	0	0	0	0	0	0	0	0	0	0
Y43D4A.27	Y43D4A.27	0	0	0	0	0	0	0	0	0	0	0	0	0	0	0	0	0	0	0	0	0	0	0	0	0	0	0	0	0	0	0	0	0	0	0	0	0	0	0	0	0	0	0	0	0	0	0	0
Y18D10A.13	Y18D10A.13	11.72	1.05	8.81	3.25	5.32	5.4	8.61	9.49	8.46	17.75	15	1.2	0.94	1.28	1.41	9.35	12.89	7.01	1.97	0	6.16	6.44	4.61	10.88	0.27	4.07	9.99	5.31	15.7	1.83	5.13	5.1	16.05	10.34	21.37	4.77	9.38	5.8	6.41	5.33	0.29	19.99	5.05	9.82	5.36	10.26	17.46	3.04
R09E10.5	R09E10.5	0	0	0	0.42	0	0	0	0	0	0	0	0	0	7.85	3.81	0	1.85	0.22	0	6.73	1.93	0	0	0	0	0	0	0	0	0	0	0	0	5.49	3.96	0	1.99	0	0	0	14.04	0	0	0	0	0	0	0
K08B4.29	K08B4.29	0	0	0	0	0	0	0	0	0	0	0	0	0	0	0	0	0	0	0	0	0	0	0	0	0	0	0	0	0	0	0	0	0	0	0	0	0	0	0	0	0	0	0	0	0	0	0	0
F45C12.3	F45C12.3	0	0	0	0	0	0	0	0	0	0	0	0	0	0	0	0	0	0	0	0	0	0	0	0	0	0	0	0	0	0	0	0	0	0	0	0	0	0	0	0	0	0	0	0	0	0	0	0
T28H11.20	T28H11.20	0	0	0	0	0	0	0	0	0	0	0	0	0	0	0	0	0	0	0	0	0	0	0	0	0	0	0	0	0	0	0	0	0	0	0	0	0	0	0	0	0	0	0	0	0	0	0	0
LLC1.118	LLC1.118	0	0	0	0	0	0	0	0	0	0	0	0	0	0	0	0	0	0	0	0	0	0	0	0	0	0	0	0	0	0	0	0	0	0	0	0	0	0	0	0	0	0	0	0	0	0	0	0
Y9C9A.52	Y9C9A.52	0	0	0	0	0	0	0	0	0	0	0	0	0	0	0	0	0	0	0	0	0	0	0	0	0	0	0	0	0	0	0	0	0	0	0	0	0	0	0	0	0	0	0	0	0	0	0	0
T24C2.6	T24C2.6	0	0	0	0	0	0	0	0	0	0	0	0	0	0	0	0	0	0	0	0	0	0	0	0	0	0	0	0	0	0	0	0	0	0	0	0	0	0	0	0	0	0	0	0	0	0	0	0
R07G3.6	R07G3.6	0	0	0	0	0	0	0	0	0	0	0	0	0	0	0	0	0	0	0	0	1.91	0	0	0	0	0	0	0	0.96	0	1.27	0	0	0	0	0	0	0	0	0	0	0	0	0	0	0	0	2.55
F32B5.1	F32B5.1	0	1.64	1.9	20.21	0	5.9	0	3.93	16.31	0	0	17.59	5.91	1.59	4.37	1.74	3.83	0	0	0	11.68	9.46	0	19.57	1.68	7.04	2.29	0	12.61	1.89	0	8.3	9.6	0	0	0	8.58	40.84	1.74	0	3.59	13.62	8.58	6.35	1.52	0.93	16.18	28.95
H01M10.3	H01M10.3	0	0	0	0	0	0	0	0	0	0	0	0	0	0	0	0	0	0	0	0	0	0	0	0	0	0	0	0	0	0	0	0	0	0	0	0	0	0	0	0	0	0	0	0	0	0	0	0
W01G7.6	W01G7.6	0	0	0	0	0	0	0	0	0	0	0	0	0	0	0	0	0	0	0	0	0	0	0	0	0	0	0	0	0	0	0	0	0	0	0	0	0	0	0	0	0	0	0	0	0	0	0	0
ZK616.20	ZK616.20	0	0	0	0	0	0	0	0	0	0	0	0	0	0	0	0	0	0	0	0	0	0	0	0	0	0	0	0	0	0	0	0	0	0	0	0	0	0	0	0	0	0	0	0	0	0	0	0
R11D1.1d	R11D1.1a,R11D1.1b,R11D1.1c,R11D1.1d	0	71.63	104.39	15.39	16.6	9.82	34.38	11.43	39.84	0	23.32	28.22	15.24	39.87	0	32.02	16.78	49.33	88.75	63.34	18.83	50.86	5.14	79.92	15.89	93.35	5.7	4.77	43.55	17.84	84.26	13.7	41.88	64	41.84	63.82	38.66	23.46	9.84	62.81	6.77	61.16	52.61	24.53	14.17	44.57	13.78	34.76
H24O09.2	H24O09.2	0	0	2.26	0	0	0	0	0	0	0	0	0	0	0	0	0	0	0.91	0	0	0	0	0	0.89	0	1.67	0	0	0	0	2.63	1.79	1.9	0	0	0	1.02	0	0	0	2.13	0	0	0	0	0	0	0
C47A4.129	C47A4.129	0	0	0	0	0	0	0	0	0	0	0	0	0	0	0	0	0	0	0	0	0	0	0	0	0	0	0	0	0	0	0	0	0	0	0	0	0	0	0	0	0	0	0	0	0	0	0	0
K08H2.t1	K08H2.t1	0	0	0	0	0	0	0	0	0	0	0	0	0	0	0	0	0	0	0	0	0	0	0	0	0	0	0	0	0	0	0	0	0	0	0	0	0	0	0	0	0	0	0	0	0	0	0	0
T28B8.2	T28B8.2	137.15	4.56	63.78	102.8	166.67	64.23	79.38	75.17	128.85	22.41	108.37	49.05	110.84	129.68	526.99	61.98	74.19	46.3	241.24	46.17	344.51	65.43	57.74	53.88	269.96	46.53	118.64	229.82	112.88	139.99	42.94	122.07	44.77	75.2	77.37	101.37	157.78	72.15	33.59	142.37	54.09	125.36	43.36	180.8	95.71	122.34	50.81	91.7
E02C12.6	E02C12.6	0	0	0	0	3.25	0.96	31.13	0	0	0	0	0	0	0	0	0	0	0	16.74	0	0	0	4.04	0	0	0	0	0	0	0	0	0	0	0	0	0	0	9.17	1.7	0	1.75	0	0	0	0	0	5.65	0
F09C8.5	F09C8.5	0	0	0	0	0	0	0	0	0	0	0	0	0	0	0	0	0	0	0	0	0	0	0	0	0	0	0	0	0	0	0	0	0	0	0	0	0	0	0	0	0	0	0	0	0	0	0	0
F10C1.11	F10C1.11	0	0	0	0	0	0	0	0	0	0	0	0	0	0	0	0	0	0	0	0	0	0	0	0	0	0	0	0	0	0	0	0	0	0	0	0	0	0	0	0	0	0	0	0	0	0	0	0
Y57G11C.546	Y57G11C.546	0	0	0	0	0	0	0	0	0	0	0	0	0	0	0	0	0	0	0	0	0	0	0	0	0	0	0	0	0	0	0	0	0	0	0	0	0	0	0	0	0	0	0	0	0	0	0	0
ZK593.12a	ZK593.12a	0	0	0	0	0	0	0	0	0	0	0	0	0	0	0	0	0	0	0	0	0	0	0	0	0	0	0	0	0	0	0	0	0	0	0	0	0	0	0	0	0	0	0	0	0	0	0	0
D1086.19	D1086.19	0	0	0	0	0	0	0	0	0	0	0	0	0	0	0	0	0	0	0	0	0	0	0	0	0	0	0	0	0	0	0	0	0	0	0	26.1	0	0	0	0	0	0	0	0	0	3.68	0	0
F42C5.15	F42C5.15	0	0	0	0	0	0	0	0	0	0	0	0	0	0	0	0	0	0	0	0	0	0	0	0	0	0	0	0	0	0	0	0	0	0	0	0	0	0	0	0	0	16.41	0	0	0	0	0	0
T28B4.1c	T28B4.1a,T28B4.1b,T28B4.1c	0	55.45	35.04	14.19	84.56	12.5	27.55	8.3	52.69	24.83	68.55	23.02	5.97	1.15	0	15.93	18.13	39.01	19.03	50.64	14.22	0	125.41	36.19	11.91	23.92	6.43	4.47	46.94	36.38	42.15	42.73	50.79	53.83	24.23	22.39	27.98	55.35	2.43	0	6.34	34.55	15.22	7.29	5.25	28.08	15.53	48.95
F40G12.10	F40G12.10	0	0	0	0	0	0	0	0	0	0	0	0	0	0	0	0	0	0	0	0	0	0	0	0	0	0	0	0	0	0	0	0	0	0	0	0	0	0	0	0	0	0	0	0	0	0	3.27	2.1
Y73F8A.1039	Y73F8A.1039	0	0	0	0	0	0	0	0	0	0	0	0	0	0	0	0	0	0	0	0	0	0	0	0	0	0	0	0	0	0	0	0	0	0	0	0	0	0	0	0	0	0	0	0	0	0	0	0
Y116A8C.207	Y116A8C.207	0	0	0	0	0	0	0	0	0	0	0	0	0	0	0	0	0	0	0	0	0	0	0	0	0	0	0	0	0	0	0	0	0	0	0	0	0	0	0	0	0	0	0	0	0	0	0	0
D1054.9e	D1054.9a,D1054.9b,D1054.9c,D1054.9d,D1054.9e,D1054.9f,D1054.9g,D1054.9h,D1054.9i	0	0	2.18	0	4.85	5.99	0	5.63	4.98	0	0	0	0	0	0	0	10.06	1.92	0	0	16.28	0	0	6.03	0	10.33	0	0	6.63	0	18.09	0	1.02	0	0	0	13.44	13.02	0	0	0	0	0	0	0	7.22	22.6	0
B0336.5b	B0336.5a,B0336.5b	17.51	2.5	41.24	70.73	20.48	39.09	13.33	56.14	29.35	14.51	33.68	23.22	69.01	24.21	146.87	51.91	56.87	16.42	7.44	71.66	53.71	19.96	9.52	10.4	25.62	38.85	49.14	29.16	34.73	23.14	35.67	28.92	22.14	5.94	7.99	24.81	6.6	13.37	13.39	20.67	30.16	18.86	48.28	52.53	27.87	24.12	15.93	39.19
Y116A8A.31	Y116A8A.31	0	0	0	0	0	0	0	0	0	0	0	0	0	0	0	0	0	0	0	0	0	0	0	0	0	0	0	0	0	0	0	0	0	0	0	0	0	0	0	0	0	0	0	0	0	0	0	0
C30B5.14	C30B5.14	0	0	0	0	0	0	16.86	0	0	0	0	0	0	0	0	0	0	0	0	0	0	0	0	0	0	0	0	0	0	0	0	0	0	0	0	10.78	0	0	0	0	0	0	0	0	0	0	0	0
F13G11.85	F13G11.85	0	0	0	0	0	0	0	0	0	0	0	0	0	0	0	0	0	0	0	0	0	0	0	0	0	0	0	0	0	0	0	0	0	0	0	0	0	0	0	0	0	0	0	0	0	0	0	0
F58D7.1	F58D7.1	0	0	0	0	2.3	0	0	1.8	1.88	0	0	0	0	0	0	0	0	0	0	0	0	0	8.58	1.04	0	0	0	0	0	0	0	0	0	0	0	0	0	2.77	0	2.86	0	3.77	0	0	0	0	0	0
R11H6.2.2	R11H6.2.1,R11H6.2.2	423.5	168.1	269.55	200.31	270.75	131.85	455.38	146.14	353.54	459.39	346.24	124.7	0	154.34	129.62	128.2	148.45	578.22	113.92	178.99	120.8	307.02	385.57	383.54	84.98	389.7	105.09	200.72	237.47	109.16	383.76	346.03	235.49	91.55	192.78	170.96	330.39	304.3	79.21	269.17	129.58	276.52	315.17	275.22	109.51	260.44	134.47	384.39
F02D10.10	F02D10.10	0	0	0	0	0	0	0	0	0	0	0	0	0	0	0	0	0	0	0	0	0	0	0	0	0	0	0	0	0	0	0	0	0	0	0	0	0	0	0	0	0	0	0	0	0	0	0	0
Y105C5A.289	Y105C5A.289	0	0	0	0	0	0	0	0	0	0	0	0	0	0	0	0	0	0	0	0	0	0	0	0	0	0	0	0	0	0	0	0	0	0	0	0	0	0	0	0	0	0	0	0	0	0	0	0
ZK867.9	ZK867.9	0	0	0	0	0	0	0	0	0	0	0	0	0	0	0	0	0	0	0	0	0	0	0	0	0	0	0	0	0	0	0	0	0	0	0	0	0	0	0	0	0	0	0	0	0	0	0	0
C15H9.2	C15H9.2	0	4.97	5.79	0	0	5.93	0	0	0	0	0	0	0	7.18	0	0	1.93	8.1	3.69	0	0	0	0	1.14	10.15	0	0	7.68	0	5.72	0	0	2.43	0	15.72	34.52	0	0	0	4.7	0	10.34	4.33	3.84	4.58	0	0	0
Y67D8C.22a	Y67D8C.22a	11.97	0	0	16.58	12.85	0	0	0	2.63	36.39	0	0	0	0	0	1.66	4.92	1.47	0	6.42	0	0	0	2.89	0	0	8.75	0	3.22	0	8.53	0	12.39	0	0	0	8.22	11.59	0	0	0	0	0	0	0	0	2.22	0
Y7A9A.10	Y7A9A.10	0	0	0	0	0	0	0	0	0	0	0	0	0	0	0	0	0	0	0	0	0	0	0	0	0	0	0	0	0	0	0	0	0	0	0	0	0	0	0	0	0	0	0	0	0	0	0	0
R11.1	R11.1	15.2	28.35	0	13.41	6.64	16.95	0	1.74	9.05	14.37	0	3.35	20.25	50.51	13.51	4.61	20.38	21.34	97.34	6.65	26.59	4.72	0	22	31.24	28.06	18.23	18.54	11.16	12.56	7.36	31.05	10.66	10.2	18.37	18.97	6.83	1.78	2.31	4.13	21.42	16.32	7.6	42.14	30.18	2.46	0	5.91
F43G9.4	F43G9.4	0	9.76	9.09	1.72	0	3.51	12.06	6.23	1.62	11.27	0	0	1.01	13.22	0	3.1	4.57	9.11	0	7.94	0	0	0	17.93	2	1.68	0	3.02	8	6.76	9.23	7.19	22.9	9.13	22.61	0	11.23	8.77	4.14	1.23	8.54	14.62	0	0	9.02	6.61	4.13	3.98
Y59A8B.t3	Y59A8B.t3	0	0	0	0	0	0	0	0	0	0	0	0	0	0	0	0	0	0	0	0	0	0	0	0	0	0	0	0	0	0	0	0	0	0	0	0	0	0	0	0	0	0	0	0	0	0	0	0
C05A2.2	C05A2.2	0	0	0	0	22.7	0	0	0	0	0	0	0	0	0	0	0	0	0	0	0	0	0	0	0	0	0	0	0	10.65	0	0	0	0	0	0	0	0	0	0	0	0	0	0	0	0	0	0	0
WBGene00014483	WBGene00014483	0	0	0	0	0	0	0	0	0	0	0	0	0	0	0	0	0	0	0	0	0	0	0	0	0	0	0	0	0	0	0	0	0	0	0	0	0	0	0	0	0	0	0	0	0	0	0	0
Pseudogene:K02H11.8	Pseudogene:K02H11.8	0	0	0	0	0	0	0	0	0	0	0	0	0	0	0	0	0	0	0	0	0	0	0	0	0	0	0	0	0	0	0	0	0	9.34	0	0	0	0	0	0	0	0	0	0	0	0	0	0
F39D8.7	F39D8.7	0	0	0	9.57	0	0	0	0	0	0	0	0	0	0	0	0	0	0	0	0	0	0	0	0	0	0	0	0	0	0	0	5.02	0	0	0	0	0	0	0	0	0	0	0	0	10.13	0	0	0
Y65B4BR.8	Y65B4BR.8	0	0	6.82	7.69	0	0	0	4.64	0	0	11.16	0	0	14.06	0	0	0	0	0	0	17.81	0	0	0	0	0	0	0	0	0	0	0	0	0	0	0	3.05	2.39	0	7.37	0	0	0	0	0	0	0	0
Y51H7C.1	Y51H7C.1	0	0	0	0	0	0	0	0	0	0	0	0	0	0	0	0	0	0	0	0	0	0	0	0	0	0	0	0	0	0	0	0.67	0	0	0	0	3.04	0	0	0	0	0	0	0	0	0	0	0
Y43D4A.43	Y43D4A.43	0	0	0	0	0	0	0	0	0	0	0	0	0	0	0	0	0	0	0	0	0	0	0	0	0	0	0	0	0	0	0	0	0	0	0	0	0	0	0	0	0	0	0	0	0	0	0	0
C07A9.9	C07A9.9	0	2.26	13.15	1.99	36.75	2.7	15.93	19.8	7.51	52.14	47.41	17.35	2.33	0	4	3.58	8.8	8.43	0	0	9.19	22.81	22.82	20.73	0	5.82	6.3	10.48	6.94	0	9.15	1.04	37.58	26.45	0	5.24	2.36	18.45	0	0	12.34	11.28	0	1.75	2.09	1.27	0	0
Y71G12B.33a	Y71G12B.33a,Y71G12B.33b	0	0	27.44	0	0	0	0	0	0	0	0	0	0	0	0	0	0	0	0	0	0	0	0	0	0	0	4.27	0	0	0	0	0	0	0	0	0	0	0	0	0	0	0	0	0	0	0	0	0
K05D4.11	K05D4.11	0	0	0	0	0	0	0	0	0	0	0	0	0	0	0	0	0	0	0	0	0	0	0	0	0	0	0	0	0	0	0	0	0	0	0	0	0	0	0	0	0	0	0	0	0	0	0	0
Y46H3C.4	Y46H3C.4	0	0	0	0	0	0	0	0	0	0	0	0	0	0	0	0	0	0	0	0	0	0	0	0	0	0	0	0	0	0	0	0	0	0	0	0	0	0	0	0	0	0	0	0	0	0	0	0
F55B11.42	F55B11.42	0	0	0	0	0	0	0	0	0	0	0	0	0	0	0	0	0	0	0	0	0	0	0	0	0	0	0	0	0	0	0	0	0	0	0	0	0	0	0	0	0	0	0	0	0	0	0	0
Y57G11C.49	Y57G11C.49	0	0	0	0	0	0	0	0	0	1.32	0	0	0	0	1.42	0	0	0	0	0	0	0	0	2.93	0	0	0	0	0	0	0	0	1.56	0	0	0	0	0	0	0	0	0	0	0	1.48	0	1.13	0
F53B3.11	F53B3.11	0	0	0	0	0	0	0	0	0	0	0	0	0	0	0	0	0	0	0	0	0	0	0	0	0	0	0	0	0	0	0	0	0	0	0	0	0	0	0	0	0	0	0	0	0	0	0	0
Y73F8A.1158	Y73F8A.1158	0	0	0	0	0	0	0	0	0	0	0	0	0	0	0	0	0	0	0	0	0	0	0	0	0	0	0	0	0	0	0	0	0	0	0	0	0	0	0	0	0	0	0	0	0	0	0	0
F38G1.3	F38G1.3	16.01	0	0	0	0	0	0	0	0	0	0	0	0	0	0	11.45	8.46	0	0	0	0	0	9.19	0	88.19	0	0	0	7.38	0	0	0	3.56	0	0	0	3.77	0	0	0	0	0	0	22.29	0	0	15.25	0
C16C4.10	C16C4.10	0	0	0	0	0	0	0	0	0	0	0	0	0	0	0	0	0	0	0	0	0	0	0	0	0	0	0	0	0	0	0	0	0	0	0	0	0	0	0	0	0	0	0	0	0	0	0	0
C46F11.7	C46F11.7	0	0	0	0	0	0	0	0	0	0	0	0	0	0	0	0	0	0	0	0	0	0	0	0	0	0	0	0	0	0	0	0	0	0	0	0	0	0	0	0	0	0	0	0	0	0	0	0
H12I19.51	H12I19.51	0	0	0	0	0	0	0	0	0	0	0	0	0	0	0	0	0	0	0	0	0	0	0	0	0	0	0	0	0	0	0	0	0	0	0	0	0	0	0	0	0	0	0	0	0	0	0	0
Y62F5A.8b	Y62F5A.8b	0	0	0	0	0	0	0	0	0	0	0	0	0	0	0	0	0	0	0	0	0	0	0	0	0	0	0	0	0	0	0	0	0	0	0	0	0	0	0	0	0	0	0	0	0	0	0	0
Y37A1B.116	Y37A1B.116	0	0	0	0	0	0	0	0	0	0	0	0	0	0	0	0	0	0	0	0	0	0	0	0	0	0	0	0	0	0	0	0	0	0	0	0	0	0	0	0	0	0	0	0	0	0	0	0
F08B12.2	F08B12.2	0	0	0	0	3.75	0	0	1.47	0	0	0	0	1.9	1.79	3.28	2.93	0	0.86	0	0	0	3.99	0	0	0	0	0	0	3.79	0	6.23	0	0	4.31	0	0	0	12.82	0	0	18.17	0	0	0	0	3.13	1.3	0
C14E2.12	C14E2.12	26.24	0	0	36.02	224.69	23.81	72.66	32.48	111.29	35.31	20.76	136.39	57.99	211.27	123.37	33.04	0	38.96	0	22.12	21.43	62.19	0	28.92	101.01	72.21	0	15.99	63.27	0	29.44	9.47	44.54	0	0	127.54	108.4	8.74	45.13	39.48	22.51	18.58	110.34	31.67	38.38	11.9	44.05	70.24
Y71A12B.23	Y71A12B.23	0	0	0	0	0	0	0	0	0	0	0	0	0	0	0	0	0	0	0	0	0	0	0	0	0	0	0	0	0	0	0	0	0	0	0	0	0	0	0	0	0	0	0	0	0	0	0	0
B0024.8d	B0024.8a,B0024.8b,B0024.8c,B0024.8d	9.83	48.27	36.58	9.5	70.31	13.27	25.14	3.47	21.85	17.63	22.4	15.51	0	3.66	16.36	7.68	24.56	28.65	17.69	10.08	26.09	41.57	25.31	25.2	29.75	38.93	4.77	7.71	39.51	0	38.74	20.92	73.69	47.77	17.49	3.51	39.73	48.42	8.5	6.34	10.58	49.08	19.84	5.31	3.41	9.3	19.18	14.55
C39E9.9	C39E9.9	0	0	0	0	0	0	0	0	0	0	0	0	0	0	0	0	0	0	0	0	0	0	0	0	0	0	0	0	0	0	0	0	0	0	0	0	0	0	0	0	0	0	0	0	0	1.35	0	0
F58A6.6	F58A6.6	2.42	19.1	2.22	6.72	3.88	2.29	0	3.05	3.17	23.62	1.82	0	0.99	7.39	0	1.01	2.98	6.24	17.08	0	3.89	1.38	0	16.66	11.76	3.28	0	14.79	4.9	13.22	15.48	2.64	18.66	4.47	72.37	8.88	13.99	12.49	0	3.62	6.27	12.71	11.66	4.44	0	1.08	4.04	12.97
Y49E10.19	Y49E10.19	31.19	0	10.59	6.19	1.09	13	1.91	13.82	12.9	7.1	18.44	7.4	1.93	16.26	10.1	1.43	16.35	20.64	11.28	9.83	13.72	8.54	12.15	8.17	6.68	4.17	0	9.62	11.91	15.59	3.27	3.98	14.64	6.24	10.68	0	10.17	8.36	9.14	0	21.85	3.57	3.76	4.19	12.48	5.78	5.71	18.7
Y57G11B.9	Y57G11B.9	0	0	0	0	0	0	0	0	0	0	0	0	0	0	0	0	0	0	0	0	0	0	0	0	0	0	0	0	0	0	0	0	0	0	0	0	0	0	0	0	0	0	0	0	0	0	0	0
Y64G10A.87	Y64G10A.87	0	0	0	0	0	0	0	0	0	0	0	0	0	0	0	0	0	0	0	0	0	0	0	0	0	0	0	0	0	0	0	0	0	0	0	0	0	0	0	0	0	0	0	0	0	0	0	0
C17G1.8	C17G1.8	26.18	7.5	30.53	0	41.9	4.49	14.89	8.98	18.68	0	35.76	0	0	7.26	0	0.99	39.46	13.12	0	24.78	9.54	0	61.47	49.07	9.62	28.99	5.24	42.1	32.68	34.61	46.83	34.51	27.48	35.06	84.83	2.18	40.21	16.08	0	22.51	0	62.36	29.44	29.04	17.33	31.76	6.61	15.28
F47G3.7	F47G3.7	0	0	0	0	0	0	0	0	0	0	0	0	0	0	0	0	0	0	0	0	0	0	0	0	0	0	0	0	0	0	0	0	0	0	0	0	0	0	0	0	0	0	0	0	0	0	0	0
Y17G7A.1.2	Y17G7A.1.1,Y17G7A.1.2	0	0	5.03	0	0	2.35	0	8.15	0	0	4.13	6.64	4.26	0	0	1.04	3.06	5.32	0	0	0	0	0	0	0	0	0	0	0	0	2.12	0	0	0	0	0	0	2.09	0	0	0	0	4.81	0	0	0	0	0
F56F12.8	F56F12.8	0	0	0	0	0	0	0	0	0	0	0	0	0	0	0	0	0	0	0	0	0	0	0	0	0	0	0	0	0	0	0	0	0	0	0	0	0	0	0	0	0	0	0	0	0	0	0	0
C07A9.6	C07A9.6	6.24	26.94	5.7	4.33	6.22	0	10.84	2.94	10.16	0	24.55	18.79	0	8.34	3.28	5.2	2.87	6.88	25.65	3.74	3.75	21.23	35.49	18.6	13.9	5.27	0	9.52	10.08	2.84	9.93	6.79	28.68	14.29	0	13.59	11.57	8.52	5.21	3.11	6.72	4.07	23.56	2.86	0	5.55	4.33	6.68
C31H1.80	C31H1.80	0	0	0	0	0	0	0	0	0	0	0	0	0	0	0	0	0	0	0	0	0	0	0	0	0	0	0	0	0	0	0	0	0	0	0	0	0	0	0	0	0	0	0	0	0	0	0	0
M05B5.5b	M05B5.5b	0	9.14	10.63	0	11.14	18.62	0	0	27.3	0	0	0	0.94	0	16.22	0.97	9.97	23.88	2.72	1.86	7.44	0	0	0	0	15.7	0	0	0.94	0	7.4	11.78	1.79	4.27	9.61	17	2.87	5.97	11.63	0	0	0	7.97	1.42	0	7.22	41.23	12.41
C31G12.13	C31G12.13	0	0	0	0	0	0	0	0	0	0	0	0	0	0	0	0	0	0	0	0	0	0	0	0	0	0	0	0	0	0	0	0	0	0	0	0	0	0	0	0	0	0	0	0	0	0	0	0
F08F1.1b	F08F1.1a,F08F1.1b,F08F1.1c	30.67	17.02	0	38.83	26.18	0.62	0	1.88	24.17	123.81	84.53	24.85	0	15.7	35.41	16.76	16.56	87.23	1.65	0	18.27	0	142.22	100.41	28.28	20.88	4.65	39.88	12.73	38.94	31.78	16	67.65	51.69	18.65	5.44	13.74	61.27	0	0	8.62	40.18	27.34	0	4.35	14.78	1.66	20.79
Y51H4A.5	Y51H4A.5	0	40.14	23.35	35.31	44.86	9.61	155.74	44.82	34.99	46.31	38.27	18.48	1.04	0	0	26.55	18.77	48.68	11.96	118.31	0	23.16	20.25	92.1	37.02	29.3	5.6	27.96	46.26	0	28.45	10.15	17.65	9.39	31.69	78.09	77.64	388.51	12.77	64.65	0	0	47.25	10.87	29.66	13.59	1.41	73.55
F53H2.4	F53H2.4	0	0	0	0	5.82	0	0	0	0	0	5.44	8.82	8.91	0	0	0	13.3	2.63	0	0	5.75	0	0	0	0	0	0	0	2.88	0	3.85	5.17	5.64	0	18.31	0	17.67	6.96	0	0	6.15	4.78	0	0	0	0	3.97	0
Y51H7C.32	Y51H7C.32	0	0	0	0	0	0	0	0	0	0	0	0	0	0	0	0	0	0	0	0	0	0	0	0	0	0	0	0	0	0	0	0	0	0	0	0	0	0	0	0	0	0	0	0	0	0	0	0
Y73F8A.724	Y73F8A.724	0	0	0	0	0	0	0	0	0	0	0	0	0	0	0	0	0	0	0	0	0	0	0	0	0	0	0	0	0	0	0	0	0	0	0	0	0	0	0	0	0	0	0	0	0	0	0	0
F13B12.6	F13B12.6	0.58	9.03	10.5	4	18.36	3.27	10.41	6.53	0.75	12.69	25.01	6.93	2.33	9.69	3.23	12.01	12	5.93	1.35	7.36	0.92	9.14	6.82	10.82	5.61	7.79	2.54	7.74	6.98	0	2.44	10.03	14.98	8.42	3.79	19.57	13.29	12.95	3.84	11.47	0	11.26	6.32	19	0	7.17	8.31	19.73
T22D1.5	T22D1.5	26.67	0	9.03	0	0	0	0	0	7.74	0	7.41	0	0	33.15	13.82	2.47	7.27	0	0	14.22	0	0	0	0	0	0	0	0	0.8	0	0	0	0	10.88	0	0	8.95	6.99	0	0	20.42	0	0	0	10.07	14.93	0	0
R13H7.14	R13H7.14	0	0	0	0	0	0	0	0	0	0	0	0	0	0	0	0	0	0	0	0	0	0	0	0	0	0	0	0	0	0	0	0	0	0	0	0	0	0	0	0	0	0	0	0	0	0	0	0
Y45F10D.97	Y45F10D.97	0	0	0	0	0	0	0	0	0	0	0	0	0	0	0	0	0	0	0	0	0	0	0	0	0	0	0	0	0	0	0	0	0	0	0	0	0	0	0	0	0	0	0	0	0	0	0	0
C17H12.27	C17H12.27	0	0	0	0	0	0	0	0	0	0	0	0	0	0	0	0	0	0	0	0	0	0	0	0	0	0	0	0	0	0	0	0	0	0	0	0	0	0	0	0	0	0	0	0	0	0	0	0
H16O14.58	H16O14.58	0	0	0	0	0	0	0	0	0	0	0	0	0	0	0	0	0	0	0	0	0	0	0	0	0	0	0	0	0	0	0	0	0	0	0	0	0	0	0	0	0	0	0	0	0	0	0	0
R02D5.4	R02D5.4	0	0	0	0	0	0	0	0	0	0	0	0	0	104.67	0	0	6.22	0	0	0	0	0	0	0	0	0	0	6.07	0	0	0	0	0	0	0	13.5	0	0	0	0	0	0	0	0	0	0	5.55	0
K02B12.2	K02B12.2	0	0	0	0	0	0	0	0	0	9.83	0	0	3.09	2.87	0	0	0	4.17	13.29	6.07	0	0	0	0	0	0	0	4.6	0	0	2.02	0	0	0	12.62	0	3.11	0	0	0	0	0	0	0	0	0	2.1	0
Y57G11C.586	Y57G11C.586	0	0	0	0	0	0	0	0	0	0	0	0	0	0	0	0	0	0	0	0	0	0	0	0	0	0	0	0	0	0	0	0	0	0	0	0	0	0	0	0	0	0	0	0	0	0	0	0
Y43F8C.2	Y43F8C.2	0	0	0	0	0	0	0	0	0	0	0	11.92	0	0	0	0	5.96	0	0	0	0	0	0	0	0	0	0	0	0	0	0	0	0	0	0	0	0	3.12	0	0	0	0	0	0	0	0	0	0
Pseudogene:K02E2.9	Pseudogene:K02E2.9	0	0	0	0	0	0	0	0	0	0	0	0	0	0	0	0	0	0	0	0	0	0	0	0	0	0	0	0	0	0	0	0	0	0	0	0	0	0	0	0	0	0	0	0	0	0	0	0
C10G6.45	C10G6.45	0	0	0	0	0	0	0	0	0	0	0	0	0	0	0	0	0	0	0	0	0	0	0	0	0	0	0	0	0	0	0	0	0	0	0	0	0	0	0	0	0	0	0	0	0	0	0	0
C06E4.t1	C06E4.t1	0	0	0	0	0	0	0	0	0	0	0	0	0	0	0	0	0	0	0	0	0	0	0	0	0	0	0	0	0	0	0	0	0	0	0	0	0	0	0	0	0	0	0	0	0	0	0	0
Y46E12BL.7	Y46E12BL.7	0	0	0	0	0	0	0	72.48	0	0	0	0	0	0	38.8	0	0	0	0	0	0	0	0	0	0	0	0	0	0	0	0	0	0	0	0	0	0	0	0	0	0	0	0	0	43.1	0	0	0
Y18D10A.5	Y18D10A.5	11.14	6.79	11.28	1.72	9.86	1.76	2.58	3.12	3.22	2.41	1.85	1.49	0.5	4.73	13.88	2.58	5.31	8.64	2.91	3.95	4.96	6.31	2.44	0.89	3.01	3.35	6.83	1.51	11	12.38	5.91	2.24	10.41	4.53	14.26	17.61	11.73	12.32	1.03	6.77	11.73	2.42	8.49	1.51	12.61	9.9	4.81	4.63
T03F7.15	T03F7.15	0	0	0	0	0	0	0	0	0	0	0	0	0	0	0	0	0	0	0	0	0	0	0	0	0	0	0	0	0	0	0	0	0	0	0	0	0	0	0	0	0	0	0	0	0	0	0	0
T11F9.23	T11F9.23	0	0	0	0	0	0	0	0	0	0	0	0	0	0	0	0	0	0	0	0	0	0	0	0	0	0	0	0	0	0	0	0	0	0	0	0	0	0	0	0	0	0	0	0	0	0	0	0
Y57G11A.25	Y57G11A.25	0	0	0	0	0	0	0	0	0	0	0	0	0	0	0	0	0	0	0	0	0	0	0	0	0	0	0	0	0	0	0	0	0	0	0	0	0	0	0	0	0	0	0	0	0	0	0	0
Y41E3.343	Y41E3.343	0	0	0	0	0	0	0	0	0	0	0	0	0	0	0	0	0	0	0	0	0	0	0	0	0	0	0	0	0	0	0	0	0	0	0	0	0	0	0	0	0	0	0	0	0	0	0	0
Y102A5C.14	Y102A5C.14	0	0	0	0	0	0	0	0	0	0	0	0	0	0	0	0	0	0	0	0	0	0	0	0	0	0	0	0	0	0	0	0	0	0	5.22	0	0	0	0	0	0	0	0	0	0	0	0	0
Y73F8A.604	Y73F8A.604	0	0	0	0	0	0	0	0	0	0	0	0	0	0	0	0	0	0	0	0	0	0	0	0	0	0	0	0	0	0	0	0	0	0	0	0	0	0	0	0	0	0	0	0	0	0	0	0
Y53F4B.29.1	Y53F4B.29.1,Y53F4B.29.2	96.5	30.39	3.64	21.35	180.24	39.87	5.35	45.67	50.94	0	58.13	88.51	55.36	32.13	105.06	51.27	4.75	0	0	86.58	12.37	0	0	6.94	0	7.89	0	0	88.5	45.4	35.02	48.89	23.77	13.98	13.04	22.82	50.73	59.61	0	15.26	0	12.52	18.38	0	0	25.62	29.96	0
K01A2.10	K01A2.10	9.22	21.84	22.59	14.9	9.86	56.46	19.21	11.58	4.03	7.99	16.19	14.9	43.84	53.77	25.72	30.75	17	3.39	14.42	17.25	27.1	29.72	9.19	11.12	37.17	4.16	40.51	13.11	42.16	55.81	19.64	18.93	21.36	11.36	25.57	32.31	25.32	4.95	20.55	4.59	31.74	18.17	19.01	16.86	82.76	16.41	29	18.08
Y53F4B.26	Y53F4B.26	0	0	0	0	0	0	0	0	0	0	0	0	0	0	0	0	3.82	4.55	0	0	0	0	0	0	0	0	0	0	0	0	0	0	0	0	0	0	0	0	0	0	0	0	0	0	0	0	6.87	0
ZC302.1.1	ZC302.1.1,ZC302.1.2	0	0	4.96	3.77	7.81	0	0	0	0	0	15.5	0	0.44	0	0	0.45	3.34	7.6	0	0.87	0	0	0	18.09	0	0	2.4	0	4.84	0	2.89	0	1.66	0	0	0	3.15	2.1	0	1.08	0	0	5.23	3.99	3.16	7.74	0	0
Y57G11C.1105	Y57G11C.1105	0	0	0	0	0	0	0	0	0	0	0	0	0	0	0	0	0	0	0	0	0	0	0	0	0	0	0	0	0	0	0	0	0	0	0	0	0	0	0	0	0	0	0	0	0	0	0	0
Y41E3.35	Y41E3.35	0	0	0	0	0	0	0	0	0	0	0	0	0	0	0	0	0	0	0	0	0	0	0	0	0	0	0	0	0	0	0	0	0	0	0	0	0	0	0	0	0	0	0	0	0	0	0	0
Y105E8B.6	Y105E8B.6	0	0	0	0	0	4.48	0	0	0	0	0	0	0	0	0	0	12.02	3.56	0	7.87	0	5.57	0	0	0	0	0	0	0	0	0	0	0	0	0	0	0	0	16.29	0	0	6.52	0	0	0	0	5.36	0
C24A8.4	C24A8.4	7.14	9.62	16.79	22.63	40.74	7.71	22.68	15.39	35.94	15.88	1.53	22.15	0.83	10.89	14.26	15.3	15.01	24.73	91	21.21	8.17	46.31	4.04	29.49	16.49	33.11	13.47	11.2	33.76	18.53	36.83	20.7	29.76	26.22	16.86	5.61	16.8	19.02	13.62	10.15	21.08	10.67	14	16.17	5.94	36.27	30.56	32.72
Y57G11C.209	Y57G11C.209	0	0	0	0	0	0	0	0	0	0	0	0	0	0	0	0	0	0	0	0	0	0	0	0	0	0	0	0	0	0	0	0	0	0	0	0	0	0	0	0	0	0	0	0	0	0	0	0
C11D2.11	C11D2.11	0	0	0	0	0	0	0	0	0	0	0	0	0	0	0	0	0	0	0	0	0	0	0	0	0	0	0	0	0	0	0	0	0	0	0	0	0	0	0	0	0	0	0	0	0	0	0	0
WBGene00004842	WBGene00004842	0	0	0	0	0	0	0	0	0	0	0	0	0	0	0	0	0	0	0	0	0	0	0	0	0	0	0	0	0	0	0	0	0	0	0	0	0	0	0	0	0	0	0	0	0	0	0	0
H08M01.52	H08M01.52	0	0	0	0	0	0	0	0	0	0	0	0	0	0	0	0	0	0	0	0	0	0	0	0	0	0	0	0	0	0	0	0	0	0	0	0	0	0	0	0	0	0	0	0	0	0	0	0
T03G6.5	T03G6.5	10.47	0	0	0	0	0	0	0	0	0	0	0	0	0	0	0	0	0	0	0	0	0	0	0	0	0	0	0	0	0	0	0	0	0	0	0	0	0	0	0	0	0	29.27	0	0	0	0	0
B0207.6	B0207.6	0	2.19	43.26	3.84	11.11	0	0	0	9.08	0	0	3.36	4.52	0	5.81	0	0	0	0	0	6.67	1.58	24.84	3.01	0	0	0	3.38	1.12	0	0	4.02	12.83	5.12	9.21	3.81	6.85	18.75	0	6.9	0	18.19	9.53	0	0	0	0	0
C52G5.t1	C52G5.t1	0	0	0	0	0	0	0	0	0	0	0	0	0	0	0	26.4	0	0	0	0	0	0	0	0	0	0	0	0	0	0	0	0	0	0	0	0	0	0	0	0	0	0	0	0	0	0	0	0
T06A10.23	T06A10.23	0	0	0	0	0	0	0	0	0	0	0	0	0	0	0	0	0	0	0	0	0	0	0	0	0	0	0	0	0	0	0	0	0	0	0	0	0	0	0	0	0	0	0	0	0	0	0	0
F37E3.1	F37E3.1	5.76	44.32	32.31	7.32	24.44	3.64	10	9.06	18.7	34.78	36.59	25.36	1.94	10.27	8.74	8.4	8.81	22.9	22.54	14.54	18.43	13.04	2.84	25.3	0	28.53	4.24	1.17	10.85	9.6	33.03	15.66	46.89	35.01	34.68	15.86	8.7	27.09	2.4	20.05	8.27	10.62	31.58	10.55	4.89	5.54	15.97	23.61
Y51H4A.21	Y51H4A.21	0	0	0	0	0	0	0	0	0	0	0	0	0	0	0	0	0	0	0	0	0	0	0	0	0	0	0	0	0	0	0	0	0	0	0	0	0	0	0	0	0	0	0	0	0	0	0	0
Y105C5B.369	Y105C5B.369	0	0	0	0	0	0	0	0	0	0	0	0	0	0	0	0	0	0	0	0	0	0	0	0	0	0	0	0	0	0	0	0	0	0	0	0	0	0	0	0	0	0	0	0	0	0	0	0
C11D2.34	C11D2.34	0	0	0	0	0	0	0	0	0	0	0	0	0	0	0	0	0	0	0	0	0	0	0	0	0	0	0	0	0	0	0	0	0	0	0	0	0	0	0	0	0	0	0	0	0	0	0	0
F58D5.4c.2	F58D5.4a,F58D5.4b,F58D5.4c.1,F58D5.4c.2	0.61	13.37	27.98	0	1	1.16	10.28	3.12	2.41	0	11.85	4.49	9.92	0	0	3.07	3.76	13.98	0	15.63	6.95	4.84	10.89	7.14	1.98	10.78	1.31	2.26	1.97	0	5.24	10.2	5.55	15.82	0	0	3.56	1.59	20.52	6.81	3.21	16.77	2.59	0.77	6.28	2.8	3.46	18.42
Y38F2AL.4	Y38F2AL.4	0	7.63	3.55	9.42	3.1	10.08	1.35	6.1	5.06	1.26	2.91	14.04	3.93	11.84	13.57	8.09	3.57	0	0	21.72	0	8.81	0	9.12	4.71	2.62	4.27	3.55	8.62	1.76	3.09	3.52	8.94	10.68	14.43	3.56	7.19	3.74	6.48	2.9	1.67	5.07	2.66	3.55	4.24	3.45	9.69	0
W03C9.t1	W03C9.t1	0	0	0	0	0	0	0	0	0	0	0	0	0	0	0	0	0	0	0	0	0	0	0	0	0	0	0	0	25.11	0	0	0	0	0	0	0	0	0	0	0	0	0	0	0	0	0	0	0
Pseudogene:Y74C9A.9	Pseudogene:Y74C9A.9	0	0	0	2.64	0	5.38	0	11.97	0	0	0	0	0	0	10.62	0	4.7	4.21	0	0	0	0	0	1.38	0	0	0	0	0	0	0	1.38	2.96	0	0	0	0	1.23	0	1.9	0	0	0	4.65	0	6.79	0	4.08
C15F1.4	C15F1.4	0	9.55	3.7	5.61	1.62	0	11.25	0	0	0	9.11	0	3.28	0	0	3.37	0	0	0	4.86	0	0	0	16.82	0	1.37	0	4.94	8.99	0	9.67	0	3.11	0	10.04	0	1.67	5.86	0	0	3.49	5.29	5.56	0	0	0	0	2.16
C08F11.91	C08F11.91	0	0	0	0	0	0	0	0	0	0	0	0	0	0	0	0	0	0	0	0	0	0	0	0	0	0	0	0	0	0	0	0	0	0	0	0	0	0	0	0	0	0	0	0	0	0	0	0
F19C6.12	F19C6.12	0	0	0	0	0	0	0	0	0	0	0	0	0	0	0	0	0	0	0	0	0	0	0	0	0	0	0	0	0	0	0	0	0	0	0	0	0	0	0	0	0	0	0	0	0	0	0	0
D1025.10	D1025.10	0	4.01	2.33	1.76	2.04	0	0	0	0	0	3.82	15.39	0	0	0	0	6.25	2.81	8.96	0	6.12	0	2.53	6.44	0	1.72	0	0	2.05	2.31	9.47	17.52	1.96	0	0	16.3	3.14	8.19	0	3.8	0	8.34	6.99	10.86	5.56	7.92	0	0
Y116A8B.70	Y116A8B.70	0	0	0	0	0	0	0	0	0	0	0	0	0	0	0	0	0	0	0	0	0	0	0	0	0	0	0	0	0	0	0	0	0	0	0	0	0	0	0	0	0	0	0	0	0	0	0	0
C02H6.2	C02H6.2	1.19	13.16	26.24	1.65	1.91	0	6.64	0	3.12	17.05	19.72	0	0	12.73	0	1	2.93	26.32	2.8	7.64	1.91	16.27	64.01	27.62	3.86	8.08	13.13	1.46	17.35	4.34	5.08	11.25	31.23	17.58	63.3	40.43	20.65	9.98	1.99	9.5	8.22	29.71	16.4	0	1.74	3.18	11.93	6.38
Pseudogene:R03H4.8	Pseudogene:R03H4.8	0	0	0	0	0	0	0	0	0	0	0	0	0	0	0	0	0	0	0	0	0	0	0	0	0	0	0	0	0	0	0	0	0	0	0	0	0	0	0	0	0	0	0	0	0	0	0	0
F01E11.10	F01E11.10	0	0	0	0	0	0	0	0	0	0	0	0	0	0	0	0	0	0	0	0	0	0	0	0	0	0	0	0	0	0	0	0	0	0	0	0	0	0	0	0	0	0	0	14.97	0	0	0	0
ZC262.7	ZC262.7	27.19	13.01	25.26	30.11	13.21	28.04	3.78	23.86	32.42	24.87	16.49	13.32	0	32.93	26.41	11.34	40.33	34.04	57.41	21.96	39.34	24.89	5.49	19.72	4.36	36.9	17.84	19.89	41.66	24.68	11.67	21.66	21.27	10.21	0	2.48	26.9	31.68	4.56	35.23	4.68	46.94	22.5	26.48	23.76	16.98	48.35	32
F48G7.2b	F48G7.2a,F48G7.2b	0	0	10.45	0	5.85	5.33	23.03	0	0	0	0	0	5.59	0	0	0	0	6.84	0	0	11.67	0	4.07	0	39.76	0	0	0	0	0	2.17	0	3.16	0	0	16.31	0	0	0	0	2.76	0	10.6	4.95	0	6.47	6.77	13.84
F44E5.8	F44E5.8	0	0	0	0	0	0	0	0	0	0	0	0	0	0	0	0	0	0	0	0	0	0	0	0	0	0	0	0	0	0	0	0	0	0	0	0	0	0	0	0	0	0	0	0	0	0	0	0
Y105C5A.268	Y105C5A.268	0	0	0	0	0	0	0	0	0	0	0	0	0	0	0	0	0	0	0	0	0	0	0	0	0	0	0	0	0	0	0	0	0	0	0	0	0	0	0	0	0	0	0	0	0	0	0	0
F26D12.94	F26D12.94	0	0	0	0	0	0	0	0	0	0	0	0	0	0	0	0	0	0	0	0	0	0	0	0	0	0	0	0	0	0	0	0	0	0	0	0	0	0	0	0	0	0	0	0	0	0	0	0
F53A9.1	F53A9.1	0	0	0	0	0	12.34	9.17	8.26	0	77.82	25.1	0	43.77	49.84	0	2.75	24.53	12.16	38.69	10.69	10.62	22.72	26.8	11.98	52.74	0	28.8	104.56	31.92	29.94	7.1	9.56	15.59	0	0	32.98	0	6.42	0	0	0	0	0	16.06	4.81	14.73	69.72	24.72
F02D8.1	F02D8.1	1.76	0	0	0	0	0	0	0	0	0	0	0	0	0	0	0	0	0	0	0	0	0	0	1.27	0	0	0	0	1.42	0	0	0	0	0	0	0	0	3.4	0	0	0	0	0	0	0	0	1.95	0
C31B8.13	C31B8.13	0	0	0	0	0	0	0	0	0	0	0	0	0	0	0	0	0	0	0	0	0	0	0	0	0	0	0	0	0	0	0	0	0	0	0	0	0	0	0	0	0	0	0	0	0	0	0	0
Y116F11B.20	Y116F11B.20	0	0	0	0	0	0	0	0	0	0	0	0	0	0	0	0	0	0	0	0	0	0	0	0	0	0	0	0	0	0	0	0	0	0	0	0	0	0	0	0	0	0	0	0	0	0	24.5	0
F58F6.9	F58F6.9	0	0	0	0	0	0	0	0	0	0	0	0	0	0	0	0	0	0	0	0	0	0	0	0	0	0	0	0	0	0	0	0	0	0	0	0	0	0	0	0	0	0	0	0	0	0	0	0
Y57G11C.837	Y57G11C.837	0	0	0	0	0	0	0	0	0	0	0	0	0	0	0	0	0	0	0	0	0	0	0	0	0	0	0	0	0	0	0	0	0	0	0	0	0	0	0	0	0	0	0	0	0	0	0	0
H16O14.52	H16O14.52	0	0	0	0	0	0	0	0	0	0	0	0	0	0	0	0	0	0	0	0	0	0	0	0	0	0	0	0	0	0	0	0	0	0	0	0	0	0	0	0	0	0	0	0	0	0	0	0
Y105C5B.514	Y105C5B.514	0	0	0	0	0	0	0	0	0	0	0	0	0	0	0	0	0	0	0	0	0	0	0	0	0	0	0	0	0	0	0	0	0	0	0	0	0	0	0	0	0	0	0	0	0	0	0	0
C46G7.69	C46G7.69	0	0	0	0	0	0	0	0	0	0	0	0	0	0	0	0	0	0	0	0	0	0	0	0	0	0	0	0	0	0	0	0	0	0	0	0	0	0	0	0	0	0	0	0	0	0	0	0
ZC410.8	ZC410.8	0	0	0	0	0	0	0	0	0	0	0	0	0	0	0	0	0	0	0	0	0	0	0	0	0	0	0	0	0	0	0	0	0	0	0	0	0	0	0	0	0	0	0	0	0	0	0	0
Y57G11B.135	Y57G11B.135	0	0	0	0	0	0	0	0	0	0	0	0	0	0	0	0	0	0	0	0	0	0	0	0	0	0	0	0	0	0	0	0	0	0	0	0	0	0	0	0	0	0	0	0	0	0	0	0
Y37A1B.92	Y37A1B.92	0	0	0	0	0	0	0	0	0	0	0	0	0	0	0	0	0	0	0	0	0	0	0	0	0	0	0	0	0	0	0	0	0	0	0	0	0	0	0	0	0	0	0	0	0	0	0	0
Y45F10D.128	Y45F10D.128	0	0	0	0	0	0	0	0	0	0	0	0	0	0	0	0	0	0	0	0	0	0	0	0	0	0	0	0	0	0	0	0	0	0	0	0	0	0	0	0	0	0	0	0	0	0	0	0
F39E9.19	F39E9.19	0	0	0	0	0	0	0	0	0	0	0	0	0	0	0	0	0	0	0	0	0	0	0	0	0	0	0	0	0	0	0	0	0	0	0	0	0	0	0	0	0	0	0	0	0	0	0	0
Y9C9A.4	Y9C9A.4	0	0	0	0	0	0	0	0	0	0	0	0	0	0	0	0	0	0	0	0	0	0	0	0	0	8.89	0	0	0	0	0	0	0	0	0	0	0	0	0	0	0	0	0	0	0	0	0	0
R148.5a	R148.5a,R148.5b	3.41	1	9.97	1.87	17.08	10.07	8.39	5.89	13.4	1.75	8.18	1.71	3.85	13.34	7.66	2.37	4.26	2.03	30.18	12.92	16.14	0.72	25.52	0.46	0	4.41	16.43	0	3.84	3.48	14.15	3.45	2.06	12.73	6.9	0	8.89	8.25	5.44	6.64	0	2.78	0.97	6.58	4.75	4.16	16.31	3.64
Pseudogene:Y39A3A.6	Pseudogene:Y39A3A.6	0	0	0	0	0	0	0	0	0	0	0	0	0	0	0	0	0	0	0	0	0	0	0	0	0	0	0	0	0	0	0	0	0	0	0	0	0	0	0	0	0	0	0	0	0	0	0	0
Y105C5B.1253	Y105C5B.1253	0	0	0	0	0	0	0	0	0	0	0	0	0	0	0	0	0	0	0	0	0	0	0	0	0	0	0	0	0	0	0	0	0	0	0	0	0	0	0	0	0	0	0	0	0	0	0	0
C48C5.t6	C48C5.t6	0	0	0	0	0	0	0	0	0	0	0	0	0	0	0	0	0	0	0	0	0	0	0	0	0	0	0	0	0	0	0	0	0	0	0	0	0	0	0	0	0	0	0	0	0	0	0	0
C48D1.11	C48D1.11	0	0	0	0	0	0	0	0	0	0	0	0	0	0	0	0	0	0	0	0	0	0	0	0	0	0	0	0	0	0	0	0	0	0	0	0	0	0	0	0	0	0	0	0	0	0	0	0
Y105C5B.461	Y105C5B.461	0	0	0	0	0	0	0	0	0	0	0	0	0	0	0	0	0	0	0	0	0	0	0	0	0	0	0	0	0	0	0	0	0	0	0	0	0	0	0	0	0	0	0	0	0	0	0	0
T09B9.7	T09B9.7	0	0	0	0	0	0	0	0	0	0	0	0	0	0	0	0	0	0	0	0	0	0	0	0	0	0	0	0	0	0	0	0	0	0	0	0	0	0	0	0	0	0	0	0	0	0	0	0
Y51H4A.816	Y51H4A.816	0	0	0	0	0	0	0	0	0	0	0	0	0	0	0	0	0	0	0	0	0	0	0	0	0	0	0	0	0	0	0	0	0	0	0	0	0	0	0	0	0	0	0	0	0	0	0	0
CE7X_3.1	CE7X_3.1	0	0	0	0	0	0	0	0	0	0	0	0	0	0	0	0	0	3.67	7.8	2.67	0	0	0	2.41	0	4.5	0	2.03	0	0	3.55	0	2.57	0	0	0	1.37	1.07	0	0	0	0	0	0	0	0	0	0
C49H3.9	C49H3.9	8.26	14.15	5.48	7.29	3.59	6.4	29.24	9.45	7.83	25.31	16.88	9.05	3.04	16.06	3.16	3.76	7.36	17.11	1.76	3.6	2.41	63.88	0	22.8	4.87	16.25	4.97	7.33	31.55	21.85	44.62	12.53	16.11	16.5	22.29	0.69	15.47	23.16	5.01	10.46	0	12.74	14.43	5.5	1.09	8.68	7.5	16.87
M02B7.1	M02B7.1	0	6.99	2.71	2.04	0	0	0	0	0	0	0	0	0	2.25	0	2.46	0	2.17	0	4.73	0	0	0	0	0	2	0	0	0	2.68	0	0	2.28	0	7.36	0	1.22	0	0	0	0	0	0	0	0	1.31	0	0
Pseudogene:Y67A10A.13	Pseudogene:Y67A10A.13	0	0	0	0	0	0	0	0	0	0	0	0	0	0	0	0	0	0	0	0	0	0	0	0	0	0	0	0	0	0	0	0	0	0	0	0	0	0	0	0	0	0	0	0	0	0	0	0
LLC1.7	LLC1.7	0	0	0	0	0	0	0	0	0	0	0	0	0	0	0	0	0	0	0	0	0	0	0	0	0	0	0	0	0	0	0	0	0	0	0	0	0	0	0	0	0	0	0	0	0	0	0	0
F58H1.23	F58H1.23	0	0	0	0	0	0	0	0	0	0	0	0	0	0	0	0	0	0	0	0	0	0	0	0	0	0	0	0	0	0	0	0	0	0	0	0	0	0	0	0	0	0	0	0	0	0	0	0
B0547.11	B0547.11	0	0	0	0	0	0	0	0	0	0	0	0	0	0	0	0	0	0	0	0	0	0	0	0	0	0	0	0	0	0	0	0	0	0	0	0	0	0	0	0	0	0	0	0	0	0	0	0
R01H5.2	R01H5.2	0	0	0	0	0	0	0	0	0	0	0	0	0	0	0	0	0	0	0	0	0	0	0	0	0	0	0	0	0	0	0	0	0	0	0	0	0	0	0	0	0	0	0	0	0	0	0	0
F52F12.8	F52F12.8	0	0	0	0	0	0	0	0	0	0	0	0	0	0	0	0	0	0	0	0	0	0	0	0	0	0	0	0	0	0	0	0	0	0	0	0	0	0	0	0	0	0	0	0	0	0	0	0
F54C4.5	F54C4.5	0	0	0	0	0	0	0	0	0	0	0	0	0	0	0	0	0	0	0	0	0	0	0	0	0	0	0	0	0	0	0	0	0	0	0	0	0	0	0	0	0	0	0	0	0	0	0	0
F53B1.4	F53B1.4	0	0	0	0	0	0	0	0	0	0	0	0	0	17.95	62.18	8.74	4.83	0	9.22	12.59	14.7	0	0	0.95	0	1.77	0	20.76	10.57	0	0	4.75	2.02	0	4.35	0	0	0	0	0	0	0	0	0	0	0	0	0
F57A8.9	F57A8.9	0	0	13.6	0	0	0	0	0	0	18.75	10.96	0	0	0	0	5.9	17.77	5.22	0	0	0	8.23	44.55	10.31	0	0	0	0	5.68	0	7.75	5.1	0	55.82	0	0	11.65	18.55	0	0	0	48.56	0	0	0	0	0	7.55
Y39G10AR.14b	Y39G10AR.14b	0	0	0	0	5.5	0	0	0	0	0	0	0	0	30.6	0	0	0	7.47	23.76	0	27.18	0	0	2.45	10.79	4.59	0	0	5.45	0	3.64	2.45	5.32	0	0	0	0	2.19	0	10.1	5.81	0	0	4.11	0	0	0	0
Y5H2B.5	Y5H2B.5	399.29	460.57	314.29	124	129.34	165.91	146.33	97.75	175.33	138.65	187.84	110.75	0.68	266.59	256.11	172.76	305.2	248.63	304.15	600.8	413.56	637.8	320.74	306.14	209.69	207.91	202.53	397.53	247.65	167.06	111.72	263.51	178.03	177.6	248.14	415.2	225.78	177.71	351.29	769.05	272	121.09	324.58	422.14	152.03	372.78	324.6	341.38
C36F7.9	C36F7.9	0	0	0	0	0	0	0	0	0	0	0	0	0	0	0	0	0	0	0	0	0	0	0	0	0	0	0	0	0	0	0	0	0	0	0	0	0	0	0	0	0	0	0	0	0	0	0	0
Y41E3.172	Y41E3.172	0	0	0	0	0	0	0	0	0	0	0	0	0	0	0	0	0	0	0	0	0	0	0	0	0	0	0	0	0	0	0	0	0	0	0	0	0	0	0	0	0	0	0	0	0	0	0	0
Y57G11C.393	Y57G11C.393	0	0	0	0	0	0	0	0	0	0	0	0	0	0	0	0	0	0	0	0	0	0	0	0	0	0	0	0	0	0	0	0	0	0	0	0	0	0	0	0	0	0	0	0	0	0	0	0
B0047.3	B0047.3	0	0	18.64	0	0	0	0	0	8.87	0	20.35	0	0	0	0	0	0	0	0	2.71	21.67	0	0	0	0	2.29	0	0	1.36	0	7.2	0	0	0	0	35.49	1.39	1.09	0	0	0	0	0	4.12	0	0	0	0
H42K12.3.1	H42K12.3.1,H42K12.3.2	0	0	0	0	0	0	2.18	0	0	0	0	0	0	7.18	45.01	8.5	7.69	3.46	0	13.79	18.84	0	0	0	0	0	1.73	0	0	21.38	0	0	0	0	0	0	2.58	0	2.62	0	0	0	0	0	0	0	0	0
W03F8.1	W03F8.1	58.64	79.83	68.91	187.35	130.77	133.5	56.59	114.57	57.72	207.66	73.6	67.2	241.92	52.04	52.25	153.51	106.19	55.11	11.47	52.29	133.27	18.55	97.5	88.42	126.05	112.51	146.69	147	181.43	313.64	158.03	68.47	60.45	156.79	211.74	62.53	224.16	71.39	5.45	47.03	8.41	122.1	123.23	7.94	166.02	197.19	173.66	24.39
WBGene00189971	WBGene00189971	0	0	0	0	0	0	0	0	0	0	0	0	0	0	0	0	0	0	0	0	0	0	0	0	0	0	0	0	0	0	0	0	0	0	0	0	0	0	0	0	0	0	0	0	0	0	0	0
F17E9.15	F17E9.15	0	0	0	0	0	0	0	0	0	0	0	0	0	0	0	0	0	0	0	0	0	0	0	0	0	0	0	0	0	0	0	0	0	0	0	0	0	0	0	0	0	0	0	0	0	0	0	0
F35H10.16	F35H10.16	0	0	0	0	0	0	0	0	0	0	0	0	0	0	0	0	0	0	0	0	0	0	0	0	0	0	0	0	0	0	0	0	0	0	0	0	0	0	0	0	0	0	0	0	0	0	0	0
T22B7.5	T22B7.5	21.79	12.13	0	10.67	12.32	0	0	1.61	13.42	0	21.2	0	0	1.95	1.79	6.42	0	0	0	0	0	0	0	25.04	0	5.21	2.82	0	0	0	6.82	5.58	3.95	0	0	0	11.62	7.43	4.28	12.76	0	20.17	12.33	0	0	5.7	32.74	1.37
Y40H7A.182	Y40H7A.182	0	0	0	0	0	0	0	0	0	0	0	0	0	0	0	0	0	0	0	0	0	0	0	0	0	0	0	0	0	0	0	0	0	0	0	0	0	0	0	0	0	0	0	0	0	0	0	0
Pseudogene:Y6B3B.2	Pseudogene:Y6B3B.2	0	0	0	0	0	0	0	0	0	0	0	0	0	0	0.7	0	0	0	2.36	0	0	0	0	0	0	0	0	0	0	2.74	0	0	2.3	1.83	0	1.38	0	0.32	0	0	0	2.61	0	0	0	0	0.56	0
ZK185.7	ZK185.7	0	0	0	0	0	0	0	0	0	0	0	0	0	0	0	0	0	0	0	0	0	0	0	0	0	0	0	0	0	0	0	0	0	0	0	0	0	0	0	0	0	0	0	0	0	0	0	0
ZK507.3	ZK507.3	0	0	0	0	0	0	0	0	0	0	0	0	0	0	0	0	0	0	0	0	0	0	0	0	0	0	0	0	0	2.13	0	0	0	0	1.94	0	0	0	0	0	0	0	3.22	0	0	0	0	0
Y38H6C.25	Y38H6C.25	0	0	0	0	0	4.8	0	0	10.15	0	0	0	0	0	0	0	0	0	0	0	0	0	0	0	0	0	0	0	0	0	8.23	3.71	0	0	0	0	0	0	0	0	0	3.39	0	0	0	0	0	0
W03D8.2b	W03D8.2a,W03D8.2b	0	15.22	2.31	15.14	5.78	9.2	5.13	10.77	19.11	4.8	14.76	0	0	0	13.61	29.49	15.05	21.43	0	23.54	60.59	8.3	26.7	16.82	39.49	1.59	0	0	6.92	30.98	16.8	12.3	9.31	4.33	64.89	14.46	11.98	17.19	28.76	0	8.39	3.3	28.73	0	23.11	28.45	36.47	31.27
Y105C5A.841	Y105C5A.841	0	0	0	0	0	0	0	0	0	0	0	0	0	0	0	0	0	0	0	0	0	0	0	0	0	0	0	0	0	0	0	0	0	0	0	0	0	0	0	0	0	0	0	0	0	0	0	0
T13A10.24	T13A10.24	0	0	0	0	0	0	0	0	0	0	0	0	0	0	0	0	0	0	0	0	0	0	0	0	0	0	0	0	0	0	0	0	0	0	0	0	0	0	0	0	0	0	0	0	0	0	0	0
Y64G10A.354	Y64G10A.354	0	0	0	0	0	0	0	0	0	0	0	0	0	0	0	0	0	0	0	0	0	0	0	0	0	0	0	0	0	0	0	0	0	0	0	0	0	0	0	0	0	0	0	0	0	0	0	0
Pseudogene:F36G9.4	Pseudogene:F36G9.4	7.66	0	22.02	10.62	0	0	13.68	0	12.86	4.26	0	0	0	8.34	0	0	0	17.69	0	0	0	0	0	0	0	0	0	0	0	0	1.16	0.79	1.68	0	0	2	0	2.11	0	0	0	2.86	6.01	0	1.59	0.97	0	5.85
F16B4.10	F16B4.10	0	0	0	0	0	0	2.11	0	0	0	0	0	0	0	0	0	0	0	0	0	0	0	0	0	0	0	0	3.71	0	0	0	0	0	0	0	0	0	0	0	0	0	0	0	0	0	0	0	0
T23H2.4	T23H2.4	0	0	0	0	0	0	0	0	1.19	0	0	0	0	4.18	0	0	0	0	0	1.46	0	0	0	0	0	0	0	0	0	0	0	0	5.6	0	0	0	0	0	0	0	0	0	0	0	0	0	0	0
W02H5.11	W02H5.11	0	0	3.43	0	0	1.75	0	0	0	0	2.81	0	0	0	0	0	2.29	9.59	0	0	0	0	0	1.35	0	0	8.18	0	0	0	0	0	0	0	0	0	0	0	0	0	0	0	0	0	2.71	0	0	0
Y40B10A.10	Y40B10A.10	0	0	0	0	0	0	0	0	0	0	0	0	0	0	0	0	0	0	0	0	0	0	0	0	0	0	0	0	0	0	0	0	0	0	0	0	0	0	0	0	0	0	0	0	0	0	0	0
Y116A8C.216	Y116A8C.216	0	0	0	0	0	0	0	0	0	0	0	0	0	0	0	0	0	0	0	0	0	0	0	0	0	0	0	0	0	0	0	0	0	0	0	0	0	0	0	0	0	0	0	0	0	0	0	0
ZK783.t1	ZK783.t1	0	0	0	0	0	0	0	0	0	0	0	0	0	0	0	0	0	0	0	0	0	0	0	0	0	0	0	0	0	0	0	0	0	0	0	0	0	0	0	0	0	0	0	38.45	0	0	0	0
Y37A1B.120	Y37A1B.120	0	0	0	0	0	0	0	0	0	0	0	0	0	0	0	0	0	0	0	0	0	0	0	0	0	0	0	0	0	0	0	0	0	0	0	0	0	0	0	0	0	0	0	0	0	0	0	0
Y9C9A.75	Y9C9A.75	0	0	0	0	0	0	0	0	0	0	0	0	0	0	0	0	0	0	0	0	0	0	0	0	0	0	0	0	0	0	0	0	0	0	0	0	0	0	0	0	0	0	0	0	0	0	0	0
F31E3.7b	F31E3.7b	0	0	0	0	0	0	0	0	0	0	0	0	0	0	0	0	0	0	0	0	0	0	0	0	0	0	0	0	0	0	0	0	0	0	0	0	0	0	0	0	0	0	0	0	0	0	0	0
F56D1.12	F56D1.12	0	0	0	0	0	0	0	0	0	0	0	0	0	0	0	0	0	0	0	0	0	0	0	0	0	0	0	0	0	0	0	0	0	0	0	0	0	0	0	0	0	0	0	0	0	0	0	0
K01A2.4	K01A2.4	2.05	30.57	4.68	12.12	14.72	8.27	3.57	3.88	10.01	30.59	10.76	9.88	11.61	17.28	12.24	8.56	14.46	13.2	10.86	27.86	13.98	17.45	36.47	32.65	1.67	4.17	3.4	6.89	19.92	10.27	40.81	15.65	13.34	18.75	29.54	34.42	17.35	35.94	11.99	10.22	5.31	24.74	14.8	8.78	6.73	3.65	12.54	23.08
F22E10.10	F22E10.10	0	0	0	0	0	0	0	0	0	21.42	0	0	0	0	0	0	0	0	0	0	0	0	0	0	0	0	0	0	0	0	0	0	0	0	0	0	0	0	0	0	0	0	0	0	0	0	0	0
Y7A9D.36	Y7A9D.36	0	0	0	0	0	0	0	0	0	0	0	0	0	0	0	0	0	0	0	0	0	0	0	0	0	0	0	0	0	0	0	0	0	0	0	0	0	0	0	0	0	0	0	0	0	0	0	0
C05B10.13	C05B10.13	0	0	0	0	0	0	0	0	0	0	0	0	0	0	0	0	0	0	0	0	0	0	0	0	0	0	0	0	0	0	0	0	0	0	0	0	0	0	0	0	0	0	0	0	0	0	0	0
Y39A3A.5	Y39A3A.5	0	0	12.73	0	0	0	0	0	0	0	0	0	0	0	0	0	0	0	0	0	0	0	0	0	0	0	0	0	0	0	0	9.59	0	0	0	0	0	4.35	0	0	0	0	0	0	0	0	0	0
Y51A2D.8	Y51A2D.8	0	0	0	0	0	0	0	0	0	0	0	0	0	0	0	0	0	0	0	0	0	0	0	0	0	0	0	0	0	0	0	0	0	0	0	0	0	0	1.82	0	0	0	0	0	0	0	0	0
F58H1.19	F58H1.19	0	0	0	0	0	0	0	0	0	0	0	0	0	0	0	0	0	0	28.62	0	0	0	0	0	0	0	0	0	0	0	0	0	0	0	0	0	10.15	0	0	0	0	0	0	0	0	0	0	0
Y73F8A.21c	Y73F8A.21a,Y73F8A.21c	14.19	0	10.62	5.38	4.12	7.96	7.19	1.65	13.44	11.71	21.27	20.17	5.22	3.98	13.56	5.96	11.87	8.08	0	0	1.02	9.5	0	20.06	0	15.67	0	16.58	4.17	0	15.79	0	0.98	0	13.82	12.49	12.77	28.13	1.09	0	16.67	4.24	5.32	0	2.81	2.3	8.61	9
Y47D3A.28	Y47D3A.28	0	0	2.22	0	0.97	0	0	3.83	0	0	0.91	0	0	0	0	1.52	0	1.79	0	0	0.98	2.76	0	0.44	0	1.65	0	0	1.48	0	0	0	2.79	0	5.01	0	0	0.78	0	0	0	0.79	0	3.72	0	1.08	0	0
Y4C6B.98	Y4C6B.98	0	0	0	0	0	0	0	0	0	0	0	0	0	0	0	0	0	0	0	0	0	0	0	0	0	0	0	0	0	0	0	0	0	0	0	0	0	0	0	0	0	0	0	0	0	0	0	0
Y105C5A.466	Y105C5A.466	0	0	0	0	0	0	0	0	0	0	0	0	0	0	0	0	0	0	0	0	0	0	0	0	0	0	0	0	0	0	0	0	0	0	0	0	0	0	0	0	0	0	0	0	0	0	0	0
Pseudogene:F42G2.t1	Pseudogene:F42G2.t1	0	0	0	0	0	0	0	0	0	0	0	0	0	0	0	0	0	0	0	0	0	0	0	0	0	0	0	0	0	0	0	0	0	0	0	0	0	0	0	0	0	0	0	0	0	0	0	0
Y71A12B.26	Y71A12B.26	0	0	26.84	0	0	0	0	0	0	0	0	0	0	0	0	0	0	10.03	31.45	0	0	0	825.94	0	0	0	0	0	0	0	0	9.76	0	560.67	0	0	0	36.01	0	0	0	57.49	0	0	0	0	0	0
Y65A5A.14	Y65A5A.14	0	0	0	0	0	0	0	0	0	0	0	0	0	0	0	0	0	0	0	0	0	0	0	0	0	0	0	0	0	0	0	0	0	0	0	0	0	0	0	0	0	0	0	0	0	0	0	0
C50B6.11	C50B6.11	0	0	0	6.77	0	0	0	0	0	0	0	0	0	0	0	2.04	0	12.56	0	7.82	0	0	0	0	0	0	0	0	0	0	0	0	0	17.98	0	1.12	0	6.28	0	0	0	12.79	0	0	0	0	0	0
Y32B12C.2a	Y32B12C.2a	0	0	0	0	0	0	0	0	0	0	0	0	0	0	0	0	0	0	0	0	0	0	0	0	0	0	0	0	0	0	0	0	0	0	0	0	0	0	0	0	0	0	0	0	0	0	0	0
C23F12.4	C23F12.4	247.88	290.76	274.49	184.95	272.98	145.27	310.76	93.6	375.75	306.82	276.91	197.9	342.67	168.69	74.91	147.47	140.79	465.42	126.13	331.31	200.26	416.65	252.77	737.87	181.55	349.88	178.88	169.11	348.36	195.22	286.62	364.3	313.96	192.78	199.6	270.84	219.99	178.84	66.72	350.42	208.95	394.75	639.2	109.87	148.92	254.65	240.66	439.48
Y105C5B.193	Y105C5B.193	0	0	0	0	0	0	0	0	0	0	0	0	0	0	0	0	0	0	0	0	0	0	0	0	0	0	0	0	0	0	0	0	0	0	0	0	0	0	0	0	0	0	0	0	0	0	0	0
W02G9.9	W02G9.9	0	0	0	0	0	0	0	0	0	0	0	0	0	0	0	0	0	0	0	0	0	0	0	0	0	0	0	0	0	0	0	0	0	0	0	0	0	0	0	0	0	0	0	0	0	0	0	0
Y64G10A.310	Y64G10A.310	0	0	0	0	0	0	0	0	0	0	0	0	0	0	0	0	0	0	0	0	0	0	0	0	0	0	0	0	0	0	0	0	0	0	0	0	0	0	0	0	0	0	0	0	0	0	0	0
T19D2.11	T19D2.11	0	0	0	0	0	0	0	0	0	0	0	0	0	0	0	0	0	0	0	0	0	0	0	0	0	0	0	0	0	0	0	0	0	0	0	0	0	0	0	0	0	0	0	0	0	0	0	0
C13D9.3	C13D9.3	0	0	0	0	0	0	0	0	0	0	0	0	0	0	0	0	0	0	0	0	0	0	0	0	0	0	0	0	0	0	0	0	0	0	0	0	0	0	0	0	1.69	0	0	0	0	0	1.09	0
C40H5.5b	C40H5.5a,C40H5.5b	18.15	4.51	3.47	0	12.13	1.79	7.98	0	13.52	6.12	0	0	0	0	0	1.58	7.04	2.75	8.91	0	9.04	0	0	0	0	3.82	0	0	3.11	0	3.05	23.47	2.91	0	0	0	0.8	0.63	0	0	0	0	0	4.57	6.94	0	5.3	0
Y71A12B.10a	Y71A12B.10a	0	0	2.43	5.51	2.12	0	0	0	1.74	0	0	0	0	0	0	1.11	0	3.9	0	0	2.13	0	0	0.96	0	1.79	0	0	1.07	0	2.82	0.96	2.04	0	0	1.21	2.18	1.71	0	0	0	1.74	0	0	1.93	1.18	0	1.42
ZK896.4	ZK896.4	12.78	5.74	0	0	16.04	6.91	15.23	2.3	0	31.98	21.91	11.01	0	0	14.06	0.76	0	12.75	0	0	0	12.44	0	0	0	0	0	0	5.9	0	3.88	1.99	9.81	3.35	0	0	8.28	21.72	1.52	0	0	0	0	0	0	0	0	0
F11E6.16	F11E6.16	0	0	0	0	0	0	0	0	0	0	0	0	0	0	0	0	0	0	0	0	0	0	0	0	0	0	0	0	0	0	0	0	0	0	0	0	0	0	0	0	0	0	0	0	0	0	0	0
Y111B2A.16	Y111B2A.16	0	0	0	0	0	0	2.19	0	0	0	0	0	0	0	2.19	0	0	1.16	3.69	2.52	0	0	0	0	0	4.26	0	0	0	0	1.68	2.28	2.43	0	2.62	1.44	0	0	0	0	0	8.27	4.33	0	6.87	1.4	0	0
Pseudogene:F28B1.11	Pseudogene:F28B1.11	0	0	0	0	0	0	0	0	0	0	0	0	0	0	0	0	0	0	0	0	0	0	0	0	0	1.66	0	0	0	0	0	0	3.79	0	0	0	0	0	0	0	0	0	0	0	0	0	0	0
Y57G11C.154	Y57G11C.154	0	0	0	0	0	0	0	0	0	0	0	0	0	0	0	0	0	0	0	0	0	0	0	0	0	0	0	0	0	0	0	0	0	0	0	0	0	0	0	0	0	0	0	0	0	0	0	0
F25B5.7a	F25B5.7a,F25B5.7b,F25B5.7c,F25B5.7d	4.6	13.19	10.7	1.81	41.03	51.82	0	23.12	8.44	0	7.16	23.24	8.67	10.38	60.89	7.39	33.45	14.17	15.25	23.9	32.3	8.12	1.37	8.94	0	3.45	0	0	8.05	7.42	14.56	3.34	8.99	54.33	32.44	1.91	6.51	8.82	5.65	3.79	16.81	27.47	7.31	7.94	3.92	9.86	13.36	2.73
Y57G11B.178	Y57G11B.178	0	0	0	0	0	0	0	0	0	0	0	0	0	0	0	0	0	0	0	0	0	0	0	0	0	0	0	0	0	0	0	0	0	0	0	0	0	0	0	0	0	0	0	0	0	0	0	0
Y39B6A.29a	Y39B6A.29a,Y39B6A.29b	0	0	0	9.48	0	0	0	0	0	0	0	0	0	0	54.22	8.94	0	6.98	32.61	0	0	2.2	0	0	0	0	0	0	0	0	0	4.96	1.88	0	0	0	0	14.45	0	0	0	0	0	0	0	0	0	0
C50E3.11	C50E3.11	0	0	0	0	0	1.58	0	0	0	0	0	0	0	0	0	0	0	0	0	0	0	9.54	0	0	0	0	0	0	0	0	0	0	0	0	0	0	0	0	0	0	0	0	0	0	0	0	0	0
W08D2.14b	W08D2.14b	0	0	0	0	0	0	0	0	0	0	0	0	0	0	0	0	0	0	0	0	0	0	0	0	0	0	0	0	0	0	0	0	0	0	0	0	0	0	0	0	0	0	0	0	0	0	0	0
ZK945.8	ZK945.8	0	0	0	0	0	0	0	0	0	0	0	0	0	0	33.99	0	0	0	0	0	0	0	0	0	0	0	0	0	0	0	0	0	0	0	0	0	0	0	0	0	0	0	0	0	0	0	0	3.28
Pseudogene:F02E9.8	Pseudogene:F02E9.8	0	0	0	0	0	0	2.11	3.82	2	0	0	0	0	0	8.49	0	0	0	0	0	0	0	0	0	0	0	0	0	0	0	3.24	0	0	0	0	0	0	0	0	0	0	0	0	0	0	0	0	0
C44C10.8	C44C10.8	0	0	0	0	0	0	0	0	0	0	0	0	0	0	77.04	4.07	2	4.78	0	0	20.85	0	0	0	0	4.4	0	0	0	0	0	0	0	0	0	4.46	0	13.61	0	0	2.8	0	0	0	0	0	0	0
F42A10.6	F42A10.6	64.73	53.4	31.09	39.83	38.72	15.75	126.57	6.01	57.02	118.89	39.9	99.56	102.47	0	0	24	53.26	15.88	0	54.1	111.69	84.92	163.95	90.35	130.86	48.77	5.25	37.99	17.4	26.11	46.21	50.36	37.38	44.81	48.41	277.48	51.37	89.88	20.1	59.71	28.89	0	62.78	43.79	66.34	51.29	77.25	0
C45E5.52	C45E5.52	0	0	0	0	0	0	0	0	0	0	0	0	0	0	0	0	0	0	0	0	0	0	0	0	0	0	0	0	0	0	0	0	0	0	0	0	0	0	0	0	0	0	0	0	0	0	0	0
Y57E12B.8	Y57E12B.8	0	0	0	0	0	0	0	0	0	0	0	0	0	0	0	0	0	17.14	0	0	0	0	0	0	0	0	0	0	0	0	0	0	0	0	0	0	0	0	0	0	19.83	0	0	0	0	0	0	0
Y57G11A.72	Y57G11A.72	0	0	0	0	0	0	0	0	0	0	0	0	0	0	0	0	0	0	0	0	0	0	0	0	0	0	0	0	0	0	0	0	0	0	0	0	0	0	0	0	0	0	0	0	0	0	0	0
Y9C9A.41	Y9C9A.41	0	0	0	0	0	0	0	0	0	0	0	0	0	0	0	0	0	0	0	0	0	0	0	0	0	0	0	0	0	0	0	0	0	0	0	0	0	0	0	0	0	0	0	0	0	0	0	0
R03D7.11	R03D7.11	0	0	0	0	0	0	0	0	0	0	0	0	0	0	0	0	0	0	0	0	0	0	0	0	0	0	0	0	0	0	0	0	0	0	0	0	0	0	0	0	0	0	0	0	0	0	0	0
K04A8.14	K04A8.14	0	0	0	0	0	0	0	0	0	0	0	0	0	0	0	0	0	0	0	0	0	0	0	0	0	0	0	0	0	0	0	0	0	0	0	0	0	0	0	0	0	0	0	0	0	0	0	0
T06D8.11	T06D8.11	0	0	0	0	0	0	0	0	0	0	0	0	0	0	0	0	0	0	0	0	0	0	0	0	0	0	0	0	0	0	0	0	0	0	0	0	0	0	0	0	0	0	0	0	0	0	0	0
Y51H4A.135	Y51H4A.135	0	0	0	0	0	0	0	0	0	0	0	0	0	0	0	0	0	0	0	0	0	0	0	0	0	0	0	0	0	0	0	0	0	0	0	0	0	0	0	0	0	0	0	0	0	0	0	0
F41G4.9	F41G4.9	0	0	0	0	0	0	0	0	0	0	0	0	0	0	0	0	0	0	0	0	0	0	0	0	0	0	0	0	0	0	0	0	0	0	0	0	0	0	0	0	0	0	0	0	0	0	0	0
M153.3	M153.3	0	0	0	0	0	0	0	0	0	0	0	0	0	0	0	0	0	0	0	0	2.83	0	0	0	0	0	0	0	21.36	0	0	0	0	0	0	0	0	0	0	0	0	0	0	0	0	1.57	0	0
T05G5.2	T05G5.2	0	0	4.02	3.01	3.5	8.17	6.04	0	8.59	0	0	0	0	0	0	0	13.39	23.98	0	10.49	0	0	0	1.57	0	8.83	0	0	1.75	0	2.32	1.57	23.65	0	21.87	0	0	33.67	10.92	0	0	0	5.98	0	0	1.94	4.83	0
F11H8.9	F11H8.9	0	0	0	0	0	0	0	0	0	0	0	0	0	0	0	0	0	0	0	0	0	0	0	0	0	0	0	0	0	0	0	0	0	0	0	0	0	0	0	0	0	0	0	0	0	0	0	0
C07G1.5.1	C07G1.5.1,C07G1.5.2	0	7.23	15.87	20.61	12.25	7.29	33.51	7.76	20	10.62	52.83	4.9	15.72	8.63	4.3	11.97	23.87	29.02	16.86	20.45	27.09	19.18	0	9.98	5.8	30.48	11.33	12.51	16.57	0	9.24	4.46	19.6	20.6	5.86	31.03	8.87	21.41	0	7.15	27.37	3.34	16.87	22.55	0	7.74	5.09	12.6
F10D2.11	F10D2.11	0	1.16	0	0	0	0	0	0	0	0	0	0	0	0	2.07	0	0	0	0	0	0	0	0	0	0	0	0	0	0	0	0	0	0	0	0	0	0	0	0	0	0	0	0	0	0	1.97	0.82	0
C12C8.7	C12C8.7	0	0	0	0	0	0	0	0	0	0	0	0	0	0	0	0	0	0	0	0	0	0	0	0	0	0	0	0	0	0	0	0	0	0	0	0	0	0	0	0	0	0	0	0	0	0	0	0
C03D6.5	C03D6.5	0	0	0	0	0	0	17.16	0	3.59	0	0	0	0	0	0	0	1.69	0	0	0	11	0	0	0	0	0	0	0	0	0	0	0	0	0	0	0	4.52	0	0	0	0	0	0	0	0	0	0	2.93
Y73F8A.111	Y73F8A.111	0	0	0	0	0	0	0	0	0	0	0	0	0	0	0	0	0	0	0	0	0	0	0	0	0	0	0	0	0	0	0	0	0	0	0	0	0	0	0	0	0	0	0	0	0	0	0	0
Y41E3.52	Y41E3.52	0	0	0	0	0	0	0	0	0	0	0	0	0	0	0	0	0	0	0	0	0	0	0	0	0	0	0	0	0	0	0	0	0	0	0	0	0	0	0	0	0	0	0	0	0	0	0	0
F55B11.37	F55B11.37	0	0	0	0	0	0	0	0	0	0	0	0	0	0	0	0	0	0	0	0	0	0	0	0	0	0	0	0	0	0	0	0	0	0	0	0	0	0	0	0	0	0	0	0	0	0	0	0
Y73F8A.319	Y73F8A.319	0	0	0	0	0	0	0	0	0	0	0	0	0	0	0	0	0	0	0	0	0	0	0	0	0	0	0	0	0	0	0	0	0	0	0	0	0	0	0	0	0	0	0	0	0	0	0	0
C46G7.4c	C46G7.4a,C46G7.4b,C46G7.4c,C46G7.4d,C46G7.4e,C46G7.4f,C46G7.4g,C46G7.4h,C46G7.4i,C46G7.4j,C46G7.4k,C46G7.4l,C46G7.4m,C46G7.4n,C46G7.4o,C46G7.4p,C46G7.4q,C46G7.4r,C46G7.4s,C46G7.4t	178.87	112.56	57.26	78.75	142.66	0	220.41	19.41	48.84	132.82	86.81	7.73	0	22.31	0	21.27	82.51	55.17	99.48	62.09	2.56	94.19	104.59	127.7	37.19	24.84	16.11	24.56	78.84	27.08	92.36	23.98	164.66	20.23	68.65	4.82	55.99	156.55	3.03	23.23	23.47	11.14	41.54	12.05	0	31.64	94.69	112.02
B0495.5.2	B0495.5.1,B0495.5.2	8.65	38.91	22.09	10.42	32.2	9.3	25.69	2.91	8.26	31.41	29.39	11.11	0.47	15.9	8.91	9.15	19.8	53.04	5.43	7.37	17.56	39.92	25.08	35.05	14.06	13.28	1.28	12.69	32.2	16.78	0	10.89	48.56	12.65	33.24	0	3.8	6.3	10.58	8.62	9.96	0	5.55	30.33	0.84	13.85	6.41	38.93
F55B12.3b.2	F55B12.3a,F55B12.3b.1,F55B12.3b.2	26.89	15.63	48.97	5.11	21.03	9.98	33.75	0.67	38.38	0	85.22	8.86	0.86	0	0	8.78	36.17	33.31	34.68	5.07	32.92	6	10.42	37.29	0	51.35	0	16.71	26.82	0	41.31	18.39	70.91	11.6	61.57	9.7	48.67	11.54	14.92	24.21	0.92	28.17	26.69	25.08	8.46	27.64	15.79	12.95
F54B11.7	F54B11.7	0	0	0	0	0	0	0	0	0	0	0	0	0	0	0	4.73	0	0	0	0	0	0	0	1.03	0	0	0	0	0	0	1.51	4.11	0	0	0	0	0	0	0	0	0	0	0	0	0	0	0	0
D1054.15b	D1054.15a,D1054.15b	16.13	28.01	7.75	4.72	31.12	3.22	15.34	1.07	0	0	0	38.87	4.13	50.54	57.04	29.05	15.61	28.7	219.3	73.28	5.43	0	0	38.04	56.31	25.26	14.98	0	15.77	41.64	30.65	8	11.69	21.77	9.79	0	24.47	24.01	1.41	41.38	16.09	6.64	0	2.07	0	24.9	21.67	29.06
F19B6.9	F19B6.9	0	0	0	0	0	0	0	0	0	0	0	0	0	0	0	0	0	0	0	0	0	0	0	0	0	0	0	0	0	0	0	0	0	0	0	0	11.51	0	0	0	0	0	0	0	0	0	0	0
F02E9.4a	F02E9.4a,F02E9.4b	21.95	9.56	19.19	5.4	13.25	1.32	8.12	1.75	9.02	1.8	2.49	0	4.03	2.13	3.12	7.65	8.84	14.49	0	4.43	10.23	21.7	8.75	8.43	9.93	10.52	3.07	9.16	5.17	8.6	11.17	7.86	16.94	4.05	0.46	0.77	14.2	8.38	1.39	2.77	1.44	12.28	12.95	6.79	1.21	3.46	4.01	5.35
C17D12.10	C17D12.10	0	0	0	0	0	0	0	0	0	0	0	0	0	0	0	0	0	0	0	0	0	0	0	0	0	0	0	0	0	0	0	0	0	0	0	0	0	0	0	0	0	0	0	0	0	0	0	0
T22B7.1c.1	T22B7.1a,T22B7.1b.2,T22B7.1c.1,T22B7.1c.2,T22B7.1d	68.95	90.73	88.04	59.34	96.17	23.01	59.8	34.74	94.58	59.47	13.78	20.92	0	19.7	0	39.62	46.49	91.55	38.49	68.85	4.1	62.16	72.62	71	0	68.72	4.25	27.52	45.09	22.1	93.13	48.33	127.61	48.35	29.24	60.85	80.54	114.66	3.41	42.01	45.59	51.59	17.12	51.34	48.28	45.16	71.74	38.61
F53G12.8	F53G12.8	0	0	4.58	0	0	0	0	0	0	0	7.48	0	0	0	0	0	0	0	0	0	0	0	0	0	0	0	0	0	1.99	0	0	0	0	0	0	0	2.04	0	0	0	0	0	0	3.01	0	0	0	0
F29F11.16	F29F11.16	0	0	0	0	0	0	16	0	0	0	0	0	0	0	0	0	0	0	0	0	0	0	0	0	0	0	0	0	0	0	0	0	0	0	0	0	0	0	0	0	0	0	0	0	16.88	0	0	0
Y57G11A.81	Y57G11A.81	0	0	0	0	0	0	0	0	0	0	0	0	0	0	0	0	0	0	0	0	0	0	0	0	0	0	0	0	0	0	0	0	0	0	0	0	0	0	0	0	0	0	0	0	0	0	0	0
Y73B6BL.224	Y73B6BL.224	0	0	0	0	0	0	0	0	0	0	0	0	0	0	0	0	0	0	0	0	0	0	0	0	0	0	0	0	0	0	0	0	0	0	0	0	0	0	0	0	0	0	0	0	0	0	0	0
B0250.5	B0250.5	6.21	33.3	2.28	20.68	11.94	11.73	6.91	18.75	0	1.61	14.94	9.02	5.05	11.36	69.45	17.62	6.1	4.57	8.75	0	7.97	4.24	37.05	2.7	24.09	1.68	38.28	24.25	12.04	20.33	3.97	2.7	19.14	18.31	20.61	0	6.14	3.2	56.06	9.9	8.56	6.51	6.83	24.25	10.86	14.37	12.42	7.98
Y57G11C.31.2	Y57G11C.31.1,Y57G11C.31.2	15.27	51.1	15.46	17.18	76.01	0	1.36	4.78	22.32	0	1.47	0	0	110.03	2.66	4.76	0	0	0	1.57	12.18	37.65	3.77	84	0	19.33	14.72	26.55	11.54	0	41.28	8.22	51.01	17.56	138	8.71	39.1	14.03	9.52	3.85	0	54.58	3.87	8.08	0	0.82	40.09	80.21
H35B03.5	H35B03.5	0	0	0	0	0	0	0	0	0	0	0	0	0	0	0	0	0	0	0	0	0	0	0	0	0	0	0	0	0	0	0	0	0	0	0	0	0	0	0	0	0	0	0	0	0	0	0	0
ZC506.6	ZC506.6	0	0	0	0	0	0	0	0	0	0	0	0	0	0	0	0	0	0	0	0	0	0	0	0	0	0	0	0	0	0	0	0	0	0	0	0	0	0	0	0	0	0	0	0	0	0	0	0
Pseudogene:Y54G2A.24	Pseudogene:Y54G2A.24	0	0	0	0	0	0	0	0	0	0	0	0	0	0	0	0	0	0	0	0	0	0	0	0	0	0	0	0	0	0	0	0	1.9	4.55	0	0	0	0	0	0	0	0	0	0	0	0	0	0
ZC412.7	ZC412.7	18.38	0	0	0	0	16.55	0	45.42	26.34	24.88	29.34	0	49.5	26.68	196.03	61.89	0	0	0	0	30.15	0	0	0	56.04	0	0	0	0	66.52	0	0	0	77.9	0	0	15.19	0	0	36.92	31.5	0	0	0	0	16.76	0	0
Y64G10A.32	Y64G10A.32	0	0	0	0	0	0	0	0	0	0	0	0	0	0	0	0	0	0	0	0	0	0	0	0	0	0	0	0	0	0	0	0	0	0	0	0	0	0	0	0	0	0	0	0	0	0	0	0
F53A9.7	F53A9.7	0	43.73	5.66	8.41	24.65	28.43	4.22	22.83	4.04	23.85	4.61	29.85	0	87.26	12.63	5.07	7.52	0	149.6	19.66	29.31	31.33	36.9	0	29.16	4.12	46.44	18.51	12.25	44.09	13.06	8.8	0	0	25.77	0	20.03	21.65	20.42	24.22	31.37	0	12.58	0	0	51.51	3.38	0
Y45F10A.4	Y45F10A.4	4.1	0	13.14	4.27	1.64	0.97	7.13	1.29	5.36	0	33.88	9.91	5	0	2.87	0.86	2.52	6.03	2.41	1.64	0	17.48	0	2.23	0	18.05	2.26	20.03	1.66	0	2.18	2.98	1.58	3.77	0	9.4	6.76	2.64	0	11.23	0	9.4	0	16.28	5.98	2.74	1.14	0
Y18H1A.4.1	Y18H1A.4.1,Y18H1A.4.2	4.45	132.47	71.81	54.74	20.17	57.27	33.49	26.72	23.35	32.15	72.53	163.58	15.38	155.95	208.28	43.59	54.03	39.02	136.88	51.01	158.2	84.35	83.51	48.64	66.99	56.24	52.5	67.66	35.64	149.39	34.1	25.97	44.09	28.47	133.82	76.65	34.53	18.26	48.44	53.83	96.25	138.24	68.79	94.33	53.38	49.93	45.2	34.68
Y59H11AR.10	Y59H11AR.10	0	0	0	0	0	0	0	0	0	0	0	0	0	0	0	0	0	0	0	0	0	0	0	0	0	0	0	0	0	0	0	0	0	0	0	0	0	0	0	0	0	0	0	0	0	0	0	0
Y51H4A.112	Y51H4A.112	0	0	0	0	0	0	0	0	0	0	0	0	0	0	0	0	0	0	0	0	0	0	0	0	0	0	0	0	0	0	0	0	0	0	0	0	0	0	0	0	0	0	0	0	0	0	0	0
F49E7.1a	F49E7.1a,F49E7.1b	12.72	11.17	0.7	0	0	0	0	5.65	3.97	0	2.86	4.59	0	0	7.73	10.52	8.7	0.28	0	4.76	3.06	1.3	0	1.66	0	0	0	13.99	1.24	9.56	4.86	1.67	4	0	0	2.71	5.04	2.16	0.64	1.52	0	9.29	7.87	0	0.56	0	0	0.41
B0350.67	B0350.67	0	0	0	0	0	0	0	0	0	0	0	0	0	0	0	0	0	0	0	0	0	0	0	0	0	0	0	0	0	0	0	0	0	0	0	0	0	0	0	0	0	0	9.13	0	0	0	0	0
ZK154.3	ZK154.3	205.69	366.07	155.91	390.73	275.25	301.87	621.79	630.4	300.48	391.83	606.54	421.86	33.2	870.52	936.71	283.99	244.89	380.13	731.8	432.48	633.17	245	182.48	285.05	713.19	147.78	267.12	189.55	547.44	1042.76	423.14	394.89	310.21	419.35	536.77	328.72	327.75	107.53	331.89	477.42	1385.18	237.45	418.38	675.1	509.52	207.15	162.99	516.82
Y116A8A.141	Y116A8A.141	0	0	0	0	0	0	0	0	0	0	0	0	0	0	0	0	0	0	0	0	0	0	0	0	0	0	0	0	0	0	0	0	0	0	0	0	0	0	0	0	0	0	0	0	0	0	0	0
Y105C5A.731	Y105C5A.731	0	0	0	0	0	0	0	0	0	0	0	0	0	0	0	0	0	0	0	0	0	0	0	0	0	0	0	0	0	0	0	0	0	0	0	0	0	0	0	0	0	0	0	0	0	0	0	0
M199.8	M199.8	0	0	0	0	0	0	0	0	0	0	0	0	0	0	0	0	12.91	0	0	0	0	0	0	0	0	0	0	0	0	0	0	0	0	0	0	0	0	0	0	0	0	0	0	0	0	0	0	0
Y4C6A.14	Y4C6A.14	0	0	0	0	0	0	0	0	0	0	0	0	0	0	0	0	0	0	0	0	0	0	0	0	0	0	0	0	0	0	0	0	0	0	0	0	0	0	0	0	0	0	0	0	0	0	0	0
F52C9.10	F52C9.10	0	0	0	0	0	0	0	0	0	0	0	0	0	0	0	0	0	0	0	0	0	0	0	0	0	41.52	0	0	24.08	0	0	0	0	0	0	0	0	0	0	0	0	0	0	0	0	0	0	0
T05D4.4b	T05D4.4a,T05D4.4b	8.96	2.09	0	16.53	17.1	10.54	10.03	7.32	0.82	50.76	0	27.51	1.08	24.94	8.34	0	7.21	2.37	0	9.51	8.42	3.02	4.02	41.99	12.83	2.75	9.88	7.36	6.51	10.96	10.7	7.83	0	4.6	8.77	0	8.9	2.11	0	0	0	0	24.82	20.28	5.82	15.19	21.15	5.62
Y105C5B.684	Y105C5B.684	0	0	0	0	0	0	0	0	0	0	0	0	0	0	0	0	0	0	0	0	0	0	0	0	0	0	0	0	0	0	0	0	0	0	0	0	0	0	0	0	0	0	0	0	0	0	0	0
Y73F8A.11	Y73F8A.11	0	0	1.95	0	0	0	0	1.34	0	0	0	0	0	0	0	0	0	0	10	0	0	0	0	0	0	5.76	0	0	0	0	0	0	0	3.91	0	0	3.51	0	0	0	0	0	1.46	0	0	0.95	0	0
Y105C5A.43	Y105C5A.43	0	0	0	0	0	0	0	0	0	0	0	0	0	0	0	0	0	0	0	0	0	0	0	0	0	0	0	0	0	0	0	0	0	0	0	0	0	0	0	0	0	0	0	0	0	0	0	0
ZK418.6	ZK418.6	0	1.72	0	0	0	1.03	0	0	0	0	0	2.64	0	1.67	1.53	0	1.34	0	7.71	0	1.75	0	0	0	0	1.48	0	4.01	0.88	0	0	0.79	1.68	0	0	0	0	0	0	0	0	0	1.5	0	0	0	0	3.51
Y55F3BR.14	Y55F3BR.14	0	0	0	0	0	0	0	0	0	0	0	0	0	0	0	0	0	0	0	0	0	0	0	0	0	0	0	0	0	0	0	0	0	0	0	0	0	0	0	0	0	0	0	0	0	0	0	0
T17A3.10	T17A3.10	0	0	13.98	0	0	0	0	0	0	0	0	6.15	0	0	0	0	0	0	0	0	0	0	0	6.43	0	0	0	0	0	0	0	0	0	0	0	0	0	0	0	5.06	0	0	0	0	0	0	0	0
T14G10.6	T14G10.6	0	11.81	19.62	4.46	10.28	2.03	5.96	0	11.2	23.65	8.05	0	0	8.17	11.99	0	21.05	7.09	2.52	3.43	8.59	17.04	0	10.08	0	4.35	0	9.15	3.46	9.74	12.53	10.88	8.24	3.94	14.19	15.71	3.53	12.41	1.79	1.07	5.54	0	11.78	0	3.12	6.67	11.9	4.59
ZC412.11	ZC412.11	0	0	0	0	0	0	0	0	0	0	0	0	0	0	0	0	0	0	0	0	0	0	0	0	0	0	0	0	0	0	0	0	0	0	0	0	0	7.6	0	0	0	16.12	0	0	0	0	12.8	0
C06C3.9	C06C3.9	33.66	12.56	7.31	0	0	5.59	0	24.85	2.61	2.58	8.96	4.82	0	3.01	5.51	11.56	0	0	0	22.29	0	13.55	0	7.17	0	13.42	0	4.83	3.2	0	12.69	4.3	6.15	7.36	3.31	0	0	2.56	0	21.69	44.32	0	10.9	0	0	3.53	0	2.12
R07E5.17	R07E5.17	13.82	3.63	6.33	0	1.84	0	0	4.35	3.01	1.5	5.19	0	0	0	11.27	0.96	1.41	5.93	2.71	1.84	1.85	0	2.29	1.67	0	3.12	0	0	3.72	4.19	1.22	4.18	0	4.24	5.73	0	8.54	5.93	0	2.29	0	0	1.58	4.22	0	0	1.28	2.46
Y57G11C.122	Y57G11C.122	0	0	0	0	0	0	0	0	0	0	0	0	0	0	0	0	0	0	0	0	0	0	0	0	0	0	0	0	0	0	0	0	0	0	0	0	0	0	0	0	0	0	0	0	0	0	0	0
C02F5.14	C02F5.14	5.77	13.81	5.36	7.98	9.34	0	4	0	3.82	0	34.99	21.21	116.62	26.16	11.99	0	0	19.11	0	9.32	4.63	3.3	0	8.36	4.62	11.74	6.3	3.51	6.97	10.46	18.57	2.09	13.55	21.68	68.32	18.35	19.01	16.8	0	5.75	9.92	34.5	7.95	3.51	0	5.14	9.61	15.42
Y105C5A.1156	Y105C5A.1156	0	0	0	0	0	0	0	0	0	0	0	0	0	0	0	0	0	0	0	0	0	0	0	0	0	0	0	0	0	0	0	0	0	0	0	0	0	0	0	0	0	0	0	0	0	0	0	0
C16C8.11	C16C8.11	0	0	9.22	0	5.37	0	6.97	2.1	8.78	0	7.55	0	2.73	0	0	4.18	0	4.92	0	2.68	2.68	0	0	1.21	2.69	0	0	0	0	6.07	3.56	1.21	5.17	6.19	0	0	12.39	1.08	0	0	5.75	0	2.3	8.15	0	7.44	0	0
Pseudogene:ZC123.t1	Pseudogene:ZC123.t1	0	0	0	0	0	0	0	0	0	0	0	0	0	0	0	0	0	0	0	0	0	0	0	0	0	0	0	0	0	0	0	0	0	0	0	0	0	0	0	0	0	0	0	0	0	0	0	0
F58E6.12	F58E6.12	0	0	0	0	0	0	0	0	0	0	0	0	0	0	0	0	0	0	0	0	0	0	0	1.49	0	0	0	0	3.31	0	0	1.49	0	0	0	0	0	0	0	0	0	0	2.83	0	0	1.83	0	0
Y47G7B.3	Y47G7B.3	0	0	0	0	0	0	0	0	0	0	0	0	0	0	0	0	0	0.99	0	0	0	0	0	0	0	0	0	0	2.17	0	0	0	0	0	0	0	0	0	0	0	0	0	0	0	0	0	0	0
F55G11.5a	F55G11.5a,F55G11.5b	0	177.39	0	15.07	11.49	9.03	0	18.04	14.21	48.28	5.23	24.76	0	18.55	0	15.96	16.03	8.64	0	44.89	0	91.7	0	57.73	0	30.61	2.86	49.41	11.42	0	21.29	15.61	73.96	104.15	0	32.23	44.09	8.13	1.82	6.26	0	0	9.86	13	0	13.74	56.99	3.73
Y82E9BR.27	Y82E9BR.27	0	0	0	0	0	0	0	0	0	0	0	0	0	0	0	0	0	0	0	0	0	0	0	0	0	0	0	0	0	0	0	0	0	0	0	0	0	0	0	0	0	0	0	0	0	0	0	0
Y57G11C.155	Y57G11C.155	0	0	0	0	0	0	0	0	0	0	0	0	0	0	0	0	0	0	0	0	0	0	0	0	0	0	0	0	0	0	0	0	0	0	0	0	0	0	0	0	0	0	0	0	0	0	0	0
C50F4.1.2	C50F4.1.1,C50F4.1.2	205.03	1699.54	673.9	323.31	397.17	194.23	1139.41	143.92	564.85	676.53	1072.51	449.52	281.23	617.07	197.57	278.72	526.62	797.33	483.54	712.25	446.39	1378.17	1614.24	734.54	234.76	692.58	123.87	383.06	678.92	354.69	805.02	729.99	1372.9	921.06	1524.21	2616.87	691.75	814.09	177.02	656.93	397.82	886.35	1031.13	768.29	86.11	314.62	721.33	1331.01
ZK1320.7	ZK1320.7	15.25	22.17	19.34	3.25	0	3.32	16.3	7.37	6.13	0	17.62	39.7	0	14.3	18.03	8.8	7.2	12.93	38.56	7.51	37.6	6.66	41.93	50.9	32.23	30.16	0	10.02	6.63	40.5	17.46	12.76	25.27	4.32	36.93	36.52	27.06	7.55	3.92	12.84	14.14	33.8	11.28	27.19	25.62	8.35	24.75	53.95
Y17G9A.3	Y17G9A.3	0	6.17	0	0	3.13	1.83	0	0	2.56	0	5.88	14.21	3.19	0	2.71	0	2.4	5.73	0	0	3.13	2.22	0	2.82	0	0	0	0	0	0	2.08	0	0	0	0	0	0	0	0	0	0	0	0	0	0	0	0	2.08
F28E10.1f	F28E10.1f	0	0	0	0	6.69	0	0	0	0	0	0	0	0	0	0	0	0	0	0	0	0	0	0	2.97	0	0	0	0	0	0	0	0	6.5	0	0	3.71	0	0	0	0	0	0	11.32	0	5.96	0	0	4.38
Y55F3C.14	Y55F3C.14	0	0	0	0	0	0	0	0	0	0	0	0	0	0	0	0	6.2	0	0	0	0	0	0	0	0	0	0	0	0	0	0	0	0	0	0	0	28.67	3.24	0	0	0	0	0	0	0	0	0	0
Y53F4B.4b	Y53F4B.4a,Y53F4B.4b,Y53F4B.4c	0	0	2.58	8	0	17.18	0	0	0	0	55.84	0	0	0	12.84	4.03	6.1	4.79	0	0	0	12.88	0	12.14	0	11.17	0	9.67	26.01	0	1	0	1.66	0	14.92	0	11.17	5.31	1.56	27.73	0	0	0	18.25	0	0	18.48	0
F55C5.8	F55C5.8	21.49	12.75	16.93	4.03	22.21	8.8	11.31	2.19	12.84	0.75	22.6	5.59	0.94	21.31	4.88	3.87	11.38	14.51	1.36	34.3	11.16	28.96	0	17.63	16.01	10.99	6.41	8.51	19.24	10.56	12.93	18.54	23.09	2.12	13.38	17.06	11.01	6.34	2.91	17.34	4	15.14	22.32	12.06	5.07	7.74	5.16	3.73
Y73F8A.388	Y73F8A.388	0	0	0	0	0	0	0	0	0	0	0	0	0	0	0	0	0	0	0	0	0	0	0	0	0	0	0	0	0	0	0	0	0	0	0	0	0	0	0	0	0	0	0	0	0	0	0	0
F29G9.3	F29G9.3	0	25.14	29.26	18.77	14.58	14.86	9.42	11.34	2.98	67.78	23.91	33.08	7.42	30.85	9.43	13.19	22.29	14.97	79.52	21.84	25.4	36.12	27.23	34.38	47.19	27.57	0	19.28	14.58	20.51	24.17	22.92	17.59	0	22.77	90.65	22.35	16.06	3.79	0	3.89	11.95	15.56	2.75	9.87	10.07	2.51	12.09
F53A2.5	F53A2.5	0	0	0	0	0	0	0	0	3.22	0	7.37	0	2	3.69	0	0	0	0	0	0	7.82	5.56	0	0	0	0	0	5.93	5.89	0	5.21	5.29	0	0	0	0	0	3.15	0	0	16.76	0	0	0	0	0	5.41	0
Y102A5B.1	Y102A5B.1	0	3.88	0	0	3.94	0	0	0	0	0	0	0	0	0	0	0	6.05	0	0	0	0	0	0	0	0	0	0	0	0	0	3.93	0	11.37	0	0	0	0	3.96	0	0	0	0	0	0	0	0	0	0
R151.15	R151.15	0	0	0	0	0	0	0	0	0	0	0	0	0	0	0	0	13.01	0	0	0	0	0	0	0	0	0	0	0	0	0	0	0	0	41.57	0	0	0	0	0	0	0	0	0	0	0	0	0	0
ZC204.3	ZC204.3	0	0	0	0	0	0	0	0	0	0	23.54	0	0	2.64	0	0	0	0	0	0	0	0	0	0	0	0	0	0	0	0	0	0	0	0	0	0	0	0	0	0	0	0	0	0	0	0	0	0
WBGene00014622	WBGene00014622	0	0	40.87	0	0	0	0	0	29.1	54.87	0	0	0	0	0	0	52.56	30.11	0	0	33.23	0	90.07	29.87	30.77	0	0	0	0	36.62	46.04	0	35.11	0	0	53.13	0	0	0	20.33	0	29.17	28.47	0	0	0	22.73	0
F13D11.6	F13D11.6	0	0	0	0	0	0	0	0	0	0	0	0	0	0	0	0	0	0	0	0	0	0	0	0	0	0	0	0	0	0	0	0	0	0	0	0	0	0	0	0	0	0	0	0	0	0	0	0
Y105C5A.1273	Y105C5A.1273	0	0	0	0	0	0	0	0	0	0	0	0	0	0	0	0	0	0	0	0	0	0	0	0	0	0	0	0	0	0	0	0	0	0	0	0	0	0	0	0	0	0	0	0	0	0	0	0
F23H12.18	F23H12.18	0	0	0	0	0	0	0	0	0	0	0	0	0	0	0	0	0	0	0	0	0	0	0	0	0	0	0	0	0	0	0	0	0	0	0	0	0	0	0	0	0	0	0	0	0	0	0	0
R11A8.4b.2	R11A8.4a,R11A8.4b.1,R11A8.4b.2,R11A8.4b.3	10.65	48.8	96.81	46.02	66.58	11.35	91.09	24.94	42.19	129.67	144.97	59.15	5.37	45.47	0	29.32	24.32	199.79	132.33	147.98	61.53	98.47	41.87	99.64	38.77	99.27	16.08	46.1	40.64	36.22	181.35	62.07	222.19	128.34	279.55	68.8	66.54	113	4.35	94.28	11.42	150.4	79.25	37.11	20.18	64.73	87.5	151.17
F23B2.12	F23B2.12	0	0.58	0	0	6.54	0.35	4.16	0.47	1.46	0	6.15	2.69	0.3	0	0	0.31	0.46	0	0	0	4.19	0.85	5.15	0	0	0	0	0	0	0.68	1.19	1.36	0.57	1.36	0	0	0.31	2.16	0	0	0	0	0	0	0	0	0.83	0
F42C5.13	F42C5.13	0	0	0	0	0	0	0	0	0	0	0	0	0	0	0	0	0	8.57	0	0	0	0	0	0	0	0	0	0	0	0	0	0	0	0	0	0	0	7.67	0	0	0	32.53	0	0	0	0	0	0
Y116A8A.52	Y116A8A.52	0	0	0	0	0	0	0	0	0	0	0	0	0	0	0	0	0	0	0	0	0	0	0	0	0	0	0	0	0	0	0	0	0	0	0	0	0	0	0	0	0	0	0	0	0	0	0	0
Y105C5B.434	Y105C5B.434	0	0	0	0	0	0	0	0	0	0	0	0	0	0	0	0	0	0	0	0	0	0	0	0	0	0	0	0	0	0	0	0	0	0	0	0	0	0	0	0	0	0	0	0	0	0	0	0
T28D6.13	T28D6.13	0	0	0	0	0	0	0	0	0	0	0	0	0	0	0	0	0	0	0	0	0	0	0	0	0	0	0	0	0	0	0	0	0	0	0	0	0	0	0	0	0	0	0	0	0	0	0	0
F52B11.67	F52B11.67	0	0	0	0	0	0	0	0	0	0	0	0	0	0	0	0	0	0	0	0	0	0	0	0	0	0	0	0	0	0	0	0	0	0	0	0	0	0	0	0	0	0	0	0	0	0	0	0
T13F2.10	T13F2.10	12.84	0	0	0	0	0	4.46	0	0	0	0	0	0	0	8.89	0	0	0	0	0	0	0	0	0	0	0	0	0	0	0	0	0	0	0	0	0	0	4.16	5.4	0	0	0	0	0	0	0	0	0
Y105C5A.13a	Y105C5A.13a,Y105C5A.13b	3.62	51.07	17.44	79.99	2.91	42.79	22.37	45.45	41.86	15.73	38.57	64.2	83.02	131.41	76.21	61.26	44.13	2.96	54.78	8.73	8.72	24.09	4.44	10.06	108.77	10.91	12.8	79.48	37.18	47.86	12.47	42.71	12.5	44.92	83.91	183.1	50.24	10.39	9.77	62.93	224.84	0	18	52.21	9.08	8.42	6.48	26.26
C54D1.6	C54D1.6	7.1	0	14.77	4.22	8.07	0	19.03	3.19	4.61	13.13	6.07	6.09	9.83	5.43	0	5.07	8.07	4.84	0	0	20.29	3.45	16	1.83	0	9.59	1.12	6.19	11.88	0	5.91	6.62	14.71	7.4	23.33	10.71	12.53	2.28	1.69	0	3.49	0	11.82	1.24	0.74	0.9	6.75	8.13
F20D6.12	F20D6.12	0	0	0	0	0	0	0	0	0	0	0	0	0	0	0	0	0	0	0	0	0	0	0	0	0	0	0	0	0	0	0	0	0	0	0	0	0	0	0	0	0	0	0	0	0	0	0	0
F13G11.15	F13G11.15	0	0	0	0	0	0	0	0	0	0	0	0	0	0	0	0	0	0	0	0	0	0	0	0	0	0	0	0	0	0	0	0	0	0	0	0	0	0	0	0	0	0	0	0	0	0	0	0
F54B8.12	F54B8.12	0	0	0	0	0	0	0	0	0	0	0	0	0	0	0	0	0	0	0	0	0	0	0	0	0	0	0	0	0	0	0	0	0	0	0	0	0	0	0	0	0	0	0	0	0	0	0	0
F52A8.7	F52A8.7	0	0	0	0	0	0	0	0	0	0	0	0	0	0	0	0	0	0	0	0	0	0	0	0	0	0	0	0	0	0	0	0	0	0	0	0	0	0	0	0	0	0	0	0	0	0	0	0
Y105C5A.971	Y105C5A.971	0	0	0	0	0	0	0	0	0	0	0	0	0	0	0	0	0	0	0	0	0	0	0	0	0	0	0	0	0	0	0	0	0	0	0	0	0	0	0	0	0	0	0	0	0	0	0	0
Y40H7A.302	Y40H7A.302	0	0	0	0	0	0	0	0	0	0	0	0	0	0	0	0	0	0	0	0	0	0	0	0	0	0	0	0	0	0	0	0	0	0	0	0	0	0	0	0	0	0	0	0	0	0	0	0
R02D5.15	R02D5.15	0	0	0	0	0	0	33.19	0	0	0	0	0	0	0	0	0	0	0	0	0	0	0	0	0	0	0	0	29.34	19.28	0	0	0	0	0	0	0	0	0	0	0	0	0	0	0	0	0	0	0
Y73F8A.755	Y73F8A.755	0	0	0	0	0	0	0	0	0	0	0	0	0	0	0	0	0	0	0	0	0	0	0	0	0	0	0	0	0	0	0	0	0	0	0	0	0	0	0	0	0	0	0	0	0	0	0	0
Y71H2AM.13	Y71H2AM.13	36.86	49.43	26.63	49.01	4.9	25.43	32.03	30.93	19.01	28.87	20.71	29.6	24.25	48.09	25.81	18.57	41.42	47.97	16.24	50.3	25.84	120.19	27.34	21.09	26.13	49.85	50.79	70.28	35.98	29.32	12.22	36.76	41.18	28.13	17.73	57.76	30.37	7.9	25.63	35.92	22.49	36.08	27.41	6.56	3.35	29.35	38.37	31.22
C39H7.39	C39H7.39	0	0	0	0	0	0	0	0	0	0	0	0	0	0	0	0	0	0	0	0	0	0	0	0	0	0	0	0	0	0	0	0	0	0	0	0	0	0	0	0	0	0	0	0	0	0	0	0
F53F8.t1	F53F8.t1	0	0	0	0	0	0	0	0	0	0	0	0	0	0	0	0	0	0	0	0	0	0	0	0	0	0	0	0	0	0	0	0	0	0	0	0	0	0	0	0	0	0	0	0	0	0	0	0
K07C6.3	K07C6.3	0	0	6.22	3.54	0	0	0	1.07	0	12.14	0	0	0	0	0	0	0	51.89	0	0	0	0	0	0.61	0	3.45	0	0	0	0	0	0	0	0	0	0	2.1	0	0	0.85	0	0	7.01	14.54	0	0	0	0
F45H7.11	F45H7.11	0	0	0	0	0	0	0	0	0	0	0	0	0	0	0	0	0	0	0	0	0	0	0	0	0	0	0	0	0	0	0	0	0	0	0	0	0	0	0	0	9.62	0	0	0	0	0	0	0
F41H10.24	F41H10.24	0	0	0	0	0	0	0	0	0	0	0	0	0	0	0	0	0	0	0	0	0	0	0	0	0	0	0	0	0	0	0	0	0	0	0	0	0	0	0	0	0	0	0	0	0	0	0	0
Y105C5B.970	Y105C5B.970	0	0	0	0	0	0	0	0	0	0	0	0	0	0	0	0	0	0	0	0	0	0	0	0	0	0	0	0	0	0	0	0	0	0	0	0	0	0	0	0	0	0	0	0	0	0	0	0
T27D12.5a	T27D12.5a	0	0	0	0	0	0	0	0	0	0	0	0	0	0	0	0	0	0	0	0	0	0	0	0	0	0	0	0	0	0	0	0	0	0	0	0	0	0	0	0	0	0	0	0	0	0	0	0
C02D4.t1	C02D4.t1	0	0	0	0	0	0	0	0	0	0	0	0	0	0	0	0	0	0	0	0	0	0	0	0	0	0	0	0	0	0	0	0	0	0	0	0	0	0	0	0	0	0	0	0	0	0	0	0
Y25C1A.5	Y25C1A.5	7.33	13.39	12.6	4.52	7.13	1.54	1.7	2.05	1.59	4.75	8.53	2.94	0	6.23	5.14	2.38	2.49	10.48	3.83	4.55	7.18	0.46	4.01	2.35	4.63	2.75	5.4	2.98	2.31	0	5.61	8.28	5.6	16.34	7.36	12.73	2.69	6.01	4.75	14.6	16.15	3.18	6.71	1	5.93	6.88	6.78	1.74
Y73F8A.655	Y73F8A.655	0	0	0	0	0	0	0	0	0	0	0	0	0	0	0	0	0	0	0	0	0	0	0	0	0	0	0	0	0	0	0	0	0	0	0	0	0	0	0	0	0	0	0	0	0	0	0	0
K02B12.6	K02B12.6	0	0	0	0	0	0	0	0	0	0	0	0	0	4.11	0	0	0	0	0	13.15	0	0	0	0	0	0	0	0	6.56	0	0	7.86	0	10.19	45.85	0	0	0	0	0	0	3.6	0	0	0	0	0	0
F59D6.8a	F59D6.8a	0	0	0	0	0	0	0	0	0	0	0	0	0	0	0	0	0	0	0	0	0	0	0	0	0	0	0	0	0	0	0	0	0	0	0	0	0	0	0	0	0	0	0	0	0	0	0	0
Y43D4A.117	Y43D4A.117	0	0	0	0	0	0	0	0	0	0	0	0	0	0	0	0	0	0	0	0	0	0	0	0	0	0	0	0	0	0	0	0	0	0	0	0	0	0	0	0	0	0	0	0	0	0	0	0
T21C9.6	T21C9.6	0.69	31.81	3.76	2.87	2.19	0.65	1.44	0.87	0	12.04	1.03	6.62	0.83	1.58	1.45	0.57	1.69	5.06	2.43	2.75	0	13.65	18.32	3.48	0.56	6.05	0	1.68	5.29	1.88	1.09	2.25	6.83	6.28	7.35	18.68	3.41	5.31	1.15	6.51	7.72	0.9	5.2	2.95	0.5	0	2.68	4.06
C45E5.1	C45E5.1	0	0	0	0	1.76	0	0	0	0	0	0	0	0	0	1.54	0	0	0	0	0	0	0	0	0	0	0	0	0	0	0	0	0.8	0	0	0	0	0	0	0	0	0	0	1.52	0	0	0	0	0
F18G5.5	F18G5.5	0	0	0	0	0	0	0	0	0	0	0	0	0	0	0	0	0	0	0	0	0	0	0	0	0	0	0	0	0	0	0	0	0	0	0	0	0	0	0	0	0	0	0	0	0	0	0	0
Y17G9A.46	Y17G9A.46	0	0	0	0	0	0	0	0	0	0	0	0	0	0	0	0	0	0	0	0	0	0	0	0	0	0	0	0	0	0	0	0	0	0	0	0	0	0	0	0	0	0	0	0	0	0	0	0
Pseudogene:C44H9.2	Pseudogene:C44H9.2	0	2.61	0	0	0.66	0	0	0	0	0	0	0	0	0	0	0	0	0.92	1.96	0	0	0	0	0	0	1.69	0	0	0	1.52	0	0	0	0	0	0	0	0	0.69	0	0	0	0	0	0.61	0	0	0
H14E04.6	H14E04.6	0	0	0	0	0	0	0	0	0	0	0	0	0	0	0	0	0	0	0	0	0	0	0	0	0	0	0	0	0	0	0	0	0	0	0	0	0	0	0	0	0	0	0	0	0	0	0	0
Y47H9C.9	Y47H9C.9	0	0	1.88	0	2.46	0	2.87	0	0	0	3.86	0	0	0	0.72	0	0	1.52	0	0	0.83	0.58	0	0	0	0	0	0	0	0	0	0.75	0	0	0	0	0	0	0	0.51	0	0	0	0	0	0	0	1.66
B0310.6	B0310.6	0	0	0	0	0	0	0	38.95	0	0	0	0	35.11	0	0	0	0	0	0	0	0	0	0	7.58	0	0	0	0	20.95	0	5.66	0	0	0	0	0	0	0	0	0	0	0	0	0	0	0	11.59	11.14
F54B8.2	F54B8.2	0	0	0	0	0	0	0	0	0	7	0	0	0	0	0	0	2.21	0	0	0	0	0	0	2.6	0	0	0	0	1.45	0	0	1.3	2.78	0	0	0	0	0	0	0	0	0	0	0	0	0	0	3.84
Y105C5B.1110	Y105C5B.1110	0	0	0	0	0	0	0	0	0	0	0	0	0	0	0	0	0	0	0	0	0	0	0	0	0	0	0	0	0	0	0	0	0	0	0	0	0	0	0	0	0	0	0	0	0	0	0	0
F57C7.8	F57C7.8	0	0	0	0	0	0	0	0	0	0	0	0	0	10.73	0	0	0	0	0	0	0	8.42	0	0	0	9.86	0	0	0	0	0	0	0	0	0	0	5.95	0	0	0	0	0	0	8.74	0	0	0	0
F40H7.12	F40H7.12	0	0	0	0	0	0	0	0	0	0	0	0	0	10.38	2.38	0	0	0	0	0	0	0	0	0	0	4.62	0	0	0	0	0	0	0	0	0	0	0	0	0	0	0	0	0	0	0	0	0	0
Y9C2UA.2	Y9C2UA.2	0	7.7	0	0	0	0	0	0	0	0	0	0	0	0	0	0	0	0	0	0	0	0	0	0	0	0	0	0	0	0	0	0	0	0	0	0	0	0	0	0	0	0	0	0	0	0	0	0
Y45F10B.50	Y45F10B.50	0	0	0	0	0	0	0	0	0	0	0	0	0	0	0	0	0	0	0	0	0	0	0	0	0	0	0	0	0	0	0	0	0	0	0	0	0	0	0	0	0	0	0	0	0	0	0	0
Pseudogene:Y50E8A.8	Pseudogene:Y50E8A.8	0	6.44	3.75	0	0	0	0	0	0	0	0	0	0	0	0	0	0	0	0	0	0	0	0	0	0	0	0	0	0	0	0	0	0	0	0	11.11	0	2.62	0	0	0	0	0	0	0	0	0	0
F57G8.1	F57G8.1	1.35	0	2.49	3.76	4.34	0	0	0	1.77	0	0	0	0	0	0	0	0	1	0	0	0	0	0	0	0	0	0	0	0	0	7.21	0	2.09	0	0	0	0	4.36	0	0	0	0	0	0	0	1.21	3.01	0
Pseudogene:Y37H2A.9	Pseudogene:Y37H2A.9	0	0	0	0	0	0	0	0	0	0	0	0	0	0	6.28	0	0	14.35	0	2.41	0	0	0	0	0	0	0	0	0	0	0	0	4.63	0	0	0	0	0	0	0	0	0	0	0	0	5.34	0	0
Y51H4A.728	Y51H4A.728	0	0	0	0	0	0	0	0	0	0	0	0	0	0	0	0	0	0	0	0	0	0	0	0	0	0	0	0	0	0	0	0	0	0	0	0	0	0	0	0	0	0	0	0	0	0	0	0
F54B11.8	F54B11.8	0	18.68	13.05	0	0	17.65	0	2.95	9.31	0	10.66	0	48.26	17.81	0	41.16	14.5	20.76	0	26.51	52.84	0	0	5.11	0	12.74	0	0	11.37	0	7.55	11.91	3.66	0	0	0	3.87	0	98.49	32.77	0	6.22	29.14	57.23	20.53	12.57	0	37.7
Y67D8C.16	Y67D8C.16	0	0	0	0	0	0	0	0	0	0	0	0	0	0	0	0	0	0	0	0	0	0	0	0	0	0	0	0	0	0	0	0	0	0	0	0	0	0	0	0	0	0	0	0	0	0	0	0
Y43D4A.141	Y43D4A.141	0	0	0	0	0	0	0	0	0	0	0	0	0	0	0	0	0	0	0	0	0	0	0	0	0	0	0	0	0	0	0	0	0	0	0	0	0	0	0	0	0	0	0	0	0	0	0	0
ZK121.1a	ZK121.1a,ZK121.1b	62.74	48.06	51.02	53.58	28.16	33.75	49.17	11.7	23.05	0	51.7	26.19	238.98	0	71.23	20.05	29.74	47.23	0	4.32	66.58	94.11	116.27	52.33	31.05	29.93	26.25	7.32	37.16	0	54.53	20.8	67.02	65.36	44.13	0	28.63	9.08	46	28.63	94.21	96.03	16.59	6.51	18.47	53.64	9.65	15.01
Y43F8C.13	Y43F8C.13	8.38	20.76	6.58	4.98	0	5.65	0	4.52	12.53	9.33	9	0	0	0	0	5.99	4.41	0	2.81	7.67	5.76	4.08	9.52	1.73	23.23	0	15.82	7.31	0	17.42	5.1	0	5.53	0	0	27.42	0.99	1.54	38.02	0	0	0	0	0	6.98	7.46	2.66	0
Y73B6BR.19	Y73B6BR.19	0	0	0	0	0	0	0	0	0	0	0	0	0	0	0	0	0	0	0	0	0	0	0	0	0	0	0	0	0	0	0	0	0	0	0	0	0	0	0	0	0	0	0	0	0	0	0	0
Y57G11C.400	Y57G11C.400	0	0	0	0	0	0	0	0	0	0	0	0	0	0	0	0	0	0	0	0	0	0	0	0	0	0	0	0	0	0	0	0	0	0	0	0	0	0	0	0	0	0	0	0	0	0	0	0
Y113G7A.14	Y113G7A.14	0	0	0	0	0	0	0	2.8	2.94	0	0	27.18	0	0	0	3.72	2.75	1.64	36.6	0	7.16	0	0	3.23	0	6.04	0	0	1.8	0	4.77	1.61	0	0	0	2.03	0	0	0	0	0	0	0	2.71	3.25	0	7.43	0
Pseudogene:B0047.5	Pseudogene:B0047.5	0	0	0	4.09	0	0	0	1.86	3.87	0	0	0	0	0	0	0	0	0	0	0	0	0	0	5.34	0	0	0	0	0	0	0	0	4.56	10.91	0	0	0	0	0	0	0	0	0	0	0	0	0	3.16
C09G5.8a	C09G5.8a,C09G5.8b	0	0	6.06	0.45	17.07	0	3.68	3.38	5.22	1.32	8.45	2.44	2.69	3.11	3.77	5.34	4.92	5.43	0	2.69	3.71	3.75	0	4.35	13.7	13	3.73	0.79	7.33	0	15.19	6.56	12.68	0	0	10.16	4.37	6.85	0	7.38	0	18.24	0	4.1	0	9.53	1.49	1.09
C36C9.1	C36C9.1	0	0	0	0	0	0	0	0	0	0	0	0	0	0	7.57	0	0	0	0	0	0	0	0	0	0	0	0	0	0	0	0	0	0	0	0	0	0	0	0	0	0	0	0.67	0	0	0	0	0
F08F3.16	F08F3.16	0	0	0	0	0	0	0	0	0	0	0	0	0	0	0	0	0	0	0	0	0	0	0	0	0	0	0	0	0	0	0	0	0	0	0	0	0	0	0	0	0	0	0	0	0	0	0	0
Y45F10B.28	Y45F10B.28	0	0	0	0	0	0	0	0	0	0	0	0	0	0	0	0	0	0	0	0	0	0	0	0	0	0	0	0	0	0	0	0	0	0	0	0	0	0	0	0	0	0	0	0	0	0	0	0
T06A10.90	T06A10.90	0	0	0	0	0	0	0	0	0	0	0	0	0	0	0	0	0	0	0	0	0	0	0	0	0	0	0	0	0	0	0	0	0	0	0	0	0	0	0	0	0	0	0	0	0	0	0	0
Y59A8B.6	Y59A8B.6	12.49	9.44	38.41	23.92	10.97	8.17	24.56	35.81	21.83	22.87	8.38	39.33	1.39	27.02	22.36	20.84	33.22	16.14	52.64	19.24	33.11	29.76	36.51	15.56	28.67	21.55	8.56	33.13	29.94	21.16	14.14	23.75	14.47	15.71	11.32	21.77	21.3	33.18	12.92	48.44	40.83	34.2	12.41	31.57	15.68	31	17.69	11.06
Y105C5B.961	Y105C5B.961	0	0	0	0	0	0	0	0	0	0	0	0	0	0	0	0	0	0	0	0	0	0	0	0	0	0	0	0	0	0	0	0	0	0	0	0	0	0	0	0	0	0	0	0	0	0	0	0
Y51H4A.372	Y51H4A.372	0	0	0	0	0	0	0	0	0	0	0	0	0	0	0	0	0	0	0	0	0	0	0	0	0	0	0	0	0	0	0	0	0	0	0	0	0	0	0	0	0	0	0	0	0	0	0	0
D1054.3a	D1054.3a,D1054.3b	156.41	428.97	593.26	231.34	315.97	158.86	361.27	111.81	359.78	358.51	559.12	283.12	429.66	378.68	120.72	199.23	169.28	644.08	124.4	313.01	784.65	480.44	522.74	492.64	275.22	352.56	135.97	487.28	240.63	241.51	251.52	277.31	171.1	181.02	159.18	910.68	346.74	159.81	70.87	343.34	218.47	463.08	416.18	198.55	188.61	346.86	262.83	352.84
WBGene00219632	WBGene00219632	0	0	0	0	0	0	0	0	0	0	0	0	0	0	0	0	0	0	0	0	0	0	0	0	0	0	0	0	0	0	0	0	0	0	0	0	0.89	0	0	0	0	0	0	0	0	0	0	0
C09B9.t1	C09B9.t1	0	0	0	0	0	0	0	0	0	0	0	0	0	0	0	0	0	0	0	0	0	0	0	0	0	0	0	0	0	0	0	0	0	0	0	0	0	0	0	0	0	0	0	0	0	28.64	0	0
F54A5.1	F54A5.1	0	0	0	0	0	0	0	2.01	0	0	0	0	0	2.44	0	2	0	1.76	5.64	0	0	0	0	0	0	0	0	0	0	4.36	0	0	0	0	10.56	0	0	0	0	0	0	0	0	0	0	0	0	0
T21D12.4	T21D12.4	5.3	41.69	3.88	7.35	3.39	12.01	7.37	11.99	5.54	17.88	19.09	12.8	11.18	35.56	81.5	25.63	13	13.24	74.66	42.39	40.76	6.02	0	3.06	15.42	12.9	4.67	0	23.11	26.96	9.01	18.44	13.03	42.85	21.04	13.59	20.08	6.82	7.08	12.66	5.48	4.16	17.47	0	1.54	19.79	17.65	14.74
Y51H4A.65	Y51H4A.65	0	0	0	0	0	0	0	0	0	0	0	0	0	0	0	0	0	0	0	0	0	0	0	0	0	0	0	0	0	0	0	0	0	0	0	0	0	0	0	0	0	0	0	0	0	0	0	0
K02E7.4	K02E7.4	0	0	0	0	0	0	0	0	0	0	2.95	0	0	0	0	0	0	0	0	0	0	0	0	0	0	0	0	0	0	0	0	0	0	0	0	0	0	0	0	0	0	0	5.39	0	0	0	2.17	0
F09C8.3	F09C8.3	0	0	0	0	0	0	0	0	0	0	0	0	0	0	0	0	0	0	0	0	0	0	0	0	0	0	0	0	0	0	0	0	0	0	0	0	0	0	0	0	0	0	0	0	0	0	0	0
Y64G10A.117	Y64G10A.117	0	0	0	0	0	0	0	0	0	0	0	0	0	0	0	0	0	0	0	0	0	0	0	0	0	0	0	0	0	0	0	0	0	0	0	0	0	0	0	0	0	0	0	0	0	0	0	0
C33D9.8	C33D9.8	0	0	0	0	0	0	0	0	0	0	0	0	0	0	2.51	1.5	0	0	4.23	0	2.89	2.05	0	0	0	0	0	0	0	0	0	1.31	0	0	0	0	0	0	0	0	0	0	0	0	0	0	0	0
Y71G12B.3	Y71G12B.3	0	0	0	0	0	0	0	0	0	0	0	0	0	0	0	0	0	0	0	0	0	0	0	0	0	0	0	0	0	0	0	0	0	0	0	0	0	0	0	0	0	0	0	0	0	0	0	0
ZC123.6	ZC123.6	0	0	0	0	0	0	0	0	0	0	0	0	0	0	0	0	0	0	0	0	0	0	0	0	0	0	0	0	0	0	0	0	0	0	0	0	0	0	0	0	0	0	0	0	0	0	0	0
F19C6.3	F19C6.3	19.68	0	1.9	4.31	6.62	5.87	8.64	1.3	0	0	1.55	5	0	6.32	0	2.59	3.81	0	0	0	0	0	0	7.49	0	7.01	2.28	10.11	5.86	5.65	6.6	5.26	12.73	7.61	10.28	0	0	3.33	0	0	0	10.84	8.54	1.26	16.59	6.45	8.05	0
T09F5.t1	T09F5.t1	0	0	0	0	0	0	0	0	0	0	0	0	0	0	0	0	0	0	0	0	0	0	0	0	0	0	0	0	0	0	0	0	0	0	0	0	0	0	0	0	0	0	0	0	0	0	0	0
Y104H12D.7	Y104H12D.7	0	0	0	0	0	0	0	0	0	0	0	0	0	0	0	0	0	0	0	0	0	0	0	0	0	0	0	0	0	0	0	0	0	0	0	0	0	0	0	0	0	0	0	0	0	0	0	0
C52G5.3	C52G5.3	20.21	77.58	25.88	18.56	33.64	18.63	9.34	0	0	0	0	68.09	74.74	70.22	18.39	11.26	8.46	4.98	15.75	33.31	32.7	47.05	14.13	68.81	52.92	55.19	14.51	57.38	64.99	60.95	22.14	97.34	65.84	0	71.65	84.61	122.24	30.94	0	26.92	57.87	46.22	37.47	8.16	0	0	60.02	0
ZC455.t1	ZC455.t1	0	0	0	0	0	0	0	0	0	0	0	0	0	0	0	0	0	0	0	0	0	0	0	0	0	0	0	0	0	0	0	0	0	0	0	0	0	0	0	0	0	0	0	0	0	0	0	0
C09B9.22	C09B9.22	0	0	0	0	0	0	0	0	0	0	0	0	0	0	0	0	0	0	0	0	0	0	0	0	0	0	0	0	0	0	0	0	0	0	0	0	0	0	0	0	0	0	0	0	0	0	0	0
R05A10.105	R05A10.105	0	0	0	0	0	0	0	0	0	0	0	0	0	0	0	0	0	0	0	0	0	0	0	0	0	0	0	0	0	0	0	0	0	0	0	0	0	0	0	0	0	0	0	0	0	0	0	0
C02B4.6	C02B4.6	0	0	0	0	0	0	0	0	0	0	0	0	0	0	0	0	0	0	0	0	0	0	0	0	0	0	0	0	0	0	0	0	0	0	0	0	0	0	0	0	0	0	0	0	0	0	0	0
Y73F8A.1035	Y73F8A.1035	0	0	0	0	0	0	0	0	0	0	0	0	0	0	0	0	0	0	0	0	0	0	0	0	0	0	0	0	0	0	0	0	0	0	0	0	0	0	0	0	0	0	0	0	0	0	0	0
C29E6.5a	C29E6.5a,C29E6.5b	0	0	0	3.39	0	0	0	1.01	7.48	0	0	11.83	0	0	0	1.34	0	3.01	0	0	10.56	2.8	0	11.22	0	0	0	0	2.66	0	2.62	0	0	9.13	4.03	0	12.13	9.46	0	4.06	8.5	0	0	0	0	7.25	0	0.86
WBGene00014394	WBGene00014394	0	0	0	0	0	0	0	0	0	0	0	0	0	0	0	0	0	0	0	0	0	0	0	0	0	0	0	0	0	0	0	0	0	0	0	0	0	0	0	0	0	0	0	0	0	0	0	0
Y57G11B.133	Y57G11B.133	0	0	0	0	0	0	0	0	0	0	0	0	0	0	0	0	0	0	0	0	0	0	0	0	0	0	0	0	0	0	0	0	0	0	0	0	0	0	0	0	0	0	0	0	0	0	0	0
Y108G3AL.2	Y108G3AL.2	7.1	7.45	17.33	4.92	24.6	11.16	0	1.49	15.46	3.07	0	0	0.96	25.24	1.65	14.79	8.71	20	0	5.68	20.85	0	0	16.25	1.91	14.4	0	0	11.46	2.15	13.83	0.86	20.02	0	1.96	14.08	23.39	17.5	0	0	20.37	0	9.75	18.75	6.89	15.78	1.31	0
W03F8.22	W03F8.22	0	0	0	0	0	0	0	0	0	0	0	0	0	0	0	0	0	0	0	0	0	0	0	0	0	0	0	0	0	0	0	0	0	0	0	0	0	0	0	0	0	0	0	0	0	0	0	0
K10C8.5	K10C8.5	0	0	0	0	0	0	0	0	0	0	0	0	0	0	0	0	0	0	0	0	0	0	0	0	0	0	0	0	0	0	0	0	0	0	0	0	0	0	0	0	0	0	0	0	0	0	0	0
C33G8.7	C33G8.7	14.91	0	18.22	8.62	3.98	5.86	22.46	0	8.13	17.76	5.6	3.01	1.01	0	6.95	4.15	3.05	6.4	11.67	5.97	0	0	0	10.79	8.03	3.36	0	0	0	0	2.64	0	9.57	0	39.16	13.65	0	11.2	0	2.47	2.14	0	0	0	5.43	0	1.38	1.33
T06G6.14	T06G6.14	0	0	0	0	0	0	0	0	0	0	0	0	0	0	0	0	0	0	0	0	0	0	0	0	0	0	0	0	0	0	0	0	0	0	0	0	0	0	0	0	0	0	0	0	0	0	0	0
F23H11.6	F23H11.6	0	26.82	0	4.28	0	0	0	3.88	4.05	0	2.32	0	0	0	0	3.86	3.8	9.08	25.36	12.38	0	0	0	2.23	0	4.18	0	1.88	17.44	0	6.58	2.24	2.38	11.42	0	0	19.08	5.97	0	0	0	0	0	7.53	0	0	29.14	16.51
T03G6.3	T03G6.3	30.76	39.08	10.69	14.23	22.19	13.17	29.53	20.28	9.54	5.7	8.78	24.69	2.96	30.21	45.13	19.54	8.97	14.53	32.69	29.25	16.42	63.11	137.55	19.05	2.37	51.5	0	18.77	16.57	10.65	27.19	21.24	38.13	8.04	28.97	0	24.14	14.12	17.1	23.32	3.79	7.64	30.16	63.48	0	14.32	19.51	21.15
ZK666.7	ZK666.7	845.96	257.61	179.75	297.35	81.06	23.95	33.77	131.5	162.78	111.03	88.78	68.87	0	209.43	549.44	163.83	55.73	161.48	337.35	456.32	138.81	293.86	140.37	184.06	215.25	344.42	125.59	220.34	121.12	274.52	301.94	179.96	123.36	225.17	223.71	108.38	291.56	1053.01	31.75	255.47	582.2	503.02	60.94	158.51	86.12	295.86	404.58	54.23
Y6E2A.7	Y6E2A.7	0	0	0	0	0	0	0	0	0	0	0	0	7.19	3.85	0	0	0	3.71	0	0	0	0	0	2.74	0	1.71	0	0	0	0	0	1.83	0	0	0	0	0	0	0	0	0	0	0	0	0	0	0	0
B0261.7	B0261.7	0	1.82	0	0	0	6.56	0	0	12.1	0	0	0	10.34	0	0	3.86	8.52	0	0	0	12.98	0	0	0	0	0	0	0	0	0	0	0	0	8.52	0	9.54	4.77	0	0	0	0	15.15	0	16.94	0	5.15	0	12.38
Y67A10A.4	Y67A10A.4	0	0	0	0	0	0	0	0	0	0	0	0	0	0	1.75	0	0	0	0	0	0	0	0	0.91	0	0	0	0	0	0	0	0	3.87	4.63	2.08	0	1.03	0	0	0	0	0	0	1.53	0	0	0	0
Y50D4C.9	Y50D4C.9	0	0	0	0	0	0	0	0	0	80.01	0	0	0	0	0	0	0	0	0	0	0	0	0	0	0	0	0	0	0	0	0	0	0	0	0	0	0	0	0	0	50.24	0	82.84	0	0	0	0	0
W09C3.1	W09C3.1	0	0	0	0	0	0	2.81	0	2.64	0	0	0	0	0	8.49	6.75	0	0	0	0	0	0	2.01	0	0	0	0	0	0.82	0	0	1.47	7.77	0	1.67	12.98	2.5	0	0	0	1.74	0	15.28	0	0	0.9	7.86	1.08
Y105C5A.173	Y105C5A.173	0	0	0	0	0	0	0	0	0	0	0	0	0	0	0	0	0	0	0	0	0	0	0	0	0	0	0	0	0	0	0	0	0	0	0	0	0	0	0	0	0	0	0	0	0	0	0	0
F49E10.13	F49E10.13	0	0	0	0	0	0	0	0	0	0	0	0	0	0	0	0	0	0	0	0	0	0	0	0	0	0	0	0	0	0	0	0	0	0	0	0	0	0	0	0	0	0	0	0	0	0	0	0
C02D4.3	C02D4.3	0	0	0	0	0	0	0	0	0	0	0	0	0	0	0	0	0	0	0	0	0	0	0	0	0	0	0	0	0	0	0	0	0	0	0	0	0	0	0	0	0	0	0	0	0	0	0	0
ZC53.13	ZC53.13	0	0	0	0	0	0	0	0	0	0	0	0	0	0	0	0	0	0	0	0	0	0	0	0	0	0	0	0	0	0	0	0	0	0	0	0	0	0	0	0	0	0	0	0	0	0	0	0
T20B12.8	T20B12.8	18.88	0	9.68	9.01	7.52	5.03	17.23	5.2	2.3	13.76	16.78	14.2	0	8.12	16.54	9.35	0.72	8.24	20.8	0	17.01	1.34	1.16	14.92	0	11.17	0	0.72	9.54	1.07	13.14	15.41	6.32	8.63	17.48	8.67	12.16	14.02	2.95	8.22	1.02	17.69	21.86	2.88	0.86	3.67	3.93	0
R05A10.95	R05A10.95	0	0	0	0	0	0	0	0	0	0	0	0	0	0	0	0	0	0	0	0	0	0	0	0	0	0	0	0	0	0	0	0	0	0	0	0	0	0	0	0	0	0	0	0	0	0	0	0
C06B3.5	C06B3.5	0	0	0	0	0	0	9.77	0	0	0	0	0	0	0	0	0	0	0	0	0	0	0	0	0	0	0	0	0	0.95	0	0	0	0	0	0	0	0	0	0	0	0	0	0	0	0	0	0	0
C08G9.9	C08G9.9	0	0	0	0	0	0	0	0	0	0	0	0	0	0	0	0	0	0	0	0	0	0	0	0	0	0	0	0	0	0	0	0	20.01	0	0	0	0	0	0	0	0	0	0	0	0	0	0	0
Y116A8C.205	Y116A8C.205	0	0	0	0	0	0	0	0	0	0	0	0	0	0	0	0	0	0	0	0	0	0	0	0	0	0	0	0	0	0	0	0	0	0	0	0	0	0	0	0	0	0	0	0	0	0	0	0
Y41C4A.28	Y41C4A.28	0	0	0	0	0	0	0	0	0	0	0	0	0	0	0	0	0	0	0	0	0	0	0	0	0	0	0	0	0	0	0	0	0	0	0	0	0	0	0	0	0	0	0	0	0	0	0	0
Y37A1B.280	Y37A1B.280	0	0	0	0	0	0	0	0	0	0	0	0	0	0	0	0	0	0	0	0	0	0	0	0	0	0	0	0	0	0	0	0	0	0	0	0	0	0	0	0	0	0	0	0	0	0	0	0
T10E10.6	T10E10.6	46.58	16.79	14.65	38.75	14.93	0	37	6.69	12.2	27.67	40.02	67.65	16.25	16.22	14.87	8.88	16.35	32.29	34.37	8.53	12.8	12.11	10.59	11.55	23.64	0	8.78	3.25	7.52	2.42	9.92	13.51	24.62	44.18	26.52	7.31	10.97	30.85	28.92	11.92	27.51	6.98	9.15	17.85	0	2.37	8.87	18.51
Y105C5A.548	Y105C5A.548	0	0	0	0	0	0	0	0	0	0	0	0	0	0	0	0	0	0	0	0	0	0	0	0	0	0	0	0	0	0	0	0	0	0	0	0	0	0	0	0	0	0	0	0	0	0	0	0
R12C12.7	R12C12.7	0	5.15	2	0	5.23	1.03	0	1.37	2.85	4.25	0	2.64	1.77	4.99	0	1.82	1.34	3.21	7.69	1.75	1.75	0	4.33	1.58	0	4.43	0	0	0.88	0	2.32	4.75	3.35	4.01	5.42	5	0.9	2.81	0	2.17	0	1.43	0	3.99	1.59	0.97	0	2.33
C30D11.5	C30D11.5	0	0	0	0	0	0	0	0	0	0	0	0	0	0	0	0	0	0	120.05	0	0	0	0	0	0	0	0	0	0	0	0	0	0	0	0	0	0	0	0	0	0	0	0	0	0	0	0	0
F38E9.2	F38E9.2	0	7.14	8.3	11.52	9.24	12.19	9.23	9.41	7.01	20.41	11.17	13.95	0	23.49	5.82	6.23	14.73	0	0	21.83	0	6.11	7.36	2.4	0	23	3.66	17.22	13.41	0	26.36	15.95	13.3	10.59	18.39	1.52	5.13	10.65	4.15	4.54	0	11.88	2.28	8.62	18.73	21.38	5.99	14.21
F46E10.1a	F46E10.1a,F46E10.1b.2,F46E10.1c.2	0	0	15.07	0	7.04	5.24	19.97	0	6.47	80.11	2.48	0	0.45	24.5	0	4.61	1.35	1.22	13.01	0	5.33	0	0	14.8	0	0	0	12.83	16.1	9.04	28.71	23.64	43.04	44.47	17.26	0	2.27	40.1	2.75	0	0	4.31	3.79	4.72	0	5.9	7.35	20.09
F40B5.2a	F40B5.2a,F40B5.2b	8.38	14.52	7.73	10.42	25.65	0	0	12.55	28.43	12.04	7.58	0	0	0	5.93	21.72	11.33	4.98	0	1.31	0	0	0	45.15	9.44	23.89	1.9	22.66	12.8	32.19	13.48	14.03	14.17	6.01	43.12	16.16	4.88	10.3	5.47	27.73	0	14.33	22.06	0	13.59	14.28	16.73	26.2
B0035.8	B0035.8	8.37	8.91	10.37	15.44	4.52	15.68	0	13.98	11.09	0	12.69	13.67	2.3	46.44	123.83	25.6	37.93	12.33	13.09	9.01	17.94	0	0	0	4.47	3.79	18.29	13.6	2.25	35.44	5.99	4.04	4.37	10.48	23.59	2.54	6.9	3.61	18.73	0	33.61	11.12	11.54	20.37	16.25	12.44	3.1	5.97
Y4C6B.76	Y4C6B.76	0	0	0	0	0	0	0	0	0	0	0	0	0	0	0	0	0	0	0	0	0	0	0	0	0	0	0	0	0	0	0	0	0	0	0	0	0	0	0	0	0	0	0	0	0	0	0	0
T09E11.4	T09E11.4	0	0	0	0	0	0	0	0	0	0	0	0	0	0	0	0	0	0	0	0	0	0	0	0	0	0	0	0	0	0	0	0	0	0	0	0	0	0	0	0	0	0	0	0	0	0	0	0
Y19D10A.1	Y19D10A.1	0	0	0	0	0	0	0	0	0	0	0	0	0	0	0	0	0	0	0	0	0	0	0	0	0	0	0	0	0	0	0	0	0	0	0	0	0	0	0	0	0	0	0	0	0	0	0	0
Y64G10A.104	Y64G10A.104	0	0	0	0	0	0	0	0	0	0	0	0	0	0	0	0	0	0	0	0	0	0	0	0	0	0	0	0	0	0	0	0	0	0	0	0	0	0	0	0	0	0	0	0	0	0	0	0
Y105C5B.183	Y105C5B.183	0	0	0	0	0	0	0	0	0	0	0	0	0	0	0	0	0	0	0	0	0	0	0	0	0	0	0	0	0	0	0	0	0	0	0	0	0	0	0	0	0	0	0	0	0	0	0	0
F38H12.5	F38H12.5	0	0	0	0	0	0	0	0	0	0	0	0	0	0	0	0	0	0	0	0	0	0	0	0	0	0	0	0	0	0	0	0	0	0	7.71	0	0	0	0	0	0	0	0	0	0	0	0	0
Y51H4A.327	Y51H4A.327	0	0	0	0	0	0	0	0	0	0	0	0	0	0	0	0	0	0	0	0	0	0	0	0	0	0	0	0	0	0	0	0	0	0	0	0	0	0	0	0	0	0	0	0	0	0	0	0
Y40H7A.248	Y40H7A.248	0	0	0	0	0	0	0	0	0	0	0	0	0	0	0	0	0	0	0	0	0	0	0	0	0	0	0	0	0	0	0	0	0	0	0	0	0	0	0	0	0	0	0	0	0	0	0	0
K01G12.21	K01G12.21	0	0	0	0	0	0	0	0	0	0	0	0	0	0	0	0	0	0	0	0	0	0	0	0	0	0	0	0	0	0	0	0	0	0	0	0	0	0	0	0	0	0	0	0	0	0	0	0
Y67A10A.118	Y67A10A.118	0	0	0	0	0	0	0	0	0	0	0	0	0	0	0	0	0	0	0	0	0	0	0	0	0	0	0	0	0	0	0	0	0	0	0	0	0	0	0	0	0	0	0	0	0	0	0	0
R03A10.14	R03A10.14	0	0	0	0	0	0	0	0	0	0	0	0	0	0	0	0	0	0	0	0	0	0	0	0	0	0	0	0	0	0	0	0	0	0	0	0	0	0	0	0	0	0	0	0	0	0	0	0
F38B6.19	F38B6.19	0	0	0	0	0	0	0	0	0	0	0	0	0	0	0	0	0	0	0	0	0	0	0	0	0	0	0	0	0	0	0	0	0	0	0	0	0	0	0	0	0	0	0	0	0	0	0	0
F29G9.9	F29G9.9	0	0	0	0	0	0	0	0	0	0	0	0	0	0	0	0	0	0	0	0	0	0	0	0	0	0	0	0	0	0	0	0	0	0	0	0	0	8.48	0	0	0	0	0	0	0	0	0	0
Pseudogene:Y7A5A.11	Pseudogene:Y7A5A.11	0	0	0	0	0	0	0	0	0	0	0	0	0	0	0	0	0	0.79	0	0	0	0	0	0	0	0	0	0	0	0	0	0	0	0	0	0	0	0	0	0	0	0	0	0	0	0	1.2	0
Y105C5A.318	Y105C5A.318	0	0	0	0	0	0	0	0	0	0	0	0	0	0	0	0	0	0	0	0	0	0	0	0	0	0	0	0	0	0	0	0	0	0	0	0	0	0	0	0	0	0	0	0	0	0	0	0
B0350.t1	B0350.t1	0	0	0	0	0	0	0	0	0	0	0	0	0	0	0	0	0	0	0	0	0	0	0	0	0	0	0	0	0	0	0	0	0	0	0	0	0	0	0	0	0	0	0	0	0	0	0	0
B0395.7	B0395.7	0	0	0	0	0	0	15.86	0	0	0	0	0	0	16.83	0	0	0	0	0	0	0	0	0	0	0	0	0	0	0	0	0	0	0	0	0	0	9.46	0	0	0	0	0	0	0	0	0	0	12.26
F36A2.11	F36A2.11	0	0	0	2.17	0	0	0	0	0	0	0	0	0	0	0	0	0	0	0	0	0	0	0	0	0	0	0	0	0	0	0	0	0	0	0	0	0	0	0	0	0	0	0	0	0	0	0	0
C04H5.7b	C04H5.7b	0	0	0	0	0	0	0	0	0	0	0	0	0	0	0	0	0	1.16	0	0	0	0	0	0	0	0	0	0	0	2.86	0	0	0	0	0	1.44	0	0	0	0	0	0	0	0	0	0	1.75	0
F54C9.12	F54C9.12	0	0	0	0	0	0	0	0	0	0	42.11	0	0	0	0	0	0	0	0	0	0	0	0	0	0	0	0	0	0	0	0	0	0	0	0	0	0	0	0	0	0	0	36.91	0	0	0	0	0
K03A11.8	K03A11.8	0	0	0	0	0	0	0	0	0	0	0	0	0	0	0	0	0	0	0	0	0	0	0	0	0	0	0	0	0	0	0	0	0	0	0	0	0	0	0	0	0	0	0	0	0	0	0	0
R04E5.t4	R04E5.t4	0	0	0	0	0	0	0	0	0	0	0	0	0	0	0	0	0	0	0	0	0	0	0	0	0	0	0	0	0	0	0	0	0	0	0	0	0	0	0	0	0	0	0	0	0	0	0	0
F35C11.4	F35C11.4	0.97	0	7.11	1.35	12.43	0	5.41	0	3.81	0	2.92	2.35	0	0	5.44	0	0	2.86	0	0	0	0	0	3.51	0	2.63	0	0	3.14	0	3.1	5.64	7.46	0	0	2.67	5.61	7.5	0	0.97	1.67	7.63	0	1.19	1.42	1.73	0	4.16
T25B9.13	T25B9.13	0	0	0	0	0	0	0	0	0	0	0	0	0	0	0	0	0	0	0	0	0	0	0	0	0	0	0	0	0	0	0	0	0	0	0	0	0	0	0	0	0	0	0	0	0	0	0	0
ZK973.17	ZK973.17	22.91	0	0	0	0	31.27	0	14.19	0	0	0	0	0	0	0	0	14.62	8.49	0	0	0	0	0	0	0	15.73	24.42	27.91	9.2	0	0	8.27	0	0	0	0	0	15.21	0	0	0	0	0	0	0	20.74	12.8	0
Y73B6BL.182	Y73B6BL.182	0	0	0	0	0	0	0	0	0	0	0	0	0	0	0	0	0	0	0	0	0	0	0	0	0	0	0	0	0	0	0	0	0	0	0	0	0	0	0	0	0	0	0	0	0	0	0	0
H08M01.90	H08M01.90	0	0	0	0	0	0	0	0	0	0	0	0	0	0	0	0	0	0	0	0	0	0	0	0	0	0	0	0	0	0	0	0	0	0	0	0	0	0	0	0	0	0	0	0	0	0	0	0
F59A1.12	F59A1.12	0	0	0	0	2.43	0	0	5.72	0	0	0	0	0	4.62	0	0	0	0	0	0	0	1.73	0	0	0	2.05	0	5.55	0	0	0	0	0	0	0	0	0	1.95	0	0	0	0	0	0	0	0	0	0
Y50D7A.12	Y50D7A.12	0	0	0	0	0	0	0	0	0	0	0	0	0	0	0	0	0	0	0	0	0	0	0	0	0	0	0	0	0	0	6.31	0	0	0	0	0	0	0	0	0	0	0	0	0	0	0	0	0
B0250.8	B0250.8	0	0	0	0	0	0	0	0	0	0	0	0	0	9.05	0	0	0	0	0	3.19	0	0	0	0	0	0	0	0	0	0	0	0	0	0	0	0	0	0	0	0	0	0	0	0	0	0	0	2.12
F22F1.t3	F22F1.t3	0	0	0	0	0	0	0	0	0	0	0	0	0	0	0	0	0	0	0	0	0	0	0	0	0	0	0	0	0	0	0	0	0	0	0	0	0	0	0	0	0	0	0	0	0	0	0	0
Y92C3A.5	Y92C3A.5	0	0	0	0	0	0	0	0	0	0	0	0	0	0	0	0	0	0	0	0	0	0	0	0	0	0	0	0	0	0	0	0	0	0	0	0	0	0	0	0	0	0	0	0	0	0	0	0
C48C5.t1	C48C5.t1	0	0	0	0	0	0	0	0	0	0	0	0	0	0	0	0	0	0	0	0	0	0	0	0	0	0	0	0	0	0	0	0	0	0	0	0	0	0	0	0	0	0	0	0	0	0	0	0
Pseudogene:T20B3.8	Pseudogene:T20B3.8	0	0	0	0	0	0	0	0	1.78	0	0	6.58	0	0	0	0	0	0	0	0	0	0	0	0	0	0	0	0	0	0	0	0	0	0	0	0	0	9.62	0	0	0	0	0	0	0	0	0	0
F13D11.20	F13D11.20	0	0	0	0	13.96	0	23.03	0	0	33.22	0	0	0	0	0	0	0	0	0	0	0	0	0	0	0	11.37	0	0	13.36	0	0	0	0	0	0	0	0	0	0	0	28.54	0	0	0	0	0	9.27	0
Y50D7A.6	Y50D7A.6	0	0	13.26	8.42	0.97	5.17	2.53	3.82	1.58	0.79	0	10.21	0	8.34	2.55	8.09	1.49	0	2.85	0	0	4.12	10.78	0.88	0	2.46	0	0	4.41	7.72	5.14	0	2.78	0	8.98	0	0.5	0.39	0	6.64	4.18	6.32	2.5	2.22	9.71	3.77	0	2.6
F41E6.1	F41E6.1	0	0	0	0	0	0	0	0	0	0	0	0	0	0	0	0	0	0	0	0	0	0	0	0	0	0	0	0	0	0	0	0	12.74	0	0	0	0	0	0	0	0	0	0	0	0	0	0	0
C30H6.15	C30H6.15	0	0	0	0	0	0	0	0	0	0	0	0	0	0	0	0	0	0	0	0	0	0	0	0	0	0	0	0	0	0	0	0	0	0	0	0	0	0	0	0	0	0	0	0	0	0	0	0
Pseudogene:T25D1.t1	Pseudogene:T25D1.t1	0	0	0	0	0	0	0	0	0	0	0	0	0	0	0	0	0	0	0	0	0	0	0	0	0	0	0	0	0	0	0	0	0	0	0	0	0	0	0	0	0	0	0	0	0	0	0	0
C46G7.33	C46G7.33	0	0	0	0	0	0	0	0	0	0	0	0	0	0	0	0	0	0	0	0	0	0	0	0	0	0	0	0	0	0	0	0	0	0	0	0	0	0	0	0	0	0	0	0	0	0	0	0
C47A4.35	C47A4.35	0	0	0	0	0	0	0	0	0	0	0	0	0	0	0	0	0	0	0	0	0	0	0	0	0	0	0	0	0	0	0	0	0	0	0	0	0	0	0	0	0	0	0	0	0	0	0	0
R03C1.1b	R03C1.1a,R03C1.1b	14.6	0	0	0	0	0	0	0	0	0	5.25	0	0	1.45	0	0	0	0	0	0	0	0	0	0	0	0	0	0	0	0	0	0	0	0	0	0	0	0	0	0	0	0	0	0	0	3.11	0	2.38
F39H12.5	F39H12.5	0	0	0	0	0	0	6.89	0	0	0	0	0	0	7.45	0	0	0	0	0	0	0	0	0	0	0	0	0	0	0	0	0	0	0	0	0	0	0	0	0	0	0	0	0	0	0	0	0	0
T21G5.1	T21G5.1	0	0	0	0	0	0	0	0	0	0	0	0	0	0	2.04	0.61	0	0	0	0	1.17	0	0	0	0	0	0	0	0	0	0	0	0	0	0	0	0	0	0	0	1.26	0	0	0	0	0	0.81	0
F13E9.3	F13E9.3	0	0	0	0	0	0	0	0	0	0	0	0	0	0	0	0	0	0	0	0	0	0	0	0	0	0	0	0	0	0	0	0	0	0	0	0	0	0	0	0	0	0	0	0	0	0	0	0
F28F5.7	F28F5.7	0	0	0	0	0	0	0	0	0	0	0	0	0	0	0	0	0	0	0	0	0	0	0	0	0	0	0	0	0	0	0	0	0	0	0	0	0	0	0	0	0	0	0	0	0	0	0	0
C27H2.8	C27H2.8	0	0	0	0	0	0	0	0	0	0	0	0	0	0	0	0	0	0	0	0	0	0	0	0	0	0	0	0	0	0	0	0	0	0	0	0	0	0	0	0	0	0	0	0	0	0	0	0
Y116A8A.75	Y116A8A.75	0	0	0	0	0	0	0	0	0	0	0	0	0	0	0	0	0	0	0	0	0	0	0	0	0	0	0	0	0	0	0	0	0	0	0	0	0	0	0	0	0	0	0	0	0	0	0	0
Y41G9A.2	Y41G9A.2	0	0	0	0	0	0	0	2.09	0	0	0	20.18	0	0	0	0	8.18	0	0	0	0	0	0	0	0	0	3.65	0	2.68	0	14.18	0	0	6.16	0	0	0	24.65	0	0	0	0	0	0	0	0	0	0
Y73F8A.800	Y73F8A.800	0	0	0	0	0	0	0	0	0	0	0	0	0	0	0	0	0	0	0	0	0	0	0	0	0	0	0	0	0	0	0	0	0	0	0	0	0	0	0	0	0	0	0	0	0	0	0	0
F54D12.12	F54D12.12	0	0	0	0	0	0	0	0	0	0	0	0	0	0	0	0	0	0	0	0	0	0	0	0	0	0	0	0	0	0	0	0	0	0	0	0	0	0	0	0	0	0	0	0	0	0	0	0
C10E2.5	C10E2.5	0	0	0	0	0	0	0	0	0	0	0	0	0	0	0	2.38	0	0	0	13.85	0	0	0	8.29	0	7.76	0	3.48	6.91	0	0	0	0	0	0	0	0	0	0	0	4.92	7.6	7.88	0	4.16	2.55	0	0
ZK381.1a.1	ZK381.1a.1,ZK381.1a.2	0	0	0	0	0	0	0	0	0	0	0	0	0	0	0	0	0	2.67	0	7.76	0	0	0	0	0	0	0	0	0	0	5.15	0	11.18	8.92	0	0	0.99	0	2.02	0	0	0	0	0	0	0	0	2.59
Y51H7C.2	Y51H7C.2	0	0	0	0	0	0	0	0	0	0	0	0	0	0	0	0	0	0	0	0	0	0	0	0	0	0	0	0	0	0	0	0	0	0	0	0	0	0	0	0	0	0	0	0	0	0	0	0
F57B7.1a	F57B7.1a,F57B7.1b	29.68	31.47	51.57	13.42	35.53	0	54.73	0	11.58	78.04	0	34.04	12.64	64.65	21.81	8.05	2.74	25.09	90.84	27.32	17.87	12.64	47.03	103.69	14.43	36.21	9.77	12.68	44.4	12.2	37.06	7.01	42.12	49.04	42.78	11.62	4.9	30.07	0	6.65	7.66	14.52	12.23	31.7	2.16	38.28	41.23	18.28
Y105C5B.1283	Y105C5B.1283	0	0	0	0	0	0	0	0	0	0	0	0	0	0	0	0	0	0	0	0	0	0	0	0	0	0	0	0	0	0	0	0	0	0	0	0	0	0	0	0	0	0	0	0	0	0	0	0
B0361.2a	B0361.2a,B0361.2b	31.22	7.07	28.79	1.25	2.87	0	12.1	5.66	3.52	10.17	11.78	0	6.39	5	0	3	7.72	18.5	37.33	31.51	27.94	1.02	7.12	8.25	6.74	5.71	1.98	7.68	7.03	13.64	1.91	1.3	17.93	19.11	8.6	18.08	16.06	5.61	1.5	12.25	0	13.53	13.21	6.22	4.82	2.4	11.67	6.73
C09E7.3	C09E7.3	3.14	10.06	0	8.69	0	0	0	0	0	8.22	14.32	0	0	18.98	0	0	3.89	0	7.36	5.08	0	7.2	12.73	2.28	0	0	0	7.65	0	11.4	3.38	0	4.94	0	0	54.23	0	2.04	5.28	3.13	0	0	0	0	0	8.41	3.49	3.36
Y105C5A.522	Y105C5A.522	0	0	0	0	0	0	0	0	0	0	0	0	0	0	0	0	0	0	0	0	0	0	0	0	0	0	0	0	0	0	0	0	0	0	0	0	0	0	0	0	0	0	0	0	0	0	0	0
C17E7.13	C17E7.13	0	17.58	5.84	0	5.1	0	0	0	6.25	0	11.96	0	0	0	6.65	0	0	8.18	22.38	12.75	2.55	5.43	0	2.3	0	4.3	0	9.69	3.85	5.77	8.47	6.91	0	0	26.47	0	3.93	5.12	2.66	0	16.42	0	0	0	0	1.41	0	0
F09F9.7	F09F9.7	0	0	0	0	0	0	0	0	0	0	0	0	0	0	0	0	0	0	0	0	0	0	0	0	0	0	0	0	0	0	0	0	0	0	0	0	0	0	0	0	0	0	0	0	0	0	0	0
F39H2.3.2	F39H2.3.1,F39H2.3.2	0	0	11.04	0	1.9	0	0	0	3.14	37.46	0	0	0.99	0	0	3.02	0	4.43	0	0	1.95	4.11	0	7.83	5.81	1.64	0	0	1.94	6.53	1.29	4.35	3.7	4.38	15.94	6.58	0.98	3.11	0	9.57	2.05	9.41	9.94	0	0	2.14	4.02	10.29
F55E10.11	F55E10.11	0	0	0	0	0	0	0	0	0	0	0	0	0	0	0	0	0	0	0	0	0	0	0	0	0	0	0	0	0	0	0	0	0	0	0	0	0	0	0	0	0	0	0	0	0	0	0	0
K08B4.18	K08B4.18	0	0	0	0	0	0	0	0	0	0	0	0	0	0	0	0	0	0	0	0	0	0	0	0	0	0	0	0	0	0	0	0	0	0	0	0	0	0	0	0	0	0	0	0	0	0	0	0
B0545.1a	B0545.1a,B0545.1b.2	14.27	7.39	27.34	23.5	28.26	14.17	11.73	5.23	12.42	22.09	15.13	17.16	0	7.97	2.87	9.57	24.99	11.21	13.56	15.14	0.8	14.9	4.04	27.83	13.79	25.42	1.23	11.36	26.37	18.28	36.61	22.1	46.46	24.7	14.59	8.15	10.12	31.9	2.48	10.62	24.37	25.04	26.38	13.49	6.32	11.79	9.3	34.04
Y105C5B.126	Y105C5B.126	0	0	0	0	0	0	0	0	0	0	0	0	0	0	0	0	0	0	0	0	0	0	0	0	0	0	0	0	0	0	0	0	0	0	0	0	0	0	0	0	0	0	0	0	0	0	0	0
Y73F8A.236	Y73F8A.236	0	0	0	0	0	0	0	0	0	0	0	0	0	0	0	0	0	0	0	0	0	0	0	0	0	0	0	0	0	0	0	0	0	0	0	0	0	0	0	0	0	0	0	0	0	0	0	0
F48E3.8c	F48E3.8a,F48E3.8b,F48E3.8c	0	2.55	15.99	11.7	11.77	23.74	13.28	2.53	16.78	6.17	11.41	11.02	0	0	0.98	5.74	22.53	16.53	0	3.56	9.76	0	0	13.73	13.1	12.51	4.61	3.16	27.5	4.18	26.8	28.43	36.32	23.07	33.44	0	17.82	29.85	1.07	0.17	0	14.65	10.48	0	10.4	26.59	16.5	3.19
Y51H4A.318	Y51H4A.318	0	0	0	0	0	0	0	0	0	0	0	0	0	0	0	0	0	0	0	0	0	0	0	0	0	0	0	0	0	0	0	0	0	0	0	0	0	0	0	0	0	0	0	0	0	0	0	0
C14A4.12a	C14A4.12a,C14A4.12b	12.06	9.88	25.02	4.8	6.36	5.46	4.79	5.78	9.74	0	8.59	0	0	4.4	0.79	2.86	1.41	16.49	0	3.66	1.86	10.41	0	22.37	10.3	10.08	1.25	3.53	12.07	4.18	3.05	12.05	7.89	2.07	1.89	4.72	16.11	18.03	0.94	0	5.93	26.88	8.67	6.97	1.69	3.06	7.05	23.32
C07H6.13	C07H6.13	0	0	0	0	0	0	0	0	0	0	0	0	0	0	0	0	0	0	0	0	0	0	0	0	0	0	0	0	0	0	0	0	0	0	0	0	0	0	0	0	0	0	0	0	0	0	0	0
C27A12.6	C27A12.6	12.56	9.28	9.44	6.15	1.18	14.68	2.05	0	4.81	0	9.96	0	0.6	4.52	18.63	5.55	7.25	7.06	0	5.9	5.92	3.35	2.92	13.35	7.19	3	0	0	7.76	0	4.7	6.43	7.92	5.41	17.05	0	8.53	9.97	7.4	8.09	8.91	4.82	19.27	5.41	4.3	7.88	8.2	7.12
F02G3.1a	F02G3.1a,F02G3.1b,F02G3.1c	112.6	29.41	128.95	141.89	173.53	82.57	54.09	141.43	195.66	228.71	86.93	76.19	9.38	12.89	21.39	148.28	153.24	213.21	63.96	53.76	28.27	61.16	142.12	115.52	42.29	163.6	62.04	188.93	186.28	307.75	235.51	119.17	267.35	192.75	229.78	27.31	186.67	376.31	18.02	66.99	26.99	320.61	183.61	78.36	54.93	201.39	172.81	138.18
Pseudogene:T08G5.16	Pseudogene:T08G5.16	0	0	0	0	0	0	0	0	2.94	0	0	0	0	0	0	0	0	0	0	0	0	0	0	0	0	0	0	0	1.8	0	0	0	0	0	0	0	7.35	0	3.73	0	0	0	0	0	0	0	0	0
C27H2.52	C27H2.52	0	0	0	0	0	0	0	0	0	0	0	0	0	0	0	0	0	0	0	0	0	0	0	0	0	0	0	0	0	0	0	0	0	0	0	0	0	0	0	0	0	0	0	0	0	0	0	0
C34E7.6	C34E7.6	0	0	0	0	0	0	0	0	0	0	0	0	0	0	0	0	0	0	0	0	0	0	0	0	0	0	0	0	0	0	0	0	0	0	0	0	0	0	0	0	0	0	0	0	0	0	0	0
Y73F8A.385	Y73F8A.385	0	0	0	0	0	0	0	0	0	0	0	0	0	0	0	0	0	0	0	0	0	0	0	0	0	0	0	0	0	0	0	0	0	0	0	0	0	0	0	0	0	0	0	0	0	0	0	0
W03G11.20	W03G11.20	0	0	0	0	0	0	0	0	0	0	45.45	0	0	0	0	0	0	0	0	0	0	0	0	0	0	0	0	0	0	0	0	0	0	0	0	0	0	0	0	0	0	0	0	0	0	0	0	0
W06B11.7	W06B11.7	0	0	0	0	0	0	0	0	0	0	0	0	0	0	0	0	0	0	0	0	0	0	0	0	0	0	0	0	0	0	0	0	0	0	0	0	0	0	15.45	0	0	0	0	0	0	0	0	0
F36H1.15	F36H1.15	0	0	0	0	0	0	0	0	0	0	0	0	0	0	0	0	0	0	0	0	0	0	0	0	0	0	0	0	0	0	0	0	0	0	0	0	0	0	0	0	0	0	0	0	0	0	0	0
W03G11.7	W03G11.7	0	0	0	0	0	0	0	0	0	0	0	0	0	0	0	0	0	0	0	0	0	0	0	0	0	0	0	0	0	0	0	0	0	0	0	0	0	0	0	0	0	0	0	0	0	0	0	0
H09I01.2	H09I01.2	0	0	0	0	0	0	0	0	0	0	0	0	0	0	0	0	0	0	0	0	0	0	0	0	0	0	0	0	0	0	0	0	0	0	0	0	0	0	0	0	0	0	0	0	0	0	0	0
Y57G11C.1040	Y57G11C.1040	0	0	0	0	0	0	0	0	0	0	0	0	0	0	0	0	0	0	0	0	0	0	0	0	0	0	0	0	0	0	0	0	0	0	0	0	0	0	0	0	0	0	0	0	0	0	0	0
C30E1.4	C30E1.4	0	0	0	0	0	0	0	0	0	0	0	0	0	0	0	0	0	0	0	2.49	0	0	0	0	0	2.11	0	0	2.51	0	0	0	7.21	0	5.18	5.69	0	0	0	0	2.68	2.04	2.14	0	0	0	0	0
Y41E3.405	Y41E3.405	0	0	0	0	0	0	0	0	0	0	0	0	0	0	0	0	0	0	0	0	0	0	0	0	0	0	0	0	0	0	0	0	0	0	0	0	0	0	0	0	0	0	0	0	0	0	0	0
B0273.106	B0273.106	0	0	0	0	0	0	0	0	0	0	0	0	0	0	0	0	0	0	0	0	0	0	0	0	0	0	0	0	0	0	0	0	0	0	0	0	0	0	0	0	0	0	0	0	0	0	0	0
Y51H4A.270	Y51H4A.270	0	0	0	0	0	0	0	0	0	0	0	0	0	0	0	0	0	0	0	0	0	0	0	0	0	0	0	0	0	0	0	0	0	0	0	0	0	0	0	0	0	0	0	0	0	0	0	0
F36A2.13.2	F36A2.13.1,F36A2.13.2	2.66	18.16	21.09	12.64	19.57	14.22	13.83	15.18	18.15	8.51	21.53	20.81	2.93	23.81	10.23	8.41	15.92	14.4	17.12	23.19	10.08	11.24	0	13.85	10.7	39.36	5.57	5.47	12.68	21.4	11.99	20.12	21.1	16.8	16.73	17.13	15.46	31.24	5.83	25.63	3.14	8.91	17.66	12.83	2.24	23.62	14.61	13.93
Y17G7B.11	Y17G7B.11	0	9.28	14.38	0	9.43	7.43	0	1.24	5.13	0	0	9.49	3.99	0	0	2.46	0	0	0	22.02	7.88	0	0	0	0	0	2.17	0	0	3.57	0	0	6.04	0	0	0	7.29	9.48	4.92	2.94	0	0	0	0	1.43	0	0	12.62
C10A4.8	C10A4.8	0	0	0	0	7.35	0	0	0	0	0	18.39	0	1.24	9.3	0	0	1.88	0	0	7.35	0	0	0	1.11	0	0	0	0	3.7	0	0	0	0	11.29	20.33	0	1.26	0	0	0	0	0	6.3	0	13.34	0	8.48	0
C47E8.4c	C47E8.4c	0	0	7.45	10.96	6.48	3.7	0	0	15.93	0	0	0	0	0	21.9	3.31	0	0	0	6.45	0	0	0	2.88	0	0	0	4.83	6.39	0	21.42	2.87	0	0	0	10.78	0	2.58	13.37	0	0	0	16.46	0	0	7.09	0	0
F35B3.4	F35B3.4	65.92	14.88	0	8.7	7.56	0	0	17.75	0	42.87	30.72	0	1.28	11.94	43.79	3.93	17.37	12.7	55.27	35.26	12.59	8.93	6.26	19.31	0	17.01	55.18	97.63	13.94	0	61.9	20.48	16.98	11.61	13.07	8.61	0	0	0	0	10.81	0	0	0	0	97.79	13.95	0
K01D12.19	K01D12.19	0	0	0	0	0	0	0	0	0	0	0	0	0	0	0	10.91	0	0	0	0	0	0	0	0	0	0	0	0	0	0	0	0	0	0	0	0	0	0	0	0	0	0	0	0	0	0	0	0
R05D3.6	R05D3.6	81.22	102.18	198.98	167.46	154.84	138.99	28.12	213.96	42.53	27.17	159.34	182.78	495.85	89.77	178.38	178.56	116.2	97.81	94.69	67.87	82.6	59.75	130.85	81.83	189.06	69.63	173.54	86.54	81.58	128.55	67.7	95.31	84.83	206.13	167.09	63.18	125.75	121.01	156.38	91.51	156.86	142.07	70.93	98.13	177.93	119.25	34.01	76.04
Y10G11A.20	Y10G11A.20	0	0	0	0	0	0	0	0	0	0	0	0	0	0	0	0	0	0	0	0	0	0	0	0	0	0	0	0	0	0	0	0	0	0	0	0	0	0	0	0	0	0	0	0	0	0	0	0
Y7A9A.14	Y7A9A.14	0	0	0	0	0	0	0	0	0	0	0	0	0	0	0	0	0	0	0	0	0	0	0	0	0	0	0	0	0	0	0	0	0	0	0	0	0	0	0	0	0	0	0	0	0	0	0	0
F59H5.1	F59H5.1	0	4.94	8.62	3.65	0	2.99	13.16	0	0	0	0	0	0	0	0	1.75	1.29	0	0	0.84	0.84	0	0	1.14	4.27	4.98	3.48	4.49	0.42	5.74	3.34	2.29	0	0	2.59	0	0	2.7	0	0	0	0	2.89	0	0	3.27	0	0.56
F25B4.10	F25B4.10	0	0	0	0	0	0	0	0	0	0	0	0	0	0	0	0	0	0	0	0	0	0	0	0	0	0	0	0	0	0	0	0	0	0	0	0	0	0	0	0	0	0	0	0	0	0	0	0
C31H1.27	C31H1.27	0	0	0	0	0	0	0	0	0	0	0	0	0	0	0	0	0	0	0	0	0	0	0	0	0	0	0	0	0	0	0	0	0	0	0	0	0	0	0	0	0	0	0	0	0	0	0	0
C35D10.1.2	C35D10.1.1,C35D10.1.2	57.29	36.9	26.86	38.87	96.59	37.45	20.64	29.65	75.29	76.05	73.16	25.03	28.56	15.61	55.34	41.62	93.96	75.67	0	30.71	44.85	97.09	169.54	69.27	47.56	63.59	32.31	42.94	61.65	85.19	62.55	61.85	72.14	42.89	39.12	81.84	75.16	70.07	7.44	45.33	38.04	79.1	40.42	89.71	17.12	44.74	42.53	135.15
Y116A8A.121	Y116A8A.121	0	0	0	0	0	0	0	0	0	0	0	0	0	0	0	0	0	0	0	0	0	0	0	0	0	0	0	0	0	0	0	0	0	0	0	0	0	0	0	0	0	0	0	0	0	0	0	0
WBGene00077488	WBGene00077488	0	69.92	40.87	83.12	175.77	36.38	139.97	0	29.1	109.73	0	0	0	0	0	0	105.12	30.11	0	0	33.23	72.6	90.07	29.87	92.32	139.79	0	49.44	0	36.62	138.12	58.42	140.43	0	0	70.84	50.16	27.14	0	101.66	0	29.17	142.37	24.39	29.66	36.94	45.46	21.7
T09A12.2b	T09A12.2b	25.18	163.2	151.19	11.63	23.67	5.92	20.41	0	19.36	30.09	19.02	15.34	173.72	63.71	110.97	7	41.38	203.85	113.26	23.64	87.6	74.23	420.77	110.97	60.74	71.11	13.8	12.79	38.94	26.67	80.75	62.34	172.85	187.57	534.73	111.05	67.45	60.97	7.03	39.71	28.9	285.44	69.36	33.23	3.06	22.43	37.3	56.12
Y64G10A.203	Y64G10A.203	0	0	0	0	0	0	0	0	0	0	0	0	0	0	0	0	0	0	0	0	0	0	0	0	0	0	0	0	0	0	0	0	0	0	0	0	0	0	0	0	0	0	0	0	0	0	0	0
Y102A5D.12	Y102A5D.12	0	0	0	0	0	0	0	0	0	0	0	0	0	0	0	0	0	0	0	0	0	0	0	0	0	0	0	0	0	0	0	0	0	0	0	0	0	0	0	0	0	0	0	0	0	0	0	0
Y59A8B.4	Y59A8B.4	0	0	0	0	0	0	0	0	0	0	1.94	0	0	0	0	0	0	0	0	0	0	0	0	2.81	0	0	0	0	0	0	0	0	5.98	0	0	0	0	0	0	0	0	0	0	0	0	0	0	0
F02D10.15	F02D10.15	0	0	0	0	0	0	0	0	0	0	0	0	0	0	0	0	0	0	0	0	0	0	0	0	0	0	0	0	0	0	0	0	0	0	0	0	0	0	0	0	0	0	0	0	0	0	0	0
Y57G11C.163	Y57G11C.163	0	0	0	0	0	0	0	0	0	0	0	0	0	0	0	0	0	0	0	0	0	0	0	0	0	0	0	0	0	0	0	0	0	0	0	0	0	0	0	0	0	0	0	0	0	0	0	0
T12C9.6	T12C9.6	4.26	41.86	17.53	4.43	0	0	4.44	1.34	23.63	16.57	20.76	17.99	0	3.25	0	5.32	9.14	25.81	12.49	11.92	0	37.46	37.99	36.16	6.88	1.44	0	10.38	13.75	3.87	21.49	5.4	44.15	46.94	0	36.07	15.78	12.32	0	5.3	0	6.96	21.92	7.79	0	11.35	17.72	28.46
Y9C9A.93	Y9C9A.93	0	0	0	0	0	0	0	0	0	0	0	0	0	0	0	0	0	0	0	0	0	0	0	0	0	0	0	0	0	0	0	0	0	0	0	0	0	0	0	0	0	0	0	0	0	0	0	0
T06A10.80	T06A10.80	0	0	0	0	0	0	0	0	0	0	0	0	0	0	0	0	0	0	0	0	0	0	0	0	0	0	0	0	0	0	0	0	0	0	0	0	0	0	0	0	0	0	0	0	0	0	0	0
C41C4.4b	C41C4.4a,C41C4.4b	3.17	70.29	42.06	9.71	6.73	0	15.24	1.83	6.52	63.42	3.75	12.37	15.77	0	1.3	3.96	15.68	34.24	29.78	20	8.67	59.06	57.53	24.61	26.78	19.27	6.7	12.08	23.47	15.85	14.26	4.31	39.72	16.86	43.16	13.7	20.13	19.07	0	45.85	4.32	20.96	19.92	8.22	1.35	12.43	7.47	35.59
H32C10.74	H32C10.74	0	0	0	0	0	0	0	0	0	0	0	0	0	0	0	0	0	0	0	0	0	0	0	0	0	0	0	0	0	0	0	0	0	0	0	0	0	0	0	0	0	0	0	0	0	0	0	0
Y105C5A.471	Y105C5A.471	0	0	0	0	0	0	0	0	0	0	0	0	0	0	0	0	0	0	0	0	0	0	0	0	0	0	0	0	0	0	0	0	0	0	0	0	0	0	0	0	0	0	0	0	0	0	0	0
F55G7.t2	F55G7.t2	0	0	0	0	0	0	0	0	0	0	0	0	0	0	0	0	0	0	0	0	0	0	0	0	0	0	0	0	0	0	0	0	0	0	0	0	0	0	0	0	0	0	0	0	0	0	0	0
H12I19.65	H12I19.65	0	0	0	0	0	0	0	0	0	0	0	0	0	0	0	0	0	0	0	0	0	0	0	0	0	0	0	0	0	0	0	0	0	0	0	0	0	0	0	0	0	0	0	0	0	0	0	0
K10D6.2a	K10D6.2a,K10D6.2b,K10D6.2c	26.29	78.63	38.11	48.32	43.12	4.95	174.76	24.02	40.95	115.32	118.14	47.2	6.34	84.57	74.86	30.7	29.56	57.31	0	138.87	105.54	143.55	290.48	62.62	104.19	133.41	21.25	76.98	76.11	101.82	145.06	102.05	116.54	46.22	125.93	29.88	67.44	53.87	12.91	144.73	27.26	81.26	72.64	12.54	1.86	103.95	88.8	75.52
Y41E3.121	Y41E3.121	0	0	0	0	0	0	0	0	0	0	0	0	0	0	0	0	0	0	0	0	0	0	0	0	0	0	0	0	0	0	0	0	0	0	0	0	0	0	0	0	0	0	0	0	0	0	0	0
F21A9.1	F21A9.1	0	0	0	0	0	0	0	0	6.07	0	3.48	22.45	0	0	9.59	0	0	0	0	0	0	26.26	0	10	0	3.12	5.04	0	0	0	7.38	0	0	0	0	0	3.79	1.49	0	6.87	0	0	6.34	0	3.35	0	0	0
T04A6.5	T04A6.5	0	0	0	0	0	0	0	0	10.72	0	0	0	11.11	12.25	7.48	4.5	13.33	9.93	0	8.71	21.67	0	0	5.87	0	0	0	0	2.17	0	0	0	0	0	0	0	0	1.74	4.53	2.69	0	0	0	19.69	0	0	0	0
Y67H2A.7a	Y67H2A.7a,Y67H2A.7b	48.74	0.94	10.31	5.53	15.36	30.4	5.36	24.15	5.02	8.93	16.8	5.78	6.83	6.09	16.74	28.68	12.54	27.19	14.48	38.3	94.47	6.7	35.71	7.15	12.71	16.97	10.39	9.57	25.51	2.41	4.72	19.05	17.17	29.93	32.31	2.2	17.08	16.51	23.14	21.01	14.76	17.31	18.22	64.99	5.8	13.63	5.09	20.76
F56D1.17	F56D1.17	0	0	0	0	0	0	0	0	0	0	0	0	0	0	0	0	0	0	0	0	0	0	0	0	0	0	0	0	0	0	0	0	0	0	0	0	0	0	0	0	0	0	0	0	0	0	0	0
Y34B4A.16	Y34B4A.16	0	0	0	0	0	0	0	0	0	0	0	0	0	0	0	0	0	0	0	0	0	0	0	0	0	0	0	0	0	0	0	0	0	0	0	0	0	0	0	0	0	0	0	0	0	0	0	0
H03G16.6	H03G16.6	0	0	0	0	0	0	0	0	0	0	0	0	0	0	0	0	0	0	0	0	0	0	0	0	0	0	0	0	0	0	0	0	0	0	0	0	0	0	0	0	0	0	0	0	0	0	0	0
Y105C5B.888	Y105C5B.888	0	0	0	0	0	0	0	0	0	0	0	0	0	0	0	0	0	0	0	0	0	0	0	0	0	0	0	0	0	0	0	0	0	0	0	0	0	0	0	0	0	0	0	0	0	0	0	0
C53B7.3d.2	C53B7.3d.1,C53B7.3d.2	6847.03	583.25	4986.37	10116.8	4406.56	3388.64	3156.07	2593.66	10558	9734.65	3741.79	2518.45	8693.98	1879.4	511.32	3514.59	7905.97	20966.5	773.17	1410.21	1632.02	2014.03	3696.39	9487.63	3673.16	6977.26	2966.85	6887.65	9281.92	11126.5	11074.9	5677.56	8129.11	6958.44	5191.08	209.57	11246.4	8615.55	80.29	1940.51	481.5	8355.31	8415.51	1224.13	3773.69	8019.16	9285.02	6605.13
F21F3.3	F21F3.3	0	0	65.38	0	0	0	0	18.94	1.79	0	2.06	0	0	0	0	2.29	11.79	5.04	0	0	0	0	0	0	0	0	0	0	1.11	0	0	8.94	0	5.06	4.55	0	15.81	7.06	0	0	0	0	0	0	0	0	0	10.26
Y19D10A.15	Y19D10A.15	0	0	2.52	0	0	0	1.91	0	3.59	0	6.19	0	0	0	1.92	1.14	1.69	0	0	0	0	0	0	0	0	0	0	0	0	0	0	0.99	4.23	0	0	0	0	0	0	1.37	0	0	0	0	3.99	3.66	3.05	0
C47E12.1.2	C47E12.1.1,C47E12.1.2	215.99	129.15	59.05	177.7	180.04	72.25	155.48	57.26	82.98	70.17	91.57	135.88	28.88	257.72	242.2	78.79	154.43	114.49	581.2	168.46	304.05	332.73	146.2	158.85	93.73	191.81	66.07	118.49	136.34	176.73	108.93	127.79	73.94	33.36	196.62	170.64	99.65	64.44	38.77	83.28	85.41	86.82	179.64	27.31	89.1	151.9	78.21	11.51
Y51H4A.768	Y51H4A.768	0	0	0	0	0	0	0	0	0	0	0	0	0	0	0	0	0	0	0	0	0	0	0	0	0	0	0	0	0	0	0	0	0	0	0	0	0	0	0	0	0	0	0	0	0	0	0	0
EEED8.5	EEED8.5	0	10.27	17.31	4.1	10.44	0	11.42	6.62	8.95	8.5	23.56	5.52	1.85	10.56	9.68	5.2	5.62	21.47	0	6.28	3.15	28.62	23.92	10.44	4.8	5.33	4.35	6.81	7.96	0.6	8.69	5.72	18.03	11.96	16.16	9.96	9.2	7.8	1.64	14.05	0	14.94	9.46	9.23	6.69	2.33	1.46	10.54
Y37A1B.141	Y37A1B.141	0	0	0	0	0	0	0	0	0	0	0	0	0	0	0	0	0	0	0	0	0	0	0	0	0	0	0	0	0	0	0	0	0	0	0	0	0	0	0	0	0	0	0	0	0	0	0	0
C27H2.42	C27H2.42	0	0	0	0	0	0	0	0	0	0	0	0	0	0	0	0	0	0	0	0	0	0	0	0	0	0	0	0	0	0	0	0	0	0	0	0	0	0	0	0	0	0	0	0	0	0	0	0
DH11.6	DH11.6	0	0	0	0	0	0	0	0	0	0	0	0	0	0	0	0	0	0	0	0	0	0	0	0	0	0	0	0	0	0	0	0	0	0	0	0	0	0	0	0	0	0	0	0	0	0	0	0
C33D9.12	C33D9.12	0	0	0	0	0	0	0	0	0	0	0	0	0	0	0	0	0	0	0	0	0	0	0	0	0	0	0	0	0	0	0	0	0	0	0	0	0	0	0	0	0	0	0	0	0	0	0	0
C47B2.8	C47B2.8	0	0	0	2.96	58.54	10.04	20.78	2.68	0	0	6.46	0	40.29	0	0	0	0	0	0	0	0	0	0	10.83	0	0	0	0	18.96	0	18.27	17.03	3.32	0	0	3.9	17.61	6.9	0	0	0	0	8.83	0	6.22	9.52	0	0
C32A9.1	C32A9.1	0	0	0	0	0	0	0	3.86	0	0	0	0	0	0	0	5.13	0	0	0	0	0	0	0	0	0	0	0	0	0	0	9.83	0	0	0	0	0	0	0	0	0	0	0	0	0	0	0	0	0
R105.1	R105.1	0	0	3.51	0	0	0	0	0	0	0	0	0	0	0	0	0	0	11.21	0	0	0	0	0	0	0	0	0	0	0	0	0	0	0	0	0	0	0	0	0	7.59	0	0	0	0	0	0	0	0
C45E5.23	C45E5.23	0	0	0	0	0	0	0	0	0	0	0	0	0	0	0	0	0	0	0	0	0	0	0	0	0	0	0	0	0	0	0	0	0	0	0	0	0	0	0	0	0	0	0	0	0	0	0	0
C17H1.2	C17H1.2	0	0	0	2.89	0	0	0	0	0	0	0	0	0	0	0	0	0	15.37	0	0	0	0	0	0	6.72	0	0	0	0	0	0	0	0	0	0	0	0	0	0	0	0	0	0	0	0	0	0	0
R02E4.2	R02E4.2	13.78	5.92	39.03	22.57	22.06	18.91	0	1.57	3.28	0	22.58	33.33	0	17.18	54.24	12.53	9.23	18.41	0	0	66.26	0	0	12.68	8.09	15.26	2.76	15.28	0	31.86	5.33	55.38	0	13.84	4.15	0	4.13	0	4.19	14.96	6.47	4.92	1.72	61.1	20.06	11.14	6.95	2.68
R52.11	R52.11	0	0	0	0	0	0	0	0	0	0	0	0	0	0	0	0	0	0	0	0	0	0	0	0	0	0	0	0	0	0	0	0	0	0	0	0	0	0	0	0	0	0	0	0	0	0	0	0
LLC1.56	LLC1.56	0	0	0	0	0	0	0	0	0	0	0	0	0	0	0	0	0	0	0	0	0	0	0	0	0	0	0	0	0	0	0	0	0	0	0	0	0	0	0	0	0	0	0	0	0	0	0	0
T04A8.8	T04A8.8	2.27	0	0	7.85	0	2.14	1.57	2.85	8.88	0	3.4	10.95	7.36	6.91	0	0.94	5.56	7.5	7.98	50.78	14.53	9.01	0	4.1	0	0	12.47	0	0	0	3.61	4.93	0	4.17	9.38	10.38	8.4	0	3.78	0	9.76	0	0	0	4.95	14.11	2.52	1.21
H32C10.95	H32C10.95	0	0	0	0	0	0	0	0	0	0	0	0	0	0	0	0	0	0	0	0	0	0	0	0	0	0	0	0	0	0	0	0	0	0	0	0	0	0	0	0	0	0	0	0	0	0	0	0
C33B4.4	C33B4.4	0	0	0	0	9.49	10.97	0	7.34	7.77	15.32	0	7.19	2.42	0	0	0	3.62	2.16	0	0	0	0	0	4.25	0	11.92	0	0	0	0	3.14	2.12	0	0	0	0	4.83	5.69	0	0	0	7.79	0	7.13	0	2.61	0	0
Y105C5B.430	Y105C5B.430	0	0	0	0	0	0	0	0	0	0	0	0	0	0	0	0	0	0	0	0	0	0	0	0	0	0	0	0	0	0	0	0	0	0	0	0	0	0	0	0	0	0	0	0	0	0	0	0
Y73F8A.266	Y73F8A.266	0	0	0	0	0	0	0	0	0	0	0	0	0	0	0	0	0	0	0	0	0	0	0	0	0	0	0	0	0	0	0	0	0	0	0	0	0	0	0	0	0	0	0	0	0	0	0	0
Y64G10A.307	Y64G10A.307	0	0	0	0	0	0	0	0	0	0	0	0	0	0	0	0	0	0	0	0	0	0	0	0	0	0	0	0	0	0	0	0	0	0	0	0	0	0	0	0	0	0	0	0	0	0	0	0
W03F9.12	W03F9.12	0	0	0	0	0	0	0	0	0	0	0	0	0	0	0	0	0	0	0	0	0	0	0	0	0	0	0	0	0	0	0	0	0	0	0	0	0	0	0	0	0	0	0	0	0	0	0	0
F23H11.10	F23H11.10	0	0	0	0	0	0	0	0	0	0	0	0	0	0	0	0	0	0	0	0	0	0	0	0	0	0	0	0	0	0	0	0	0	0	0	0	0	0	0	0	0	0	0	0	0	0	0	0
C07A12.9	C07A12.9	0	0	0	0	0	7.96	0	0	0	0	0	22.21	0	12.86	0	0	0	0	0	0	0	0	0	0	0	0	0	10.58	0	0	0	0	0	0	0	0	0	0	0	0	0	0	0	0	0	0	0	0
F55C12.14	F55C12.14	0	0	0	0	0	0	0	0	0	0	0	0	0	0	0	0	0	0	0	0	0	0	0	0	0	0	0	0	0	0	0	0	0	0	0	0	0	0	0	0	0	0	0	0	0	0	0	0
F25E5.8b.2	F25E5.8b.1,F25E5.8b.2	9.18	1.36	1.58	3.04	22.52	10.82	64.63	5	43.58	28.53	7.19	14.78	2.11	38.16	11.04	16.75	10.27	13.53	23.59	34.36	32.36	18.94	0	19.65	15.58	34.98	10.55	29.42	18.36	3.98	43.36	20.36	55.9	4.89	18.16	76.29	29.99	40.12	8.77	13.04	4.57	11.48	61.57	10.14	0	18.27	26.26	17.83
ZK892.6	ZK892.6	0	0	0	0	0	0	0	0	0	0	0	0	0	0	0	0	0	0	0	0	0	0	0	0	0	0	0	0	6.2	0	0	0	0	0	0	0	0	0	0	0	0	0	0	0	0	0	0	20.55
Y4C6B.3a	Y4C6B.3a,Y4C6B.3b,Y4C6B.3c	0	0	3.99	4.89	0	4.21	4.9	1.16	0	4.46	0	0	0	0	0	0.7	2.16	0	0	1.34	0	0	0	11.32	0	0	0	0	2.1	3.05	10.68	0	3.99	0	18.31	0	0	1.73	1.4	8.85	0	0	8.97	2.15	0	0	5.73	0
F56D3.1.2	F56D3.1.1,F56D3.1.2	0	0	0	5.59	5.16	6.12	0	13.28	4.25	0	2.42	0	0	4.9	2.26	0	0	0	3.8	3.9	0	5.53	0	5.27	0	4.38	0	8.83	11.72	1.45	0	0	0	0	0	0.73	0	4.72	2.74	12.09	0	0	1.09	4.98	11.74	3.58	0.91	0
LLC1.67	LLC1.67	0	0	0	0	0	0	0	0	0	0	0	0	0	0	0	0	0	0	0	0	0	0	0	0	0	0	0	0	0	0	0	0	0	0	0	0	0	0	0	0	0	0	0	0	0	0	0	0
F16F9.7	F16F9.7	0	0	0	0	0	0	0	0	0	0	0	0	0	0	0	0	0	0	0	0	0	0	0	0	0	0	0	0	0	0	0	0	0	0	0	0	0	0	0	0	0	0	0	0	0	0	0	0
K08D10.8	K08D10.8	0	0	0	0	0	0	0	0	0	0	0	0	0	0	0	0	0	0	0	0	0	0	0	0	0	0	0	0	0	0	0	0	0	5.11	0	1.27	0	0	0	0	0	0	0	0	0	0	0	0
R03A10.2	R03A10.2	121.31	129.69	258.16	79.21	197.3	311.73	98.27	261.45	148.13	269.29	256.36	273.86	883.03	462.86	289.04	230.54	329.83	216.03	410.76	76.44	341.56	324.83	362.79	220.14	188.34	187.66	191.07	422.82	206.38	287.23	192.24	287.82	228.27	191.27	275.49	131.55	213.86	144.25	124.68	218.34	324.68	234.01	255.98	237.63	274.82	294.83	224.74	122.55
Y73B6BL.126	Y73B6BL.126	0	0	0	0	0	0	0	0	0	0	0	0	0	0	0	0	0	0	0	0	0	0	0	0	0	0	0	0	0	0	0	0	0	0	0	0	0	0	0	0	0	0	0	0	0	0	0	0
Y105C5B.1215	Y105C5B.1215	0	0	0	0	0	0	0	0	0	0	0	0	0	0	0	0	0	0	0	0	0	0	0	0	0	0	0	0	0	0	0	0	0	0	0	0	0	0	0	0	0	0	0	0	0	0	0	0
C29E6.14	C29E6.14	0	0	0	0	0	0	0	0	0	0	0	0	0	0	0	0	0	0	0	0	0	0	0	0	0	0	0	0	0	0	0	0	0	0	0	0	0	0	0	0	0	0	0	0	0	0	0	0
C04A11.t1	C04A11.t1	0	0	0	0	0	0	0	0	0	0	0	0	0	0	0	0	0	0	0	0	0	0	0	0	0	0	0	0	0	0	0	0	0	0	0	0	0	0	0	0	0	0	0	0	0	0	0	0
C46C2.10	C46C2.10	0	0	0	0	0	0	0	0	0	0	0	0	0	0	0	0	0	0	0	0	0	0	0	0	0	0	0	0	0	0	0	0	0	0	0	0	0	0	0	0	0	0	0	0	0	0	0	0
Y32F6B.1	Y32F6B.1	0	78.12	4.59	16.78	8.82	0.48	8.41	2.54	3.93	46.32	0	8.48	1.22	6.93	4.24	1.68	5.55	2.59	10.65	7.23	5.65	15.98	12.92	10.55	13.9	8.17	1.11	3.07	2.44	0.92	9.07	3.29	22.32	38.62	58.78	18.5	9.55	8.41	0.84	14.04	4.34	0	6.22	3.69	0	5.37	7.27	7.55
C39H7.43	C39H7.43	0	0	0	0	0	0	0	0	0	0	0	0	0	0	0	0	0	0	0	0	0	0	0	0	0	0	0	0	0	0	0	0	0	0	0	0	0	0	0	0	0	0	0	0	0	0	0	0
Y82E9BR.17a	Y82E9BR.17a,Y82E9BR.17b.1,Y82E9BR.17b.2	0	0	1.57	0	0	0	0	0	0	0	0	10	0	2.48	1.2	2.08	0	0	12.74	2.62	32.77	0	0	0	0	0	6.41	0	1.32	0	0	0	2.64	6.05	0	0	5.53	6.16	0	0	0	1.12	0	0	0	0	0	1.75
R04B3.6	R04B3.6	0	0	0	0	0	0	0	0	0	0	0	0	0	0	0	0	0	0	0	0	0	0	0	0	0	0	0	0	9.28	0	0	0	0	0	0	0	0	7.67	0	0	0	0	0	0	0	0	0	0
F23B2.16	F23B2.16	0	0	0	0	0	0	0	0	0	0	0	0	0	0	0	0	0	0	0	0	0	0	0	0	0	0	0	0	0	0	0	0	0	0	0	0	0	0	0	0	0	0	0	0	0	0	0	0
H35B03.11	H35B03.11	0	0	0	0	0	0	0	0	0	0	0	0	0	0	0	0	0	0	0	0	0	0	0	0	0	0	0	0	0	0	0	0	0	0	0	0	0	0	0	0	0	0	0	0	0	0	0	0
AC8.7	AC8.7	0	0	11.03	0	3.21	3.75	0	0	2.62	0	3.01	0	0	0	0	0	9.82	1.47	0	12.82	6.4	2.27	3.99	0	0	5.4	4.37	0	0	0	8.51	0	0	0	0	0	0	0	0	0	3.43	0	0	2.43	0	1.77	2.21	2.13
F08E10.1	F08E10.1	0	0	0	0	0	0	0	0	0	0	0	0	0	0	0	0	0	0	0	0	0	0	0	0	0	0	0	0	0	0	0	0	0	0	0	0	0	0	0	0	0	0	0	0	0	0	0	0
Y73F8A.1128	Y73F8A.1128	0	0	0	0	0	0	0	0	0	0	0	0	0	0	0	0	0	0	0	0	0	0	0	0	0	0	0	0	0	0	0	0	0	0	0	0	0	0	0	0	0	0	0	0	0	0	0	0
ZC239.12	ZC239.12	0	0	0	0	0	0	0	0	0	0	0	0	0	0	0	0	0	0	0	0	0	0	0	2.28	0	0	0	0	0	2.86	0	0	0	0	0	1.44	0	0	0	0	0	0	0	0	0	0	0	0
ZK849.1	ZK849.1	0	0	0	0	0	0	0	0	0	0	0	0	0	0	6.71	0	0	3.53	0	0	0	0	0	0	0	0	0	0	0	2.18	0	0	1.85	0	0	0	0	0	0	0	0	0	0	0	0	0	0	0
C50B6.7	C50B6.7	31.78	0.94	1.09	0	0	1.14	26.68	0.75	6.24	46.61	0	12.98	0.48	4.58	0	0	2.94	1.76	56.36	33.5	5.76	0	15.39	0.87	18.48	0	2.65	9.51	6.78	0	8.26	3.48	10.09	0	0.99	13.76	0	10.78	0	12.53	27.9	0	0	21.97	1.75	0.53	0	0.64
Pseudogene:Y67D2.t2	Pseudogene:Y67D2.t2	0	0	0	0	0	0	0	0	0	0	0	0	0	0	0	0	0	0	0	0	0	0	0	0	0	0	0	0	0	0	0	0	0	0	0	0	0	0	0	0	0	0	0	0	0	0	0	0
C44C1.5a.2	C44C1.5a.1,C44C1.5a.2,C44C1.5b.2	0	0	0	0	8.51	0	0	0	0	26.33	0	5.1	0	0	0	0	0	0	0	0	0	0	0	0	0	0	0	0	0	0	0	0	0	0	0	0	0	10.2	0	0	0	0	0	0	0	0	3.85	0
C09G12.8b	C09G12.8a,C09G12.8b	5.87	1.32	11.34	3.7	2.68	0.79	0	9.87	1.09	0	0	4.04	1.36	7.9	0	7.38	5.34	2.69	0	0	13.43	3.8	0	1.21	0	0	1.85	7.35	1.35	1.52	1.78	0.61	6.69	22.81	11.36	3.21	4.27	1.62	4.46	0	10.64	0	0	0	14.87	9.08	5.76	1.96
C54E10.6	C54E10.6	27.52	0	0	32.59	6.42	3.66	21.83	4.91	36.83	5.16	0	29.18	39.32	17.76	21.7	6.56	9.76	5.8	9.21	31.94	25.32	18.09	8.03	2.86	0	0	8.55	9.58	6.33	0	8.49	2.84	0	0	26.97	0	12.96	20.44	6.62	7.84	0	15.83	10.87	28.65	0	0	4.37	0
Y105C5A.804	Y105C5A.804	0	0	0	0	0	0	0	0	0	0	0	0	0	0	0	0	0	0	0	0	0	0	0	0	0	0	0	0	0	0	0	0	0	0	0	0	0	0	0	0	0	0	0	0	0	0	0	0
R90.5a	R90.5a,R90.5b,R90.5c	0	11.68	15.17	13.87	26.45	3.45	28.27	1.09	2.33	36.77	42.33	4.5	0	35.47	55.05	2.21	10.08	0	91.45	0	73.23	32.64	25.39	20.55	0	19.04	8.42	0	3.85	38.78	32.26	11.86	0	0	26.8	0	18.2	27.64	4.64	11.2	0	33.51	6.55	0	13.6	9.55	12.21	5.81
Y105C5B.1204	Y105C5B.1204	0	0	0	0	0	0	0	0	0	0	0	0	0	0	0	0	0	0	0	0	0	0	0	0	0	0	0	0	0	0	0	0	0	0	0	0	0	0	0	0	0	0	0	0	0	0	0	0
T02E1.8a	T02E1.8a,T02E1.8b	1.97	0	0	48.4	50.63	0	0	22.63	5.19	0	0	0	11.6	0	0	19.99	11.13	0	4.63	0	44.81	0	26.04	15.34	0	22.92	0	15.81	9.79	54.24	9.66	13.68	0	0	0	19.02	8.12	1.27	0	0	33.93	6.75	2.71	64.84	10.27	17.84	3.46	30.18
H02K04.2	H02K04.2	0	0	0	0	0	0	0	0	0	0	0	0	0	0	0	0	0	0	0	0	0	0	0	0	0	0	0	0	0	0	0	0	0	0	0	0	0	0	0	0	0	0	0	0	0	0	0	0
C08B6.9	C08B6.9	8.63	13.59	23.7	14.96	3.45	5.1	0	0	4.23	18.21	9.72	15.64	0	19.75	3.02	3.6	13.24	11.9	32.94	6.91	13.84	40.44	0	29.65	15.71	11.68	0	17.11	12.2	19.61	21.79	14.08	29.86	19.84	23.22	24.71	24.01	15.27	7.21	0	18.59	12.71	16.31	2.63	1.57	9.6	14.38	17.32
C17C3.24.2	C17C3.24.1,C17C3.24.2	0	0	0	0	0	0	0	0	0	0	0	0	0	0	0	0	0	0	0	0	0	0	0	0	0	0	0	0	0	18.48	0	0	0	0	0	0	0	0	0	0	0	0	0	0	0	0	0	0
Y71H10B.1c	Y71H10B.1a.1,Y71H10B.1a.2,Y71H10B.1b,Y71H10B.1c	30.67	34.28	40.89	18.65	157.22	12.66	114.66	29	93.36	52.83	58.44	1.52	5.95	0	6.82	21.67	17.06	28.55	2.94	3.87	34.13	71.76	0	35.46	20.83	41.76	16.19	34.67	56.01	69.53	60.59	54.71	14	22.4	15.05	0.53	74.53	45.65	21.04	36.19	18.87	7.85	24.86	23.74	41.25	34	45.1	46.08
F25H5.1f	F25H5.1b,F25H5.1f	54.59	124.46	132.36	24.68	82.94	13.29	65.99	26.41	71.72	88.72	54.53	63.71	5.89	57.58	32.77	39.09	35.3	126.89	95.79	26.94	19.7	47.64	43.54	155.48	15.16	103.27	17.73	71.34	79.92	42.32	119.37	68.69	238.71	103.7	283.47	36.45	97.49	138.83	7.91	43.79	64.64	246.04	41.23	22.69	39.02	47.05	64.81	19.09
C06E4.8	C06E4.8	0	0	0	0	0	0	0	0	0	0	0	0	0	0	0	0	0	2.37	0	0	0	0	0	0	0	0	0	0	0	0	0	0	7.46	0	2.68	0	0	0	0	0	0	0	0	0	0	0	0	0
Y4C6B.11	Y4C6B.11	0	0	0	0	0	0	0	0	0	0	0	0	0	0	0	0	0	0	0	0	0	0	0	0	0	0	0	0	0	0	0	0	0	0	0	0	0	0	0	0	0	0	0	0	0	0	0	0
F56A3.3a.1	F56A3.3a.1,F56A3.3a.2,F56A3.3b	12.58	24.41	13.62	3.35	3.83	7.82	44.66	7.02	7.63	13.49	24.72	5.68	0	0.82	13.52	2.45	13.16	2.95	0	17.05	11.56	0	0	11.4	0	25.57	8.77	19.28	10.56	4.38	9.82	17.54	17.81	3.89	15.78	2.83	3.93	8.7	5.21	5.5	8.62	9.74	10.89	0.98	0.78	14.42	16.14	0
F28E10.2b	F28E10.2a,F28E10.2b	0	77.97	7.12	30.92	83.28	31.18	63.8	9.69	57.95	72.54	40.04	13.54	21.73	24.82	42.54	8.59	25.84	15.15	74.6	50.96	28.22	23.92	114.59	100.3	26.4	46.53	6.6	1.58	20.1	57.64	21.01	37.03	47.06	9.54	59.26	7.48	108.54	35.92	17.22	24.83	0	45.16	24.77	8.9	0	58	90.53	2.77
WBGene00219618	WBGene00219618	0	0	0	0	0	0	0	0	0	0	0	0	0	0	0	0	0	0	0	0	0	0	0	0	0	0	0	0	0	0	3.68	0	0	0	0	0	0	0	0	0	0	0	0	0	0	0	0	0
F58G6.12	F58G6.12	0	0	0	0	0	0	0	0	0	0	0	0	0	0	0	0	0	0	0	0	0	0	0	0	0	0	0	0	0	0	0	0	0	0	0	0	0	0	0	0	0	0	0	0	0	0	0	0
W04G5.6	W04G5.6	0	0	0	0	0	0	0	0	0	0	0	0	0	0	0	0	0	8.38	0	0	0	0	0	0	0	1.54	0	0	0.92	0	0	0	5.26	0	0	0	0.94	3.67	0	0	0	0	0	0	0	0	0	0
F41D9.t3	F41D9.t3	0	0	0	0	0	0	0	0	0	0	0	0	0	0	0	0	0	0	0	0	0	0	0	0	0	0	0	0	0	0	0	0	0	0	0	0	0	0	0	0	0	0	0	0	0	0	0	0
T10H9.10	T10H9.10	12.4	0	0	0	0	0	0	0	0	0	0	0	0	0	0	0	0	0	0	0	0	14.67	0	0	0	17.05	0	0	0	0	0	0	0	0	0	0	0	0	0	0	0	0	0	0	0	0	0	0
F38A6.6	F38A6.6	0	0	0	0	0	0	0	0	0	0	0	37.87	0	0	0	0	0	0	0	0	0	0	0	0	0	0	0	0	0	0	0	0	0	0	0	0	0	0	0	0	0	0	20.37	0	0	13.19	0	0
T02C1.1	T02C1.1	0	0	0	0	0	0	0	3.3	0	0	0	0	0	0	10.98	0	0	0	0	0	0	0	0	0	0	3.58	0	0	0	4.78	2.83	0	12.36	19.77	26.7	0	2.17	1.71	0	0	0	0	0	0	0	2.35	0	0
C08F11.36	C08F11.36	0	0	0	0	0	0	0	0	0	0	0	0	0	0	0	0	0	0	0	0	0	0	0	0	0	0	0	0	0	0	0	0	0	0	0	0	0	0	0	0	0	0	0	0	0	0	0	0
Y105C5B.1114	Y105C5B.1114	0	0	0	0	0	0	0	0	0	0	0	0	0	0	0	0	0	0	0	0	0	0	0	0	0	0	0	0	0	0	0	0	0	0	0	0	0	0	0	0	0	0	0	0	0	0	0	0
Y116A8C.370	Y116A8C.370	0	0	0	0	0	0	0	0	0	0	0	0	0	0	0	0	0	0	0	0	0	0	0	0	0	0	0	0	0	0	0	0	0	0	0	0	0	0	0	0	0	0	0	0	0	0	0	0
F55C9.6	F55C9.6	0	0	0	0	0	0	0	0	0	0	0	0	0	0	0	0	0	0	0	0	0	0	0	0	0	0	0	0	0	0	0	0	0	0	0	0	2.83	0	0	0	0	0	0	0	0	0	0	0
R05G6.14	R05G6.14	0	0	0	0	0	0	0	0	0	0	0	0	0	0	0	0	0	0	0	0	0	0	0	0	0	0	0	0	0	0	0	0	0	0	0	0	0	0	0	0	0	0	0	0	0	0	0	0
Y57G11A.116	Y57G11A.116	0	0	0	0	0	0	0	0	0	0	0	0	0	0	0	0	0	0	0	0	0	0	0	0	0	0	0	0	0	0	0	0	0	0	0	0	0	0	0	0	0	0	0	0	0	0	0	0
Y67D2.4a	Y67D2.4a,Y67D2.4b	9.16	3.61	4.19	3.18	5.5	0	4.77	8.64	13.01	2.97	24.07	0	0	0	8	0	0	14.57	0	0	18.35	13.01	0	4.14	5.55	16.51	2.52	0	5.55	0	10.56	6.34	3.52	4.21	0	0	3.77	11.54	0	9.12	0	1.5	7.87	12.57	0	6.11	8.45	7.35
T13A10.59	T13A10.59	0	0	0	0	0	0	0	0	0	0	0	0	0	0	0	0	0	0	0	0	0	0	0	0	0	0	0	0	0	0	0	0	0	0	0	0	0	0	0	0	0	0	0	0	0	0	0	0
F46F5.14	F46F5.14	0	0	0	0	0	0	0	0	0	0	0	0	0	0	1.64	0	0	0	0	0	0	0	0	0	0	0	0	0	0	0	0	0	0	4.31	0	0	0	0	0	0	0	0	0	0	0	0	0	0
Y67A10A.33	Y67A10A.33	0	0	0	0	0	0	0	0	0	0	0	0	0	0	0	0	0	0	0	0	0	0	0	0	0	0	0	0	0	0	0	0	0	0	0	0	0	0	0	0	0	0	0	0	0	0	0	0
T05A1.13	T05A1.13	0	0	0	0	0	0	0	0	0	0	0	0	0	0	0	0	0	0	0	0	0	0	0	0	0	0	0	0	0	0	0	0	0	0	0	0	0	0	0	0	0	0	0	0	0	0	0	0
Y105C5B.805	Y105C5B.805	0	0	0	0	0	0	0	0	0	0	0	0	0	0	0	0	0	0	0	0	0	0	0	0	0	0	0	0	0	0	0	0	0	0	0	0	0	0	0	0	0	0	0	0	0	0	0	0
C49D10.4	C49D10.4	0	0	0	0	0	0	0	0	0	0	0	0	0	0	0	0	0	0	0	0	0	0	0	0	0	0	0	0	0	0	0	0	0	4.8	0	0	0	0	0	0	0	0	0	0	0	0	0	0
C27H2.35	C27H2.35	0	0	0	0	0	0	0	0	0	0	0	0	0	0	0	0	0	0	0	0	0	0	0	0	0	0	0	0	0	0	0	0	0	0	0	0	0	0	0	0	0	0	0	0	0	0	0	0
Y51H4A.9	Y51H4A.9	0	0	0	0	1.9	0	0	0	0	0	0	0	0	0	0	0	0	0	0	0	0	0	0	0	0	0	0	0	3.84	0	0	0	1.83	0	1.97	0	0	0	0	1.18	0	0	0	0	0	0	1.32	0
Y105C5B.1356	Y105C5B.1356	0	0	0	0	0	0	0	0	0	0	0	0	0	0	0	0	0	0	0	0	0	0	0	0	0	0	0	0	0	0	0	0	0	0	0	0	0	0	0	0	0	0	0	0	0	0	0	0
C47B2.3.1	C47B2.3.1,C47B2.3.2,C47B2.3.3	81.22	53.14	51.98	57.18	31.32	64.13	35.62	39.34	27.41	33.84	62.06	111.38	61.83	45.73	125.46	76.85	30.93	56.64	95.21	40.62	66.83	24.93	26.97	31.58	36.13	37.88	69.27	51.46	24.82	42.38	13.57	45.91	42.14	21.27	45.18	48.22	29.57	31.26	124.75	56.81	63.08	47.72	35.62	64.16	72.52	51.49	41.65	15.98
T10H10.4	T10H10.4	0	0	0	0	0	0	0	0	0	0	0	0	0	0	0	0	0	0	0	0	0	0	0	0	0	0	0	0	0	0	0	0	0	0	0	0	0	0	0	0	0	0	0	0	0	0	0	0
C18A3.8	C18A3.8	0	0	0	0	0	0	0	0	0	0	0	3.71	0	0	0	0	0	0	7.18	0	2.45	0	0	0	0	0	0	0	0	0	0	0	0	0	5.09	0	3.78	0	0	0	0	0	0	0	0	0	0	0
C39H7.57	C39H7.57	0	0	0	0	0	0	0	0	0	0	0	0	0	0	0	0	0	0	0	0	0	0	0	0	0	0	0	0	0	0	0	0	0	0	0	0	0	0	0	0	0	0	0	0	0	0	0	0
Y41D4B.24	Y41D4B.24	0	10.3	0	0	0	0	1.52	0	0	0	0	0	0	0	0	0	0	7.22	0	0	0	0	0	0	0	0	0	0	15.86	0	0	0	8.39	4.01	1.81	0	8.99	2.11	0	0	1.88	0	0	22.63	0	0	0	0
Y73F8A.977	Y73F8A.977	0	0	0	0	0	0	0	0	0	0	0	0	0	0	0	0	0	0	0	0	0	0	0	0	0	0	0	0	0	0	0	0	0	0	0	0	0	0	0	0	0	0	0	0	0	0	0	0
Y105C5A.561	Y105C5A.561	0	0	0	0	0	0	0	0	0	0	0	0	0	0	0	0	0	0	0	0	0	0	0	0	0	0	0	0	0	0	0	0	0	0	0	0	0	0	0	0	0	0	0	0	0	0	0	0
K08H10.16	K08H10.16	0	0	0	0	0	0	0	0	0	0	0	0	0	0	0	0	0	0	0	0	0	0	0	0	0	0	0	0	0	0	0	0	0	0	0	0	0	0	0	0	0	0	0	0	0	0	0	0
Y51H4A.804	Y51H4A.804	0	0	0	0	0	0	0	0	0	0	0	0	0	0	0	0	0	0	0	0	0	0	0	0	0	0	0	0	0	0	0	0	0	0	0	0	0	0	0	0	0	0	0	0	0	0	0	0
C44B11.1	C44B11.1	0	0	0	0	0	0	0	0	2.99	0	0	0	0	0	0	0	11.17	0	0	0	0	0	0	0	0	0	14.88	0	0	0	2.42	4.92	0	0	3.8	0	0	0	0	6.76	0	0	0	0	3.3	0	0	0
F26D2.10	F26D2.10	0	0	0	0	0	0	0	0	0	0	0	0	0	0	0	0	0	0	0	0	0	0	0	0	0	0	0	0	0	0	0	0	0	0	0	0	0	0	0	0	0.62	0	0	0	0	0	0.8	0
Pseudogene:F43D2.2	Pseudogene:F43D2.2	0	0	0	0	0	0	0	0	0	0	0	0	0	0	0	0	0	0	0	0	0	0	0	0	0	0	0	0	0	0	0	0	1.39	0	0	0	0	0	0	0	0	0	0	0	0	0	0	0
Y37A1B.228	Y37A1B.228	0	0	0	0	0	0	0	0	0	0	0	0	0	0	0	0	0	0	0	0	0	0	0	0	0	0	0	0	0	0	0	0	0	0	0	0	0	0	0	0	0	0	0	0	0	0	0	0
M01B2.9	M01B2.9	0	0	0	0	0	0	0	0	0	0	0	0	0	0	0	0	0	0	0	0	0	0	2.88	0	0	0	0	3.53	1.17	0	0	0	0	10.68	0	0	0	0	0	0	0	0	0	0	0	0	0	0
ZK973.9	ZK973.9	0	33.77	5.61	19.05	9.8	23.03	8.49	5.76	12.02	0	0	7.41	6.22	0	23.44	40.75	24.41	14.6	3.58	2.45	0	0	0	16.58	17.24	8.27	16.78	1.86	3.7	0	8.14	1.11	23.59	33.88	5.08	0	5.03	13.77	12.77	1.52	7.89	66.21	2.1	0	6.67	10.87	6.78	4.9
D1081.15	D1081.15	0	0	0	0	0	0	0	0	0	0	0	0	0	0	0	0	0	0	0	0	0	0	0	0	0	0	0	0	0	0	0	0	0	0	0	0	0	0	0	0	0	0	0	0	0	0	0	0
Y5H2B.3	Y5H2B.3	0	0	0	0	0	0	0	0	0	0	0	0	0	0	0	0	0	0	0	0	0	0	0	0	0	0	0	0	0	0	0	0	0	0	0	0	0	0	6.18	0	0	0	0	0	0	0	2.05	0
Y48A6C.5a	Y48A6C.5a,Y48A6C.5b	1.88	3.08	0	0	0	0	0	0	0	0	0	0	0	0	0	0	0	3.49	0	3.01	0	0	0	1.36	0	0	2.16	0	0	0	0	0	0	13.81	0	0	0	1.84	0	0	0	0	0	1.1	0	2.47	0	2.01
F38C2.51	F38C2.51	0	0	0	0	0	0	0	0	0	0	0	0	0	0	0	0	0	0	0	0	0	0	0	0	0	0	0	0	0	0	0	0	0	0	0	0	0	0	0	0	0	0	0	0	0	0	0	0
Y105C5A.1242	Y105C5A.1242	0	0	0	0	0	0	0	0	0	0	0	0	0	0	0	0	0	0	0	0	0	0	0	0	0	0	0	0	0	0	0	0	0	0	0	0	0	0	0	0	0	0	0	0	0	0	0	0
C25F6.3	C25F6.3	86.96	23.3	56.29	28.27	105.94	75	125.82	62.16	56.47	113.57	67.35	51.74	18.33	33.56	32.42	51.61	41.22	18.13	12.89	12.49	47.03	48.34	7.72	42.72	82.68	51.89	60.55	70.28	56.03	77.66	77.14	67.06	89.66	72.82	36.64	8.64	52.93	35.19	48.3	88.86	38.48	29.04	34.38	70.81	33.65	49.41	46.96	30.17
T22H6.7	T22H6.7	94.01	695.39	489.6	514.87	182.51	628.51	480.93	420.88	208.43	835.58	532.56	458.27	2130.23	768.56	460.77	263.76	474.09	237.43	416.12	319.83	349.93	358.44	2125.7	495.29	855.3	315.69	1077.14	1101.86	675.72	841.84	632.77	156.34	558.08	1202.09	1193.31	368.38	433.16	154.53	118.14	425.64	625.34	265.32	497.29	192.6	780.93	702.41	234.98	578.25
K10G9.2	K10G9.2	23.76	1.87	4.35	0	11.41	3.36	0	0	1.55	0	0	11.49	0	7.24	0	3.96	1.46	0.87	0	0	0	0	0	7.73	0	9.65	5.23	1.45	2.88	2.16	5.05	0	3.66	0	0	13.05	0	0.76	0	1.18	0	6.22	0	0	6.92	5.28	6.6	0
Y37E11B.6	Y37E11B.6	18.27	12.48	14.53	0	0	12.24	0	6.54	6.91	0	23.72	0	21.49	0	18.12	4.35	12.89	1.92	0	21.06	20.97	0	0	3.78	16.74	3.54	0	0	2.1	18.95	2.8	1.89	8.16	9.78	13.21	2.38	4.3	6.75	13.14	2.6	0	24.24	3.6	9.53	19	4.65	0	0
Y57G11A.177	Y57G11A.177	0	0	0	0	0	0	0	0	0	0	0	0	0	0	0	0	0	0	0	0	0	0	0	0	0	0	0	0	0	0	0	0	0	0	0	0	0	0	0	0	0	0	0	0	0	0	0	0
W04E12.2	W04E12.2	0	0	25.89	0	0	0	0	0	0	0	0	0	0	0	0	0	0	0	0	0	0	0	0	0	0	0	0	0	0	0	0	0	0	0	0	0	0	0	0	0	0	0	0	0	0	0	0	0
H08M01.78	H08M01.78	0	0	0	0	0	0	0	0	0	0	0	0	0	0	0	0	0	0	0	0	0	0	0	0	0	0	0	0	0	0	0	0	0	0	0	0	0	0	0	0	0	0	0	0	0	0	0	0
W03D8.13	W03D8.13	0	0	0	0	0	0	0	0	0	0	0	0	0	0	0	0	0	14.63	0	0	0	0	0	0	0	0	0	0	0	0	0	0	0	0	0	0	0	13.18	0	0	0	0	0	0	0	0	0	0
Y57G11C.1082	Y57G11C.1082	0	0	0	0	0	0	0	0	0	0	0	0	0	0	0	0	0	0	0	0	0	0	0	0	0	0	0	0	0	0	0	0	0	0	0	0	0	0	0	0	0	0	0	0	0	0	0	0
Y54G11A.5.2	Y54G11A.5.1,Y54G11A.5.2	74.24	71.83	108.94	82.75	78.26	132.06	48.78	88.36	40.5	75.24	25.7	29.6	1.33	80.98	148.56	72.91	103.12	104.4	88.19	143.47	162.21	88.02	50.13	67.87	30.41	94.97	52.3	105.6	84.47	57.9	48.57	78.16	48.81	113.65	29.54	96.72	127.18	411.47	46.22	95.13	133.68	46.87	31.44	43.85	78.5	98.75	129.64	72.54
Y105C5A.406	Y105C5A.406	0	0	0	0	0	0	0	0	0	0	0	0	0	0	0	0	0	0	0	0	0	0	0	0	0	0	0	0	0	0	0	0	0	0	0	0	0	0	0	0	0	0	0	0	0	0	0	0
Y41D4B.14	Y41D4B.14	20.19	20.1	9.36	10.48	0	9.47	0	0	0	26.36	11.46	0	20.77	42.06	28.04	2.11	6.23	7.43	29.6	4.07	0	14.43	5.08	10.98	32.39	13.69	0	3.08	4.07	13.74	5.41	3.66	0	28.35	4.25	89.65	0	6.53	0	22.63	4.34	13.38	17.39	3.07	0	0	0	29.69
Y39A1A.22	Y39A1A.22	0	0	5.64	3.43	4.93	0	0	0	3.22	2.4	0	0	3.5	0	0	2.58	1.52	4.09	5.81	0	16.84	0	19.54	4.02	4.01	0.84	8.19	0	14.49	0	0	0	2.84	0	0	0	2.55	1.99	0	1.85	0	0	0	0	0	0.55	0.69	0
W06A7.6	W06A7.6	0	0	0	0	0	0	0	0	0	0	0	0	0	0	0	0	0	0	0	0	0	0	0	0	0	0	0	0	0	0	0	0	0	0	0	0	0	0	0	0	0	0	0	0	0	0	0	0
T04B2.9	T04B2.9	0	0	0	0	0	0	0	0	0	0	0	0	0	0	0	0	0	0	0	0	0	0	0	0	0	0	0	0	0	0	0	0	0	0	0	0	0	0	0	0	0	0	0	0	0	0	0	0
W04G3.13	W04G3.13	0	0	7.2	0	0	0	15.99	0	5.13	0	0	0	0	0	0	0	0	0	0	0	0	0	0	0	0	0	0	4.67	0	0	0	0	0	0	0	0	6.33	0	0	0	13.2	0	0	0	0	3.43	0	0
R10D12.15b	R10D12.15a,R10D12.15b	0	0	0	0	0	0	0	0	0	0	0	0	0	0	0	0	0	0	0	0	0	0	0	0	0	0	0	0	0	0	0	0	0	3.5	0	0	0	0	0	0	0	0	0	0	0	0	2.14	0
C02F4.2c	C02F4.2a,C02F4.2b,C02F4.2c	98.57	87.68	93.22	73.97	162.05	97.15	157.97	109.86	184.15	101.27	138.43	66.58	0	62.75	52.32	157.36	215.31	95.91	143.21	163.86	85.55	187.93	113.23	111.84	37	209.86	63.12	96.23	198.64	28.86	144.21	163.41	92.79	130.41	63.35	186.69	184.02	127.83	83.78	268.87	117.31	157.78	92.48	105.21	126.24	139.68	207.15	92.7
Y111B2A.35	Y111B2A.35	0	0	0	0	0	0	0	0	0	0	0	0	0	0	0	0	0	0	0	0	0	0	0	0	0	0	0	0	0	0	0	0	0	0	0	0	0	0	0	0	0	0	0	0	0	0	0	0
C30C11.2	C30C11.2	70.86	5.62	7.83	15.89	12.56	8.13	58.71	15.31	8.39	5.57	31.09	8.62	2.9	20.78	1	16.71	26.31	23.67	15.13	18.29	13.76	23.53	12.73	8.28	3.48	14.52	4.74	28.82	24.86	13.01	7.59	17.13	2.19	5.24	25.95	18.39	15.33	11.5	5.97	27.07	38.23	11.2	7.86	20.1	17.72	12.09	15.89	1.53
M03D4.75	M03D4.75	0	0	0	0	0	0	0	0	0	0	0	0	0	0	0	0	0	0	0	0	0	0	0	0	0	0	0	0	0	0	0	0	0	0	0	0	0	0	0	0	0	0	0	0	0	0	0	0
Y116A8C.388	Y116A8C.388	0	0	0	0	0	0	0	0	0	0	0	0	0	0	0	0	0	0	0	0	0	0	0	0	0	0	0	0	0	0	0	0	0	0	0	0	0	0	0	0	0	0	0	0	0	0	0	0
D1009.2a	D1009.2a,D1009.2b	54.73	60.75	47.48	51.62	26.85	62.53	96.65	70.63	63.11	23.67	52.55	32.11	35.77	54.66	2.91	46.9	24.9	95.01	140.36	42.57	12.43	77.3	19.48	98.51	6.83	57.09	41.85	15.43	26.67	20.48	32.83	56.04	17.28	28.16	54.45	60.47	72.37	43.32	29.35	38.57	0	61.26	60.73	24.91	56.24	57.52	86.48	95.62
F23F12.9a	F23F12.9a,F23F12.9b	0	39.44	2.97	0	58.95	9.69	0	0	44.64	0	27.41	3.92	0	14.76	2.25	21.5	0	14.48	0	52.12	52.37	6.28	0	7.95	10.43	14.88	52.67	6.67	18.96	2.94	9.34	22.17	23.34	0	5.39	0	13.54	0	0	9.31	0	2.13	15.13	0	25.37	9.78	24.35	12.11
Y51H4A.681	Y51H4A.681	0	0	0	0	0	0	0	0	0	0	0	0	0	0	0	0	0	0	0	0	0	0	0	0	0	0	0	0	0	0	0	0	0	0	0	0	0	0	0	0	0	0	0	0	0	0	0	0
C08G9.5	C08G9.5	0	0	0	0	0	0	0	0	0	0	0	0	0	0	0	0	0	0	0	0	0	0	0	0	0	0	0	0	0	0	0	0	0	0	0	0	0	0	0	0	0	0	0	0	0	0	0	0
Y67A10A.212	Y67A10A.212	0	0	0	0	0	0	0	0	0	0	0	0	0	0	0	0	0	0	0	0	0	0	0	0	0	0	0	0	0	0	0	0	0	0	0	0	0	0	0	0	0	0	0	0	0	0	0	0
C45E5.41	C45E5.41	0	0	0	0	0	0	0	0	0	0	0	0	0	0	0	0	0	0	0	0	0	0	0	0	0	0	0	0	0	0	0	0	0	0	0	0	0	0	0	0	0	0	0	0	0	0	0	0
F18G5.6	F18G5.6	115.94	76.1	69.17	75.13	72.46	53.94	20.93	70	47.38	43.07	31.73	87.61	67.51	55.01	39.92	64.04	85.16	37.65	21.21	36.23	94.19	85.67	63.01	71.91	70.45	132.53	72.8	159.77	61.99	68.39	81.81	104.77	123.24	77.92	80.18	115.67	107.95	22.31	120.86	136.43	59.64	102.86	120.09	73.44	105.24	192.97	85.28	33.83
K10C2.11	K10C2.11	0	0	0	0	0	0	0	0	0	0	0	0	0	0	0	0	0	0	0	0	0	0	0	0	0	0	0	0	0	0	0	0	0	0	0	0	0	0	0	0	0	0	0	0	0	0	0	0
C52B9.1a	C52B9.1a,C52B9.1b	201.14	29.73	180.33	108.87	149.63	70.29	144.23	42.15	133.81	62.22	125.76	13.01	2.95	179.64	24.95	102.42	126.6	50.3	160.07	216.06	103.75	64.75	41.82	101.99	185.58	59.09	127.07	147.29	144.77	61.81	210.96	152.12	86.76	40.82	79.97	147.8	96.59	141.24	43.74	126.01	171.5	188.88	166.38	99.08	108.02	96.05	88.91	132.72
T06H11.7	T06H11.7	0	0	0	0	0	3.33	0	0	0	0	0	0	0	0	0	5.95	0	15.76	0	0	0	0	0	0	0	0	0	0	0	0	0	5.16	16.88	0	0	0	0	13.88	0	0	0	0	0	4.33	0	9.55	0	0
T21E12.6	T21E12.6	0	0	0	0	0	0	0	0	0	0	0	0	0	0	0	0	0	0	0	0	0	0	0	0	0	0	0	0	0	0	0	0	0	0	0	0	0	0	0	0	0	0	0	0	0	0	0	0
R05H5.2	R05H5.2	0	0	0	0	0	0	0	0	0	0	0	0	0	0	0	0	0	0	0	0	0	0	0	0	0	0	0	0	0	0	0	0	0	0	0	0	0	0	0	0	0	0	0	0	0	0	0	0
F31F6.13	F31F6.13	0	0	0	0	0	0	0	0	0	0	0	0	0	0	0	0	0	0	0	0	0	0	0	0	0	0	0	0	0	0	0	0	0	0	0	0	0	0	0	0	0	0	0	0	0	0	0	0
Pseudogene:T08B6.2b	Pseudogene:T08B6.2b	0	0	2.75	2.07	0	0	0	0	0	0	0	0	0	0	2.09	0	0	0	0	0	0	0	0	1.08	0	0	0	0	3.63	0	1.59	1.09	0	0	0	0	0	0	0	1.49	0	0	2.06	0	0	0	0	0
Y53C12B.1	Y53C12B.1	7.8	16.29	3.79	3.61	10.76	9.85	0.72	3.27	10.14	12.12	4.67	0	1.68	23.85	4.37	3.03	3.82	4.58	0	5.81	9.16	0	1.03	16.9	0	7.73	2.3	3.17	2.94	0	15.43	0	7.15	5.7	4.27	0	7.28	5.67	3.47	0	8.96	10.16	3.57	10.16	5.3	0.92	3.46	0
T20H9.2	T20H9.2	0	0	0	0	0	0	0	0	0	0	0	0	0	0	0	0	0	0	0	0	0	0	0	0	0	0	0	0	1.04	0	0	0	3.95	0	0	0	0	0	0	0	0	0	0	0	0	0	0	0
C09B9.70	C09B9.70	0	0	0	0	0	0	0	0	0	0	0	0	0	0	0	0	0	0	0	0	0	0	0	0	0	0	0	0	0	0	0	0	0	0	0	0	0	0	0	0	0	0	0	0	0	0	0	0
T02C5.3b	T02C5.3a,T02C5.3b	30.27	0	5.51	25.67	9.49	5.08	0	15.59	13.88	10.02	5.27	0	0	37.17	107.46	3.99	23.21	2.19	38.68	7.56	15.96	0	0	11.96	8.6	8.08	9.21	11.56	3.81	0	13.2	2.6	4.59	2.23	0	3.85	16.02	0.75	17.94	13.58	4.12	0	20.27	3.61	0.89	12.63	0.68	8.88
T04F8.3	T04F8.3	28.83	4.18	9.73	10.88	4.24	0	0	6.57	20.81	0	0	0	4.32	0	0	2.19	19.42	28.94	24.59	0	8.42	0	10.57	7.6	16.81	10.67	5.73	3.19	10.57	0	0	15.18	4.1	19.65	0	2.39	4.32	5.09	0	20.89	0	27.81	14.45	6.38	0	9.35	20.38	2.8
T12A7.2c.1	T12A7.2a.1,T12A7.2a.2,T12A7.2b.1,T12A7.2b.2,T12A7.2c.1,T12A7.2c.2	34.34	55.65	8.03	59.22	128.83	26.07	18.59	20.01	64.69	4.6	133.18	64.05	2.87	0	51.71	19.17	93.42	59.98	4.05	52.42	12.8	23.14	94.14	93.42	31.61	152.38	25.23	47.52	38.64	81.98	157.66	107.33	137.09	58.33	0	42.84	84.59	91.7	7.35	62.59	15.11	188.55	43.74	8.65	23.13	71.55	12.7	9.53
R01E6.5	R01E6.5	0	0	0	0	0	0	0	0	0	0	0	0	0	0	0	0	0	0	0	0	0	0	0	0	0	0	0	0	0	0	0	0	0	0	0	0	0	2.78	0	0	0	0	0	0	0	0	0	0
F29D11.1	F29D11.1	7.85	20.25	17.13	14.33	11.62	11.06	12.39	4.45	13.94	22.58	30.81	18.17	7.1	19.74	1.98	5.81	14.88	12.5	18.25	19.66	10.16	10.27	32.23	24.08	22.53	16.92	5.07	8.62	18.54	8.83	23.78	26.44	34.62	18.26	24.52	17.94	17.67	26.47	4.11	26.42	7.15	25.75	33.13	14.34	5.01	15.67	18.11	18.31
Y57G11A.216	Y57G11A.216	0	0	0	0	0	0	0	0	0	0	0	0	0	0	0	0	0	0	0	0	0	0	0	0	0	0	0	0	0	0	0	0	0	0	0	0	0	0	0	0	0	0	0	0	0	0	0	0
H25K10.36	H25K10.36	0	0	0	0	0	0	0	0	0	0	0	0	0	0	0	0	0	0	0	0	0	0	0	0	0	0	0	0	0	0	0	0	0	0	0	0	0	0	0	0	0	0	0	0	0	0	0	0
H14N18.2	H14N18.2	0	0	0	0	0	0	0	0	0	0	0	0	0	0	0	1.25	3.68	0	3.51	0	0	0	0	0	0	0	0	0	0	0	0	0	4.62	0	0	0	0	0	0	0	0	0	0	0	0	0	0	0
F55B11.97	F55B11.97	0	0	0	0	0	0	0	0	0	0	0	0	0	0	0	0	0	0	0	0	0	0	0	0	0	0	0	0	0	0	0	0	0	0	0	0	0	0	0	0	0	0	0	0	0	0	0	0
F59B1.3	F59B1.3	0	0	0	0	0	0	0	0	0	0	0	0	0	0	0	0	0	0	0	0	0	0	0	0	0	0	0	0	1.13	0	0	0	0	0	0	0	0	0	0	0	0	0	0	0	0	0	0	0
Y40H7A.102	Y40H7A.102	0	0	0	0	0	0	0	0	0	0	0	0	0	0	0	0	0	0	0	0	0	0	0	0	0	0	0	0	0	0	0	0	0	0	0	0	0	0	0	0	0	0	0	0	0	0	0	0
K02A2.7	K02A2.7	1.33	0	0	0	0	0	0	0	5.24	0	0	0	0	0	0	3.34	0	10.79	0	2.14	0	0	0	5.79	0	10.83	0	0	0	0	1.42	0	0	4.92	13.29	0	0	0	0	0	0	0	0	0	0	0	0	5.71
Y37A1A.129	Y37A1A.129	0	0	0	0	0	0	0	0	0	0	0	0	0	0	0	0	0	0	0	0	0	0	0	0	0	0	0	0	0	0	0	0	0	0	0	0	0	0	0	0	0	0	0	0	0	0	0	0
Y105C5B.371	Y105C5B.371	0	0	0	0	0	0	0	0	0	0	0	0	0	0	0	0	0	0	0	0	0	0	0	0	0	0	0	0	0	0	0	0	0	0	0	0	0	0	0	0	0	0	0	0	0	0	0	0
Y51H7BM.1	Y51H7BM.1	17.8	15.25	0	0	0	1.53	0	1.02	6.33	13.64	0	0	0	0	0	4.05	0	5.95	0	0	1.3	0	0	0	0	4.38	0	6.91	6.54	0	14.6	0	9.92	14.83	0	0	0.67	10.4	1.35	1.61	0	0	11.11	0	0	0	0	5.19
Y57G11C.681	Y57G11C.681	0	0	0	0	0	0	0	0	0	0	0	0	0	0	0	0	0	0	0	0	0	0	0	0	0	0	0	0	0	0	0	0	0	0	0	0	0	0	0	0	0	0	0	0	0	0	0	0
Y48G1BR.1	Y48G1BR.1	0	3.8	0	1.12	0	0	0	0	0	0	1.21	0	0	0	0	0	1.98	0	0	0	0	0	0	3.5	0	0	0	0	0	7.33	10.27	0	0	2.95	0	0	5.31	0	0	0	0	1.05	0	0	0	0	0.9	0
F55D10.5	F55D10.5	15.48	0	5.95	0	11.7	0.77	5.66	1.03	0	0	0	0	0	0	0	2.04	2	15.57	0	0	0	0	0	1.77	3.96	5.51	0	9.94	2.63	0	5.19	3.55	3.75	11.94	1.34	0	7.39	2.62	0	0	1.4	3.19	1.12	0	0	2.9	0	0
C32D5.18	C32D5.18	23.51	158.84	92.8	16.14	20.04	0	32.55	0	16.53	78.9	37.07	0	61.98	17.25	15.83	19.71	30.04	95.9	136.91	19.74	0	83.33	76.39	94.89	54.47	32.3	25.04	14.32	66.12	42.52	52.54	33.95	79.28	0	43.47	124.95	29.13	70.27	20.17	82.47	20.17	99.38	148.07	0	0	42.58	65.71	50.32
Y66D12A.28	Y66D12A.28	0	0	0	0	0	0	0	0	0	0	0	0	0	0	0	0	0	0	0	0	0	0	0	0	0	0	0	0	0	0	0	0	0	0	0	0	0	0	0	0	0	0	0	0	0	0	0	0
Y46G5A.29	Y46G5A.29	0	0	0	0	0	0	0	0	0	0	0	0	0	0	0	0	0	0	0	0	0	0	0	0	0	0	0	0	0	0	0	0	0	0	0	0	0	0	0	0	0	0	0	0	0	0	2.94	0
Y73F8A.632	Y73F8A.632	0	0	0	0	0	0	0	0	0	0	0	0	0	0	0	0	0	0	0	0	0	0	0	0	0	0	0	0	0	0	0	0	0	0	0	0	0	0	0	0	0	0	0	0	0	0	0	0
Y73F8A.402	Y73F8A.402	0	0	0	0	0	0	0	0	0	0	0	0	0	0	0	0	0	0	0	0	0	0	0	0	0	0	0	0	0	0	0	0	0	0	0	0	0	0	0	0	0	0	0	0	0	0	0	0
T09A5.2a	T09A5.2a,T09A5.2b,T09A5.2c	5.13	0	4.68	0.89	2.05	0	0.89	0.81	3.34	3.33	0	0	4.67	2.94	3.6	1.61	0	4.71	1.51	1.02	0	0	0	7.88	0	5.21	1.42	3.13	5.18	3.5	0.68	0.47	9.82	11.73	0	8.24	3.7	3.71	0	3.19	0	20.07	6.16	0.78	0	0.57	3.56	9.61
F43E2.8a.1	F43E2.8a.1,F43E2.8a.2,F43E2.8b	0	0	19.87	4.16	14.46	30.74	0	3.8	23.56	0	20.81	4.33	0	59.83	34.52	16.57	24.35	9.76	9.93	44.25	88.94	0	19.08	8.73	6.85	17.08	0	0	12.22	32.89	7.06	39.34	3.69	4.47	8.96	4.38	13.39	9.69	0	4.19	61.36	0	1.65	17.69	28.91	33.27	9.36	20.65
H25K10.140	H25K10.140	0	0	0	0	0	0	0	0	0	0	0	0	0	0	0	0	0	0	0	0	0	0	0	0	0	0	0	0	0	0	0	0	0	0	0	0	0	0	0	0	0	0	0	0	0	0	0	0
M02F4.8.2	M02F4.8.1,M02F4.8.2	220.14	32	114.49	158.57	147.79	63.21	32.76	119.01	88.78	69.74	101.43	33.2	15.24	4.95	1.64	133.22	73.27	91.88	21.21	66.94	36.19	24.31	28.66	50.48	60.61	104.14	57.05	128.89	134.85	61.55	57.82	118.17	57.23	91.38	55.94	51.53	114.54	230.23	41.33	61.34	64.25	72.49	30.76	97.74	85.34	100.07	110	47.9
C17E4.10a.2	C17E4.10a.1,C17E4.10a.2,C17E4.10b	70.68	80.2	123.11	106.81	73.07	63.14	115.25	68.02	99.12	44.22	45.75	49.38	126.27	84.65	54.02	83.02	77.77	219.68	206.06	37.55	200.92	104.16	143.85	96.75	81.48	175.38	79.66	204.77	172.44	133.05	206.47	192.45	90.3	49.01	96.35	51.69	138.64	114.47	57.33	146.45	135.22	121.29	65.85	126.45	55.48	153.03	209.57	160.84
M142.4	M142.4	0	20.92	6.09	4.58	2.66	0	0	6.23	0	0	2.49	4.01	0	0	18.45	2.76	0	0	0	2.65	0	0	0	0	0	0	7.26	24.2	5.34	0	3.53	2.4	5.12	0	0	1.51	2.73	1.07	0	3.29	11.39	4.35	0	0	0	5.89	1.84	0
R07C3.3	R07C3.3	0	0	0	0	0	0	0	0	0	0	0	0	0	0	0	0	0	0	0	0	0	0	0	0	0	0	0	0	0	0	0	0	0	0	0	0	0	0	0	0	0	0	0	0	0	0	1.05	0
C30F2.4	C30F2.4	0	0	0	0	12.41	0	0	0	0	9.86	11.53	0	25.46	0	0	6.2	0	5.49	0	0	0	0	0	0	0	0	47.88	18.06	11.93	0	8.16	10.72	0	0	26.5	0	24.49	9.76	0	0	0	0	0	0	32.47	20.02	0	7.94
Y26D4A.24	Y26D4A.24	0	0	0	0	0	0	0	0	0	0	0	0	0	0	0	0	0	0	0	0	0	0	0	0	0	0	0	0	0	0	0	0	0	0	0	0	0	0	0	0	0	0	0	0	0	0	0	0
Y39G10AR.20	Y39G10AR.20	0	24.53	5.72	8.48	4.98	0	0	15.36	4.07	4.01	4.66	7.53	32.97	9.27	0	2.56	18.98	6.78	14.38	9.92	19.73	14.06	18.63	8.9	4.91	4.16	6.7	0	4.94	22.25	6.59	4.44	19.26	46.25	0	8.36	2.53	3.97	5.15	9.17	15.83	0	0	3.73	4.47	0	3.41	13.12
H32C10.47	H32C10.47	0	0	0	0	0	0	0	0	0	0	0	0	0	0	0	0	0	0	0	0	0	0	0	0	0	0	0	0	0	0	0	0	0	0	0	0	0	0	0	0	0	0	0	0	0	0	0	0
C39E9.4	C39E9.4	0	0	13.46	0	0	58.44	0	0	12.01	0	2.75	0	0	0	0	41.13	33.73	13.44	0	0	0	0	0	0	0	4.95	8.02	0	0	0	0	10.59	0	0	0	0	0	0	0	0	0	14.44	0	0	2.66	48.79	0	0
M199.67	M199.67	0	0	0	0	0	0	0	0	0	0	0	0	0	0	0	0	0	0	0	0	0	0	0	0	0	0	0	0	0	0	0	0	0	0	0	0	0	0	0	0	0	0	0	0	0	0	0	0
Y57G11C.107	Y57G11C.107	0	0	0	0	0	0	0	0	0	0	0	0	0	0	0	0	0	0	0	0	0	0	0	0	0	0	0	0	0	0	0	0	0	0	0	0	0	0	0	0	0	0	0	0	0	0	0	0
JC8.14	JC8.14	0	9.51	16.62	4.12	9.65	0	8.27	3.73	7.9	7.78	4.52	21.91	29.5	0	28.87	19.86	11.04	0	0	33.68	9.57	3.41	6.02	4.32	9.52	32.31	19.5	21.75	16.79	26.99	6.39	19.39	9.34	33.61	10.09	32.46	26.98	17.34	14.99	32.62	76.81	11.88	0	21.72	0	23.89	13.23	3.18
ZC477.11	ZC477.11	0	0	0	0	0	0	0	0	0	0	0	0	0	0	0	0	0	0	0	0	0	0	0	0	0	0	0	0	0	0	0	0	0	0	0	0	0	0	0	0	0	0	0	0	0	0	0	0
H04M03.31	H04M03.31	0	0	0	0	0	0	0	0	0	0	0	0	0	0	0	0	0	0	0	0	0	0	0	0	0	0	0	0	0	0	0	0	0	0	0	0	0	0	0	0	0	0	0	0	0	0	0	0
F40H3.4b	F40H3.4a,F40H3.4b	0	35.41	8.77	3.39	1.87	6.73	13.46	0	14.34	0	23.33	2.83	0	35.36	22.16	0	9.02	6.34	20.25	13.46	21.32	0	0	11.47	15.82	8.36	7.96	23.63	0	6.57	3.73	2.7	3.77	30.95	22.24	6.53	0	3.15	6.04	4.77	0	6.42	35.1	0	0	6.44	8.15	0
C30G4.3	C30G4.3	52.05	10.67	53.53	12.46	34.26	18.72	32.95	25.32	60.6	0	7.51	11.2	0	1.1	18.64	21.85	20.21	33.75	21.09	1.72	10.35	0	0	35.52	18.66	74.72	2.38	21.91	50.19	4.57	71.07	49.22	16.98	15.7	2.36	13.52	42.89	46.99	4.79	1.07	0.62	36.41	5.91	4.82	4.7	29.66	60.17	24.58
Pseudogene:B0399.t4	Pseudogene:B0399.t4	0	0	0	0	0	0	0	0	0	0	0	0	0	0	0	0	0	0	0	0	0	0	0	0	0	0	0	0	0	0	0	0	0	0	0	0	0	0	0	0	0	0	0	0	0	0	0	0
W02B12.9	W02B12.9	265.89	266.04	240.43	356.06	157.95	278.2	213.85	352.38	344.53	216.82	340.93	238.59	31.42	253.34	118.27	304.15	338.75	379.66	90.92	436.81	249.81	202.43	337.36	480.29	242.28	303.25	206.42	297.06	365.33	361.1	324.74	274.79	269.19	145.98	353.86	281	360.98	260.12	159.9	314.36	210.6	437.08	260.28	350.58	272.93	405.85	423.05	445.75
Y102A5C.18	Y102A5C.18	0.95	0	8.71	0	4.57	0	0	1.2	1.24	0	0	0	0	0	0	0.79	3.51	0	4.48	1.52	0	1.08	0	0.69	4.63	0	8.4	0	0	0	2.02	0	1.46	7	9.45	0	1.57	3.68	0	0	0	4.98	0	0	22.2	0	0	0
C07G1.8	C07G1.8	14.35	9.17	21.36	15.88	18.6	16.13	27.91	7.19	19.04	52.53	78.38	49.27	90.03	34.73	71.63	16.76	7.1	38.05	94.23	69.57	83.05	19.72	17.4	54.12	87.32	23.37	0	10.49	41.65	26.04	21.57	43.64	35.98	21.59	38.86	120.09	40.21	27.87	4.82	37.18	69.15	41.98	71.27	66.35	4.18	17.92	38.27	39.91
Y4C6A.63	Y4C6A.63	0	0	0	0	0	0	0	0	0	0	0	0	0	0	0	0	0	0	0	0	0	0	0	0	0	0	0	0	0	0	0	0	0	0	0	0	0	0	0	0	0	0	0	0	0	0	0	0
C14B1.1.2	C14B1.1.1,C14B1.1.2	4.13	36.35	34.76	26.39	67.38	92.35	39.13	47.9	24.82	13.95	32.22	57.82	19.45	116.33	169.06	107.71	65.99	29.81	198.26	107.16	111.4	47.86	24.54	33.52	52.31	80.6	76.53	83.81	98.93	34.63	25.49	60.02	39.33	36.52	58.76	65.29	38.18	46.78	53.87	69.11	171.09	57.25	44.38	38.41	113.33	83.13	45.06	55.77
K02F3.5	K02F3.5	22.06	13.06	22.78	11.47	2.21	0	9.58	5.2	10.84	0	0	13.36	0	18.9	28.88	2.3	5.08	4.06	6.48	22.11	0	7.84	65.87	7.98	0	22.4	0	10.09	6.68	0	0	2	0	5.09	20.62	22.71	37.5	9.77	9.22	37.07	21.38	5.43	17.06	18.5	2.01	0	4.59	0
F38C2.40	F38C2.40	0	0	0	0	0	0	0	0	0	0	0	0	0	0	0	0	0	0	0	0	0	0	0	0	0	0	0	0	0	0	0	0	0	0	0	0	0	0	0	0	0	0	0	0	0	0	0	0
Y41E3.240	Y41E3.240	0	0	0	0	0	0	0	0	0	0	0	0	0	0	0	0	0	0	0	0	0	0	0	0	0	0	0	0	0	0	0	0	0	0	0	0	0	0	0	0	0	0	0	0	0	0	0	0
Y54G11A.19	Y54G11A.19	0	0	0	0	0	0	0	0	0	0	0	0	0	0	0	0	0	0	0	0	0	0	0	0	0	0	0	0	0	0	0	0	0	0	0	0	0	0	0	0	0	0	0	0	0	0	0	0
F09E5.1	F09E5.1	6.21	39.84	0	7.84	2.7	6.42	0	2.84	8.82	0	3.38	0	4.11	0	8.71	7.07	8.3	13.28	15.93	10.82	10.86	7.04	0	10.61	4.58	9.16	2.49	2.07	8.67	2.05	7.78	6.15	21.59	12.38	1.86	16.59	4.65	18.86	1.88	5.06	0.97	11.04	0	7.59	4.11	3.01	3.76	9.06
ZC155.1.1	ZC155.1.1,ZC155.1.2	13.07	11.23	41.35	37.88	3.8	109.91	1.65	49.29	12.43	18.52	12.49	14.35	26.07	38.03	114.54	44.59	51.03	38.43	19.54	20.92	51.43	0	0	18.04	15.36	20.9	10.46	21.74	21.1	41.02	11.38	6.03	16.46	21.87	112.24	20.67	29.37	16.82	73.44	49.67	0	9.33	11.42	1.45	53.62	43.33	11.87	6.36
T20B12.1	T20B12.1	32.98	26.25	0	7.27	0	0.5	3.64	0.66	14.97	18.98	80.68	5.03	0	7.21	0	6.98	8.97	10.77	8.61	13.36	5.87	16.01	0	18.91	21.23	33.97	6.93	6.39	11.42	0.95	1.66	19.37	15.2	19.12	15.49	6.73	1.29	26.55	0	3.65	9.02	56.59	25.14	9.59	3.05	2.79	1.16	19.6
Y73B6BL.260	Y73B6BL.260	0	0	0	0	0	0	0	0	0	0	0	0	0	0	0	0	0	0	0	0	0	0	0	0	0	0	0	0	0	0	0	0	0	0	0	0	0	0	0	0	0	0	0	0	0	0	0	0
Y105C5A.114	Y105C5A.114	0	0	0	0	0	0	0	0	0	0	0	0	0	0	0	0	0	0	0	0	0	0	0	0	0	0	0	0	0	0	0	0	0	0	0	0	0	0	0	0	0	0	0	0	0	0	0	0
T24D11.1b	T24D11.1a,T24D11.1b,T24D11.1c,T24D11.1d,T24D11.1e,T24D11.1f	2.04	4.62	5.57	1.32	8.82	4.32	0	7.84	7.25	3.23	0	14.56	0.45	20.74	13.37	14.78	21.49	3.74	0	24.01	0	1.08	0	2.21	0	3.67	15.01	0	4	16.36	3.27	2.63	4.82	3.49	20.96	4	16.69	5.14	0	3.97	4.52	5.47	2.8	2.63	0	22.84	7.02	0
F52C12.1a	F52C12.1a,F52C12.1b	0	8.54	3.32	10.05	10.13	15.4	13.84	14.8	20.08	0	33.97	17.45	10.99	0	5.05	3.02	3.33	14.64	0	0	17.41	4.1	34.06	9.82	10.26	14.71	29.91	11.05	13.89	0	9.61	7.23	6.94	3.33	13.47	9.14	14.17	5.82	22.67	14.43	0	8.29	4.98	21.02	13.17	0.81	12.06	7.75
Y97E10AM.3	Y97E10AM.3	0	0	0	0	0	0	0	0	0	0	0	0	0	0	0	0	0	0	0	0	0	0	0	0	0	0	0	0	0	0	0	0	0	0	0	0	0	0	0	0	0	0	0	0	0	0	0	0
Y57G11C.455	Y57G11C.455	0	0	0	0	0	0	0	0	0	0	0	0	0	0	0	0	0	0	0	0	0	0	0	0	0	0	0	0	0	0	0	0	0	0	0	0	0	0	0	0	0	0	0	0	0	0	0	0
R102.13	R102.13	0	0	0	0	0	0	0	0	0	0	0	0	0	0	0	0	0	0	0	0	0	0	0	0	0	0	0	0	0	0	0	0	0	0	0	0	0	0	0	0	0	0	0	0	0	0	0	0
Y111B2A.9a	Y111B2A.9a,Y111B2A.9b	16.16	4.52	5.58	3.99	19.52	15.44	11.73	24.62	4.92	0	5.66	22.97	29.87	3.01	2.51	0	9.47	20.33	0	4.6	0	0	17.8	6.62	8.71	12.88	5.94	2.19	9.14	0	12.59	4.95	10.48	10.55	16.63	3.78	10.36	5.77	1.5	0.89	4.95	25.58	8.63	1.1	12.29	22.67	21.33	0
C45E5.11	C45E5.11	0	0	0	0	0	0	0	0	0	0	0	0	0	0	0	0	0	0	0	0	0	0	0	0	0	0	0	0	0	0	0	0	0	0	0	0	0	0	0	0	0	0	0	0	0	0	0	0
Y51H4A.468	Y51H4A.468	0	0	0	0	0	0	0	0	0	0	0	0	0	0	0	0	0	0	0	0	0	0	0	0	0	0	0	0	0	0	0	0	0	0	0	0	0	0	0	0	0	0	0	0	0	0	0	0
K10D11.2	K10D11.2	0	0	0	0	0	3.73	0	0	0	0	0	0	0	0	0	0	0	0.97	0	8.44	0	0	0	0	0	0	0	0	0	0	0	0	0	0	0	0	0	2.54	0	0	0	0	0	0	0	0	0	0
F18E2.10	F18E2.10	0	0	0	0	0	0	0	28.62	0	0	0	0	0	0	0	0	0	0	0	0	0	0	0	0	0	0	0	0	0	0	0	0	0	0	0	0	0	0	0	0	0	0	16.17	0	0	0	0	0
C02B10.31	C02B10.31	0	0	0	0	0	0	0	0	0	0	0	0	0	0	0	0	0	0	0	0	0	0	0	0	0	0	0	0	0	0	0	0	0	0	0	0	0	0	0	0	0	0	0	0	0	0	0	0
Y62E10A.4a	Y62E10A.4a,Y62E10A.4b	0	0	0	0	0	0	0	0	0	0	2.18	0	0	0	0	0	0	0	0	14.4	0	0	0	0	24.01	0	0	0	0	0	0	4.34	0	10.71	0	0	0	0	0	0	0	0	0	0	0	0	0	0
C48A7.9	C48A7.9	0	0	0	0	0	0	0	0	0	0	0	0	0	0	0	0	0	0	0	0	0	0	0	0	0	0	0	0	4.42	0	0	0	0	0	0	0	0	0	0	0	0	0	0	0	0	0	0	0
T07F12.2	T07F12.2	24.43	66.44	67.1	50.82	53.29	103.84	108.06	46.08	33.38	24.51	70.03	83.18	23.45	32.18	32.6	98.17	47.71	46.53	70.42	26.66	42.72	58.03	116.82	42.56	46.69	43.58	78.23	56.9	44.84	80.74	48.4	70.05	42.69	89.87	99.3	31.53	39.35	17.15	46.37	24.32	93.73	69.78	21.36	71.81	50.13	39.51	45.62	41.58
Y53F4B.1	Y53F4B.1	4.79	0	15.76	0	4.59	0	0	0	6.25	0	12.93	0	0	10.23	0	3.19	3.52	0	0	0	0	7.61	0	0	15.5	5.18	0	3.51	2.32	1.74	0	2.78	1.47	0	0	0	8.68	0.62	0	8.58	0	0	0	0	0	8.52	0	0
B0564.9	B0564.9	0	3.31	17.31	13.12	6.72	1.99	16.07	1.32	15.1	0	15.78	5.08	0	3.21	0	1.75	6.45	20.86	0	5.05	0	8.35	0	8.36	11.9	11.38	0	16.67	5.09	0	11.17	5.33	29.07	7.73	13.91	14.44	9.53	15.55	0	6.28	3.62	12.38	0	1.28	1.53	0.93	17.5	10.12
Y41C4A.10	Y41C4A.10	2.69	0	10	7.45	4.36	5.05	0	0	10.69	0	12.24	0	0	61.12	14.94	15.72	0	13.87	0	0	4.33	6.16	0	0	0	3.65	0	0	4.34	0	0	0	0	20.2	0	9.8	6.65	0	4.52	8.04	4.63	3.57	11.13	0	0	0	0	0
R12G8.1	R12G8.1	237.06	10.87	278.37	135.72	66.2	166.98	0	62.9	195.55	0	34.46	161.31	86.08	0	85.57	203.45	216.49	536.88	0	3.67	51.25	0	0	218.02	73.23	265.79	99.87	19.45	0	0	58.54	546.56	0	17.02	7.66	0	39.45	13.25	11.46	31.79	0	518.59	78.51	285.93	408.28	296.57	93.7	24.38
Y105C5B.1018	Y105C5B.1018	0	0	0	0	0	0	0	0	0	0	0	0	0	0	0	0	0	0	0	0	0	0	0	0	0	0	0	0	0	0	0	0	0	0	0	0	0	0	0	0	0	0	0	0	0	0	0	0
C55B7.8	C55B7.8	0	38.98	0	25.55	8.94	0	37.85	2.02	11.48	0	27.6	17.37	0	19.57	2.24	6.68	2.94	14.12	0	0	29.51	17.26	23.76	15.05	29.83	10.83	14.12	3.91	5.82	0	14.45	38.91	17.18	2.93	0	19.83	7.92	27.27	0	17.53	0	0	17.59	1.95	3.5	7.12	32.89	6
ZK1248.19	ZK1248.19	4.46	49.66	16.52	9.27	3.6	4.19	18.61	2.8	2.95	34.93	26.99	10.89	29.31	6.77	6.21	3.72	5.51	9.86	26.19	25.17	25.09	10.19	116.53	22.64	7.17	33.29	0	21.77	9	28.37	9.55	11.32	27.79	41.64	52.48	77.35	18.4	18.75	3.74	15.57	11.53	17.71	15.38	2.72	0	9.95	9.92	9.55
C16E9.8	C16E9.8	0	0	0	0	0	0	0	0	0	0	0	0	0	0	0	0	0	0	0	0	0	0	0	0	0	0	0	0	0	0	0	0	0	0	0	0	0	0	0	0	0	0	0	0	0	0	0	0
W04C9.7	W04C9.7	0	0	0	0	0	0	0	0	0	0	0	0	0	0	0	0	0	0	0	0	0	0	0	0	0	0	0	0	0	0	0	0	0	0	0	0	0	0	0	0	0	0	0	0	0	0	0	0
Y57G11A.70	Y57G11A.70	0	0	0	0	0	0	0	0	0	0	0	0	0	0	0	0	0	0	0	0	0	0	0	0	0	0	0	0	0	0	0	0	0	0	0	0	0	0	0	0	0	0	0	0	0	0	0	0
C04G6.3	C04G6.3	19.9	13.15	12.73	9.73	12.47	10.63	1.95	5.3	16.36	20.67	25.54	12.1	2.71	0	5.11	13.32	4.46	10.7	0	26.79	16.15	11.42	31.44	17.41	7.74	24.24	6.81	21.55	15.86	9.69	23.13	24.6	18.79	25.51	31.23	30.4	15.01	19.41	7.47	18.68	5.8	13.47	9.22	13.35	6.53	22.65	15.24	35.38
F27C8.11	F27C8.11	0	0	0	0	0	0	0	0	0	0	0	0	0	0	0	0	0	0	0	0	0	0	0	0	0	0	0	0	0	0	0	0	0	0	0	0	0	0	0	0	0	0	0	0	0	0	0	0
Y116A8C.259	Y116A8C.259	0	0	0	0	0	0	0	0	0	0	0	0	0	0	0	0	0	0	0	0	0	0	0	0	0	0	0	0	0	0	0	0	0	0	0	0	0	0	0	0	0	0	0	0	0	0	0	0
C18F3.8	C18F3.8	0	0	0	0	0	0	0	0	0	0	0	0	0	0	0	0	0	0	0	0	0	0	0	0	0	0	0	0	0	0	0	0	0	0	0	0	0	0	0	0	0	0	0	0	0	0	0	0
R05A10.112	R05A10.112	0	0	0	0	0	0	0	0	0	0	0	0	0	0	0	0	0	0	0	0	0	0	0	0	0	0	0	0	0	0	0	0	0	0	0	0	0	0	0	0	0	0	0	0	0	0	0	0
C07G1.10	C07G1.10	0	0	0	0	0	0	0	0	0	0	0	0	0	0	0	0	0	0	0	0	0	0	0	0	0	0	0	0	0	0	0	0	0	0	0	0	0	0	0	0	0	0	0	0	0	0	0	0
Y40B10B.2	Y40B10B.2	7.47	0	0	0	0	0	0	0	0	0	0	0	0	0	0	0	0	0	0	0	0	0	0	0	10.06	0	10.96	0	0	0	0	0	0	0	0	0	0	0	2.08	0	0	0	0	0	0	0	0	0
T21B6.17	T21B6.17	0	0	0	0	0	0	0	0	0	0	0	0	0	0	0	0	0	3.17	0	6.99	0	0	0	3.12	0	0	0	0	0	0	9.29	0	0	0	0	0	0	0	0	0	0	0	0	0	0	0	0	0
T20D3.3a.1	T20D3.3a.1,T20D3.3a.2,T20D3.3b	6.24	20.93	9.41	25.6	22.99	2.85	0	1.25	24.32	31.92	26.07	7.62	1.68	10.9	15.77	0.9	16.47	21.75	2.33	45.86	32.57	19.83	74.86	32.05	1.63	8.23	0	6.27	17.22	39.22	5.38	13.34	20.31	15	30.24	37.48	23.54	1.92	0	12.31	0	12.14	28.22	9.78	4.36	9.23	12.57	1.08
F14F9.7	F14F9.7	0	0	0	3.72	0	0	0	0	3.51	0	0	0	0	0	0	0	0	0	0	0	0	0	0	0	0	5.45	0	0	0	0	0	0	0	0	22.28	0	0	1.73	0	0	0	1.76	0	0	0	3.58	0	0
Y105C5A.914	Y105C5A.914	0	0	0	0	0	0	0	0	0	0	0	0	0	0	0	0	0	0	0	0	0	0	0	0	0	0	0	0	0	0	0	0	0	0	0	0	0	0	0	0	0	0	0	0	0	0	0	0
ZK381.14	ZK381.14	0	0	0	0	0	0	0	0	0	0	0	0	0	0	0	0	0	0	0	0	0	0	0	0	0	0	0	0	0	0	0	0	0	0	0	0	0	0	0	0	0	0	0	0	0	0	0	0
Y105C5A.1119	Y105C5A.1119	0	0	0	0	0	0	0	0	0	0	0	0	0	0	0	0	0	0	0	0	0	0	0	0	0	0	0	0	0	0	0	0	0	0	0	0	0	0	0	0	0	0	0	0	0	0	0	0
D1007.1	D1007.1	1.91	0	0	0	0	0	0	0	0	0	0	4.65	0	0	21.31	0	2.36	0	0	0	0	0	0	0	0	0	0	0	0	0	0	0	2.97	0	0	0	0	0	0	9.52	0	0	0	0	0	0	0	0
T03F1.9	T03F1.9	0.48	3.72	0	0	0	1.35	0.66	0	3.09	0	5.69	0	0.77	2.18	0	0	5.82	0.35	1.12	3.03	2.28	0	0	0	0	0	0	0	6.92	3.46	0.5	0	0	0	0	0	3.92	2.44	0	8.52	13.93	0	0	2.32	0	0	0	3.05
T23G11.11	T23G11.11	13	32.04	12.47	0	21.62	29.99	27.05	64.73	44.4	17.23	50.31	32.81	216.05	38.76	150.99	16.29	8.16	9.61	15.2	42.83	42.07	22.69	40.83	14.23	122.71	35.5	28.04	15.82	20.91	117.67	0	14.1	10.57	51.09	11.5	17.51	16.09	34.1	33.11	97.43	122.91	0	27.12	173.24	9.48	58.37	21.72	20.86
Y105C5B.797	Y105C5B.797	0	0	0	0	0	0	0	0	0	0	0	0	0	0	0	0	0	0	0	0	0	0	0	0	0	0	0	0	0	0	0	0	0	0	0	0	0	0	0	0	0	0	0	0	0	0	0	0
ZK328.1a	ZK328.1a,ZK328.1b	12.35	62.27	16.22	23.34	34.37	5.86	29.1	17.29	20.04	2.22	8.71	4.12	2.21	23.63	10.59	21.74	21.83	19.65	4.03	28.44	15.93	15.15	0	14.37	12.81	22.72	23.5	36.85	34.38	0	22.51	2.74	18.32	16.25	3.38	13.87	21.77	27.73	8	19.46	10.05	17.84	14.59	7.13	13.99	33.52	9.52	11.38
Y105C5A.462	Y105C5A.462	0	0	0	0	0	0	0	0	0	0	0	0	0	0	0	0	0	0	0	0	0	0	0	0	0	0	0	0	0	0	0	0	0	0	0	0	0	0	0	0	0	0	0	0	0	0	0	0
F35D2.2	F35D2.2	0	0	0	0	0	0	1.65	0	0	0	0	0	0	0	0	0	0	0	0	0	0	0	0	0	0	0	0	0	0	0	1.26	0	3.64	0	0	0	0.98	0	0	0	0	0	0	0	0	0	0	0
Y69A2AR.25	Y69A2AR.25	0	0	0	0	0	0	0	0	0	0	0	0	0	0	0	0	0	0	0	0	0	0	0	0	0	0	0	0	0	0	0	0	0	0	0	0	0	0	6.36	0	0	0	0	0	0	0	0	0
D1065.5	D1065.5	0	0	0	0	2.23	0	0	0	0	0	0	0	0	0	0	0	0	0	0	0	0	0	0	0	0	1.88	0	0	0	0	0	0	0	0	0	0	0	0	0	0	0	0	0	0	0	0	0	0
Y51H4A.500	Y51H4A.500	0	0	0	0	0	0	0	0	0	0	0	0	0	0	0	0	0	0	0	0	0	0	0	0	0	0	0	0	0	0	0	0	0	0	0	0	0	0	0	0	0	0	0	0	0	0	0	0
Y105C5A.835	Y105C5A.835	0	0	0	0	0	0	0	0	0	0	0	0	0	0	0	0	0	0	0	0	0	0	0	0	0	0	0	0	0	0	0	0	0	0	0	0	0	0	0	0	0	0	0	0	0	0	0	0
K08E5.3a	K08E5.3a,K08E5.3b	5.34	2.1	10.28	1.95	6.91	2.38	0	0.59	16.03	3.36	0.36	6.9	0.89	0	4.83	2.7	2.63	2.39	27.81	4.61	3.5	0	0	7.11	1.12	6.41	3.47	2.58	6.09	8.6	7.65	4.88	7.56	6.99	8.35	0.79	0.77	4.19	0.37	0.84	6.73	17.14	3.66	9.3	2.67	3.04	8.01	4.14
F21H12.1	F21H12.1	0	34.74	1.68	1.28	1.47	0	1.28	0	2.4	0	1.38	0	0.75	0	0	3.84	5.65	2.71	2.16	7.36	0	0	0	7.32	0	1.25	0	0	0.74	5.02	4.89	0.67	12.72	64.21	0	0	6.07	0.59	0	0.92	9.52	0	0	0	0	0	0	0
C56C10.7b.3	C56C10.7a.1,C56C10.7a.2,C56C10.7a.3,C56C10.7b.1,C56C10.7b.2,C56C10.7b.3,C56C10.7c.1,C56C10.7c.2	0	16.16	28.82	87.68	27.56	0	3.77	18.36	88.14	63.04	28.97	9.27	5.18	7.13	4.26	13.75	39.34	105.98	0	0	0	77.15	0	22.46	0	41.83	4.11	15.23	7.77	0	45.89	31.21	19.85	0	50.32	0	78.57	38.34	4.73	0	23.17	38.94	42.58	71.54	12.57	27.2	52.33	71.83
T27B1.1	T27B1.1	2.19	0	1.76	4.72	16.21	0.46	0	0.92	5.67	0.31	3.63	9.32	1.17	3.35	2.39	3.85	11.29	7.31	0	2.71	4.66	0	0	7.89	0	13.78	0	4.45	4.91	16.35	12.33	8.11	6.29	10.6	0	0	3.4	10.44	0	0	2.09	20.82	4.99	1.48	1.06	8.41	4.04	4.16
ZK682.11	ZK682.11	0	20.2	0	0	0	0	0	0	0	0	0	0	0	12.55	0	0	0	0	9.77	0	6.72	0	0	0	0	0	0	0	0	0	0	0	0	0	0	3.78	0	0	0	0	7.17	0	0	0	0	0	0	0
B0024.17	B0024.17	0	0	0	0	0	0	0	0	0	0	0	0	0	0	0	0	0	0	0	0	0	0	0	0	0	0	0	0	0	0	0	0	0	0	0	0	0	0	0	0	0	0	0	0	0	0	0	0
Y40H7A.181	Y40H7A.181	0	0	0	0	0	0	0	0	0	0	0	0	0	0	0	0	0	0	0	0	0	0	0	0	0	0	0	0	0	0	0	0	0	0	0	0	0	0	0	0	0	0	0	0	0	0	0	0
Y41E3.399	Y41E3.399	0	0	0	0	0	0	0	0	0	0	0	0	0	0	0	0	0	0	0	0	0	0	0	0	0	0	0	0	0	0	0	0	0	0	0	0	0	0	0	0	0	0	0	0	0	0	0	0
Y73F8A.554	Y73F8A.554	0	0	0	0	0	0	0	0	0	0	0	0	0	0	0	0	0	0	0	0	0	0	0	0	0	0	0	0	0	0	0	0	0	0	0	0	0	0	0	0	0	0	0	0	0	0	0	0
C39H7.44	C39H7.44	0	0	0	0	0	0	0	0	0	0	0	0	0	0	0	0	0	0	0	0	0	0	0	0	0	0	0	0	0	0	0	0	0	0	0	0	0	0	0	0	0	0	0	0	0	0	0	0
F54F12.3	F54F12.3	0	0	0	19.35	0	0	0	52.41	0	9.32	10.9	0	6.01	0	9.58	35.22	0	0	32.84	0	0	8.19	29.53	0	0	28.79	15.12	8.55	0	0	7.71	10.15	0	0	24.98	6.3	11.59	0	11.94	0	0	9.66	0	0	92.18	6.31	7.83	0
Pseudogene:AC8.1	Pseudogene:AC8.1	0	0	0	1.65	0	0.56	2.48	0.75	0	2.31	4.46	1.43	0	0.91	0	0.5	0	0.44	0	0	0	2.02	0	0.43	0	0	0	0	1.92	0	0.63	1.73	0.91	2.18	0	1.09	0	1.15	5.96	0	0	0	0	0.73	3.47	1.06	0.66	1.27
C05D2.10a	C05D2.10a,C05D2.10b	73.47	56.42	74.52	29.46	45.63	78	60.16	76.01	57.48	28.58	33.03	76.79	29.09	8.72	76.59	110.3	60.05	35.39	17.26	159.18	217.13	28.71	43.62	35.98	126.97	101.61	57.57	52.79	53.42	109.85	36.4	71.05	60.07	29.94	26.94	2.24	74.66	41.46	119.84	86.96	22.49	64.99	17.94	38.87	77.24	94.35	22.66	51.52
B0285.t1	B0285.t1	0	0	0	0	0	0	0	0	0	0	0	0	0	0	0	0	0	0	0	0	0	0	0	0	0	0	0	0	0	0	0	0	0	0	0	0	0	0	0	0	0	0	0	0	0	0	0	0
C18A11.4	C18A11.4	0	0	0	0	0	0	0	0	0	0	0	0	0	0	0	0	0	0	0	0	0	0	0	0	0	0	0	0	0	0	0	0	0	0	0	0	0	0	0	0	0	0	0	0	0	0	0	0
F08C6.8	F08C6.8	0	0	0	0	0	0	0	0	0	0	0	0	0	0	0	0	0	0	0	0	0	0	0	0	0	0	0	0	0	0	0	0	0	0	0	0	0	0	0	0	0	0	0	0	0	0	0	0
Pseudogene:C12D8.2	Pseudogene:C12D8.2	0	0	12.94	0	0	0	0	0	0	0	0	0	0	0	0	0	0	0	0	0	0	0	0	0	0	0	0	0	0	18.82	0	0	0	0	0	0	0	2.24	0	0	0	0	0	0	0	0	0	0
R186.9	R186.9	0	0	0	0	0	0	0	0	0	0	0	0	0	0	0	0	0	0	0	0	0	0	0	0	0	0	0	0	0	0	0	0	0	0	0	0	0	0	0	0	0	0	0	0	0	0	0	0
T24G10.2	T24G10.2	0	18.5	19.86	2.51	0	11.98	11.33	1.14	7.09	0	2.72	0	0	8.29	6.34	1.51	7.77	10.65	21.27	10.13	18.86	7.19	16.14	20.29	1.47	4.9	5.99	13.26	18.28	1.65	6.73	7.88	13.89	3.32	16.45	14.94	5.22	9.9	1.51	0	3.12	14.2	29.84	11.05	6.59	9.66	10.05	5.81
C26E1.5	C26E1.5	0	0	0	0	0	0	0	0	0	0	0	0	0	0	0	0	0	0	0	0	0	0	0	0	0	0	0	0	0	0	0	0	0	0	0	0	0	0	0	0	0	0	0	0	0	0	0	0
R151.9	R151.9	16.48	48.67	13.08	218.37	45.6	41.99	35.98	17.71	49.74	36.86	35.61	5.75	98.63	124.92	134.14	19.64	34.85	22.53	243	56.9	75.62	94.12	108.84	18.76	49.14	76.61	36.09	97.56	72.15	106.83	22.68	49.45	80.7	8.79	83.14	92.26	42.68	24.34	31.57	68.01	4.05	37.39	71.36	74.53	20.57	60.84	26.15	55.4
H34C03.18	H34C03.18	0	0	0	0	40.29	0	0	0	0	0	0	20.39	0	0	0	0	0	5.93	0	0	0	0	0	0	0	0	0	0	0	28.97	8.82	0	0	0	0	7.16	0	0	13.64	0	0	0	0	0	0	21.63	17.85	0
H08J11.5	H08J11.5	0	0	0	0	0	0	0	0	0	0	0	0	0	0	0	0	0	0	0	0	0	0	0	0	0	0	0	0	0	0	0	0	0	0	0	0	0	0	0	0	0	0	0	0	0	0	0	0
F56F3.1	F56F3.1	15.67	26.42	37.29	21.2	14.71	27.05	34.09	25.31	27.67	35.9	9.62	11.58	6.49	15.37	46.8	9.38	17.22	13.88	19.83	11.54	32.17	16.84	19.01	33.68	30.02	20.64	20.41	33.85	18.19	12.43	35.75	32.36	39.26	30.77	20.45	32.86	25.5	17.02	14.07	7.2	9.7	38.69	21.5	23.07	22.24	20.71	19.63	9.03
Y26E6A.3	Y26E6A.3	0	13.03	30.31	2.28	2.65	13.97	6.87	2.07	8.65	10.72	12.41	12	12.1	20.05	0	13.74	4.05	3.64	0	60.83	0	18.76	0	19.08	0	11.16	7.24	16.07	21.28	47.88	29.86	44.18	10.19	18.3	0	0	12.22	20.18	0	29.53	70.93	0	27.2	24.1	0	32.26	5.49	14.1
ZK686.2	ZK686.2	0.69	7.57	10.05	0.96	8.79	5.87	8.62	8.67	16.15	4.46	17.54	0	4.46	3.16	11.58	7.47	5.91	13.67	0	8.8	17.66	7.03	0	14.44	16.75	2.8	0	0	5.57	2.51	5.85	5.5	12.66	10.09	13.62	38.57	1.14	11.07	2.3	0	2.37	3.59	16.08	5.05	4.01	7.35	6.12	5.16
F38A3.1	F38A3.1	0	0	0	0	0	0	0	0	0	0	0	0	0	0	0	0	3.18	4.77	0	0	0	2.95	0	1.88	0	0	0	3.16	1.05	0	0	0	0	14.34	0	0	0	0	0	0	0	0	0	0	22.65	0	0	5.55
C35C5.20	C35C5.20	0	0	0	0	0	0	0	0	0	0	0	0	0	0	0	0	0	0	0	0	0	0	0	0	0	0	0	0	0	0	0	0	0	0	0	0	0	0	0	0	0	0	0	0	0	0	0	0
T08B6.19	T08B6.19	0	0	0	0	0	0	0	0	0	0	0	0	0	0	0	0	0	0	0	0	0	0	0	0	0	0	0	0	0	0	0	0	0	0	0	0	0	0	0	0	0	0	0	0	0	0	0	0
Y105C5A.1093	Y105C5A.1093	0	0	0	0	0	0	0	0	0	0	0	0	0	0	0	0	0	0	0	0	0	0	0	0	0	0	0	0	0	0	0	0	0	0	0	0	0	0	0	0	0	0	0	0	0	0	0	0
T19C4.7	T19C4.7	120.2	280.92	311.93	847.4	1254.1	466.97	1662.89	1346.34	694.66	2826.67	1190.93	647.24	886.14	1670.95	1754.21	511.85	860.31	76.41	1204.04	606.9	1228.53	634.78	2053.67	481.96	1278.75	591.83	693.81	1695.69	1365.1	983.97	2128.1	182.9	368.69	966.1	997.93	735.33	1414.35	1434	1006.13	1041.62	1411.41	100.31	2488.9	739.91	356.16	1148.56	668.27	594.06
Y41D4A.2	Y41D4A.2	0	0	0	0	0	2.79	0	0	0	0	2.23	0	0	2.25	4.13	1.23	0	0	0	0	4.75	0	0	1.07	0	0	3.25	0	0	0	0	0	0	0	0	1.35	1.22	0	2.47	1.47	2.55	0	0	0	4.31	1.32	0	0
M01G12.2	M01G12.2	0	0	0	0	0	0	0	0	0	0	0	0	0	0	0	0	0	0	0	0	0	0	0	0	0	0	0	0	0	0	0	0	0	0	0	0	0	4.63	0	0	0	0	0	0	0	0	0	0
Y47H9A.3	Y47H9A.3	0	0	0	0	0	0	0	0	0	0	0	0	0	0	0	0	0	0	0	0	0	0	0	0	0	0	0	0	0	0	0	0	0	0	0	0	0	0	0	0	0	0	0	0	0	0	0	0
K02B2.7	K02B2.7	0	0	0	0	0	0	0	0	0	0	0	0	0	0	0	0	0	0	0	0	0	0	0	0	0	0	0	0	0	0	0	0	0	0	0	0	0	0	0	0	0	0	0	0	0	0	0	0
F38H12.3	F38H12.3	0	0	0	0	0	0	0	0	0	0	0	0	0	0	0	0	0	0	19.33	0	0	0	0	0	0	1.24	0	0	0	0	0	0	0	0	0	0	0	0	0	0	0	0	0	0	0	1.63	0	0
C30F12.8	C30F12.8	0	0	0	0	0	0	0	0	0	0	0	0	0	0	0	0	0	0	0	0	0	0	0	0	0	0	0	0	0	0	0	0	0	0	0	0	0	0	0	0	0	0	0	0	0	0	0	0
Y10G11A.1a	Y10G11A.1a,Y10G11A.1b	15.97	34.42	0	47.3	51.83	9.21	3.51	1.4	10.22	0	19.39	2.7	0	34.91	1.56	5.83	1.37	6.57	8.54	5.86	0	40.5	13.31	28.92	0	15.12	2.46	8.18	34.31	0	8.31	10.74	29	16.44	7.95	76.99	10.84	13.33	1.87	25.1	49.16	0	16.17	10.23	1.63	16.69	22.38	0
B0491.2.1	B0491.2.1,B0491.2.2,B0491.2.3	0	0	0	0	0	0	0	0	0	0	0	0	0	0	1.81	0	0	0	0	0	0	0	0	0	0	0	0	0	0	0	0	0	0	0	0	0	0	0	2.17	0	0	0	0	0	0	0	0	0
Y73F8A.887	Y73F8A.887	0	0	0	0	0	0	0	0	0	0	0	0	0	0	0	0	0	0	0	0	0	0	0	0	0	0	0	0	0	0	0	0	0	0	0	0	0	0	0	0	0	0	0	0	0	0	0	0
F46F2.10	F46F2.10	0	0	0	0	0	0	0	0	0	0	0	0	0	0	0	0	0	0	0	0	0	0	0	0	0	0	0	0	0	0	0	0	0	0	0	0	0	0	0	0	0	0	0	0	0	0	0	0
Y105C5A.596	Y105C5A.596	0	0	0	0	0	0	0	0	0	0	0	0	0	0	0	0	0	0	0	0	0	0	0	0	0	0	0	0	0	0	0	0	0	0	0	0	0	0	0	0	0	0	0	0	0	0	0	0
Y73F8A.833	Y73F8A.833	0	0	0	0	0	0	0	0	0	0	0	0	0	0	0	0	0	0	0	0	0	0	0	0	0	0	0	0	0	0	0	0	0	0	0	0	0	0	0	0	0	0	0	0	0	0	0	0
B0491.3	B0491.3	0	0	0	0	0	0	4.77	0	0	0	10.34	0	7	23.47	0	0	0	0	0	11.02	0	0	0	0	0	0	0	0	0	0	9.15	1.24	0	0	0	14.1	0	0	0	6.83	0	0	0	0	0	0	0	1.83
Y4C6A.38	Y4C6A.38	0	0	0	0	0	0	0	0	0	0	0	0	0	0	0	0	0	0	0	0	0	0	0	0	0	0	0	0	0	0	0	0	0	0	0	0	0	0	0	0	0	0	0	0	0	0	0	0
B0218.1b.4	B0218.1a.1,B0218.1a.2,B0218.1a.3,B0218.1a.4,B0218.1b.1,B0218.1b.2,B0218.1b.3,B0218.1b.4	67.66	285.85	130.62	207.26	192.01	56.85	375.16	36.59	247.76	423.86	193.73	99.88	42.51	189.65	27.22	55.35	101.4	79.43	778.6	154.95	235.82	159.19	423.4	254.98	125.44	98.18	16.42	139.48	86.77	63.75	211.65	142.48	393.56	221.14	311.32	288.74	105.42	242.22	3.57	55.78	303.21	383.4	313.47	138.4	30.18	100.33	174.64	417.14
C18G1.2a	C18G1.2a,C18G1.2b	149.15	219.81	166.42	210.02	152.61	53.05	172.99	64.68	300.92	358.53	236.05	79.5	34.83	332.45	35.15	41.84	85.82	245.29	66.13	344.72	190.26	383.78	29.98	296.7	108.5	250.4	60.67	153.76	273.44	76.02	209.48	253.69	261.14	125.23	288.16	485.32	208.91	150.29	46.24	177.65	164.44	126.04	130.64	178.85	46.08	111.29	314.66	371.63
M199.28	M199.28	0	0	0	0	0	0	0	0	0	0	0	0	0	0	0	0	0	0	0	0	0	0	0	0	0	0	0	0	0	0	0	0	0	0	0	0	0	0	0	0	0	0	0	0	0	0	0	0
H32C10.36	H32C10.36	0	0	0	0	0	0	0	0	0	0	0	0	0	0	0	0	0	0	0	0	0	0	0	0	0	0	0	0	0	0	0	0	0	0	0	0	0	0	0	0	0	0	0	0	0	0	0	0
F42A9.15	F42A9.15	0	0	0	0	0	0	0	0	0	0	0	0	0	0	0	0	0	0	0	0	0	0	0	0	0	0	0	0	0	0	0	0	0	0	0	0	0	0	0	0	0	0	0	0	0	0	0	0
B0228.t1	B0228.t1	0	0	0	0	0	0	0	0	0	0	0	0	0	0	0	0	0	0	0	0	0	0	0	0	0	0	0	0	0	0	0	0	0	0	0	0	0	0	0	0	0	0	0	0	0	0	0	0
Y105C5A.190	Y105C5A.190	0	0	0	0	0	0	0	0	0	0	0	0	0	0	0	0	0	0	0	0	0	0	0	0	0	0	0	0	0	0	0	0	0	0	0	0	0	0	0	0	0	0	0	0	0	0	0	0
F59A7.3	F59A7.3	0	0	0	0	4.27	0	0	0	0	0	0	0	0	0	0	0	0	0	0	0	0	0	0	0	0	0	0	0	4.31	0	0	0	2.06	0	0	0	0	0	0	2.66	0	0	0	0	0	0	0	0
Y105C5A.1052	Y105C5A.1052	0	0	0	0	0	0	0	0	0	0	0	0	0	0	0	0	0	0	0	0	0	0	0	0	0	0	0	0	0	0	0	0	0	0	0	0	0	0	0	0	0	0	0	0	0	0	0	0
Y73F8A.881	Y73F8A.881	0	0	0	0	0	0	0	0	0	0	0	0	0	0	0	0	0	0	0	0	0	0	0	0	0	0	0	0	0	0	0	0	0	0	0	0	0	0	0	0	0	0	0	0	0	0	0	0
Y40C7B.8	Y40C7B.8	0	0	0	0	0	0	0	0	0	0	0	0	0	0	0	0	0	0	0	0	0	0	0	0	0	0	0	0	0	0	0	0	0	0	0	0	0	0	0	0	0	0	0	0	0	0	0	0
B0513.25	B0513.25	0	0	0	0	0	0	0	0	0	0	0	0	0	0	0	0	0	0	0	0	0	0	0	0	0	0	0	0	0	0	0	0	0	0	0	0	0	0	0	0	0	0	0	0	0	0	0	0
F47B10.3	F47B10.3	0	0	36.56	4.88	5.64	0	8.16	0	4.6	0	3.53	2.84	0	8.95	16.41	2.94	1.44	4.32	0	18.8	0	0	0	31.42	5.69	0	0	11.46	8.53	8.53	6.24	2.55	5.42	0	25.29	0	9.67	6.8	0	17.53	0	1.54	0	2.86	0	2.09	0	0
Pseudogene:cTel7X.1	Pseudogene:cTel7X.1	0	0	0	0	0	0	0	0	0	0	0	0	0	0	5.39	0	0	0	0	0	0	0	0	0	12.44	0	0	0	0	0	0	0	0	0	0	0	3.22	0	6.58	0	0	0	0	0	0	0	0	0
F17C11.8.1	F17C11.8.1,F17C11.8.2	0	30.68	27.15	32.21	48.98	10.83	13.46	5.49	25.86	18.41	6.54	6.6	2.75	4.18	0	5.24	24.12	38.53	1.91	11.35	42.98	21.06	14.06	65.9	44.41	43.62	0	22.83	7.58	4.98	47.26	33.83	53.75	26.6	7.45	24.4	38.14	19.82	2.96	7.06	2.8	32.46	11.77	33.29	0	17.35	21.5	1.74
M04B2.11	M04B2.11	0	0	0	0	0	0	0	0	0	0	0	0	0	0	0	0	0	0	0	0	0	0	0	0	0	0	0	0	0	0	0	0	0	0	0	0	0	0	0	0	0	0	0	0	0	0	0	0
F08G12.12a	F08G12.12a	0	0	0	0	0	0	0	0	0	0	0	0	0	0	0	0	0	0	0	0	0	0	0	0	0	0	0	0	0	0	0	0	0	0	0	0	0	0	0	0	0	0	0	0	0	0	0	0
ZK945.14	ZK945.14	0	0	0	0	0	0	0	0	0	0	0	0	0	0	0	0	0	0	0	0	0	0	0	0	0	0	0	0	0	0	0	0	0	0	0	0	0	0	0	0	0	0	0	0	0	0	0	0
C09H10.8	C09H10.8	12.65	0	25.5	12.27	8.1	9.55	0	0	0	0	0	0	24.68	0	0	2.11	17.08	1.86	0	0	6.08	0	0	2.74	0	5.14	0	1.54	23.48	0	8.07	15.58	3.9	9.32	6.29	0	6.25	12.21	0	0	13.07	38.13	6.95	0	12.89	11.25	15.45	13.53
C27D6.8	C27D6.8	0	0	0	0	0	0	0	0	0	1.71	0	0	0	0	1.83	0	0	0	0	0	0	0	0	0	0	0	0	0	0	0	0	0	0	0	0	0	0	0	0	0	2.26	0	0	0	0	0	0	0
M199.23	M199.23	0	0	0	0	0	0	0	0	0	0	0	0	0	0	0	0	0	0	0	0	0	0	0	0	0	0	0	0	0	0	0	0	0	0	0	0	0	0	0	0	0	0	0	0	0	0	0	0
B0507.8	B0507.8	0	0	0	0	0	0	0	0	0	0	0	0	0	3.2	0	0	1.29	76.24	0	0	3.36	0	0	0	0	0	0	5.11	0.85	0	0	0	0	0	0	0	0	0.67	0	0	0	0	0	0	0	0	0	4.48
W07G4.4	W07G4.4	43.28	70.87	56.86	61.83	63.92	71.71	52.22	84.14	80.36	111.34	40.03	47.49	53.02	57.4	6.24	71.66	70.96	45.37	7.48	32.52	74.42	108.94	28.92	71.75	5.16	60.25	40.72	80.01	103.37	27.78	90.44	99.72	77.91	86.12	28.29	57.25	77.1	59.28	42.46	72.21	62.52	33.19	50.66	71.51	48.19	91.07	77.73	69.46
Y71H2AM.19b	Y71H2AM.19a.1,Y71H2AM.19a.2,Y71H2AM.19b	17.81	1.94	8	0	1.92	9.63	0.5	16.13	13.52	7.33	8.28	3.17	0	2.19	4.25	19.68	9.38	6.44	2.83	8.44	19.6	0	16.29	9.94	2.33	0.86	4.31	7.89	4.09	14.63	12.26	11.6	9.38	21.88	1.76	5.14	6.37	5.74	1.19	0	23.92	3.37	0.49	20.93	7.54	4.25	9.05	5.28
Y46E12BL.4a	Y46E12BL.4a,Y46E12BL.4b,Y46E12BL.4d,Y46E12BL.4f,Y46E12BL.4g,Y46E12BL.4h	29.98	0	12	16.28	47.58	18.27	23.77	9.66	21.28	8.24	3.64	16.62	12.77	20.72	0	24.7	23.62	6.26	2.23	2.41	11.87	22.83	1.11	29.27	6.68	18.54	7.62	34.63	31.45	3.39	13.71	3.26	87.29	17.88	54.61	5.75	15.64	35.08	22.62	2.68	0.97	54.18	25.58	17.53	9.16	20.57	59.14	0.6
B0454.20	B0454.20	0	0	0	0	0	0	0	0	0	0	0	0	0	0	0	0	0	0	0	0	0	0	0	0	0	0	0	0	0	0	0	0	0	0	0	0	0	0	0	0	0	0	0	0	0	0	0	0
C06A5.2	C06A5.2	0	0	0	2.69	0	0	0	0	0	0	0	0	0	0	2.7	0	0	0	0	12.47	0	0	0	0	0	0	0	0	0	0	0	0	0	0	0	0	0	0	0	0	3.34	0	0	0	0	1.73	0	0
Y53F4B.61	Y53F4B.61	0	0	0	0	0	0	0	0	0	0	0	0	0	0	0	0	0	0	0	0	0	0	0	0	0	0	0	0	0	0	0	0	0	0	0	0	0	0	0	0	0	0	0	0	0	0	0	0
F54C9.9	F54C9.9	0	2.64	6.13	1.56	6.25	1.59	10.13	1.41	5.83	1.45	12.58	6.74	13.59	5.14	0	2.34	1.37	4.94	9.22	2.68	10.77	10.16	2.21	12.55	0	6.06	0	2.74	7.7	4.08	10.1	6.1	15.42	8.19	0	5.66	2.31	7.56	0.93	1.12	3.86	0.73	6.15	0	0	1.49	4.98	14.99
Y37A1A.138	Y37A1A.138	0	0	0	0	0	0	0	0	0	0	0	0	0	0	0	0	0	0	0	0	0	0	0	0	0	0	0	0	0	0	0	0	0	0	0	0	0	0	0	0	0	0	0	0	0	0	0	0
Y57G11C.779	Y57G11C.779	0	0	0	0	0	0	0	0	0	0	0	0	0	0	0	0	0	0	0	0	0	0	0	0	0	0	0	0	0	0	0	0	0	0	0	0	0	0	0	0	0	0	0	0	0	0	0	0
K08D12.7	K08D12.7	0	0	0	0	0	0	0	0	0	0	0	0	0	0	0	0	0	0	0	0	0	0	0	0	0	0	0	0	0	0	0	0	0	0	0	0	0	0	0	0	0	0	0	0	0	0	0	0
Y45F10D.64	Y45F10D.64	0	0	0	0	0	0	0	0	0	0	0	0	0	0	0	0	0	0	0	0	0	0	0	0	0	0	0	0	0	0	0	0	0	0	0	0	0	0	0	0	0	0	0	0	0	0	0	0
Y67A10A.71	Y67A10A.71	0	0	0	0	0	0	0	0	0	0	0	0	0	0	0	0	0	0	0	0	0	0	0	0	0	0	0	0	0	0	0	0	0	0	0	0	0	0	0	0	0	0	0	0	0	0	0	0
B0511.18	B0511.18	0	0	0	0	0	0	0	0	0	0	35.48	0	0	0	0	0	0	0	0	0	0	0	0	0	0	0	0	0	0	0	0	0	0	0	0	0	0	0	0	0	0	0	0	0	0	0	0	23.74
C34C12.12	C34C12.12	0	0	0	0	0	0	0	0	0	0	0	0	0	0	0	0	0	0	0	0	0	0	0	0	0	0	0	0	0	0	0	0	0	0	0	0	0	0	0	0	0	0	0	0	0	0	0	0
F55B11.96	F55B11.96	0	0	0	0	0	0	0	0	0	0	0	0	0	0	0	0	0	0	0	0	0	0	0	0	0	0	0	0	0	0	0	0	0	0	0	0	0	0	0	0	0	0	0	0	0	0	0	0
Y57G11C.451	Y57G11C.451	0	0	0	0	0	0	0	0	0	0	0	0	0	0	0	0	0	0	0	0	0	0	0	0	0	0	0	0	0	0	0	0	0	0	0	0	0	0	0	0	0	0	0	0	0	0	0	0
F58A3.3	F58A3.3	0	0	0	4.1	11.87	0	12.34	0	0	0	0	0	0	0	0	1.23	0	0	0	0	0	20.21	61.92	5.35	7.16	10.02	0	0	0	0	0	1.07	9.14	10.94	17.23	0	2.44	0	0	5.89	0	0	6.1	0	0	13.17	0	0
C06E7.61	C06E7.61	0	0	0	0	0	0	0	0	0	0	0	0	0	0	0	0	0	0	0	0	0	0	0	0	0	0	0	0	0	0	0	0	0	0	0	0	0	0	0	0	0	0	0	0	0	0	0	0
Y105C5A.399	Y105C5A.399	0	0	0	0	0	0	0	0	0	0	0	0	0	0	0	0	0	0	0	0	0	0	0	0	0	0	0	0	0	0	0	0	0	0	0	0	0	0	0	0	0	0	0	0	0	0	0	0
R08C7.12b	R08C7.12a,R08C7.12b,R08C7.12c,R08C7.12d	139.34	14.36	23.5	25.56	172.25	127.51	199.63	131.76	172.26	202.34	247.06	241.87	0	0	23.55	87.22	72.55	64.1	0	124.8	57.78	59.89	33.9	54.64	1.99	22.53	38.71	192.1	52.12	27.89	84.96	25.67	45.14	30.1	39.37	149.83	34.5	130.62	45.57	16.2	0	17.15	15.54	37.66	43.94	99.78	36.31	66.25
C10C5.3	C10C5.3	0	0	0	0	0	0	0	0	0	0	0	0	4.77	0	1.37	0	0	0	0	3.14	0	0	0	0	0	0	0	2.39	0	0	0	0	0	0	0	0	0	5.05	0	0	0	0	0	0	0	0	1.09	0
C14F11.31	C14F11.31	0	0	0	0	0	0	0	0	0	0	0	0	0	0	0	0	17.34	0	0	0	0	0	0	0	0	0	0	0	0	0	0	0	0	0	0	0	0	0	0	0	0	0	0	0	0	0	0	0
C23H4.6a	C23H4.6a,C23H4.6b	1.12	1.73	4.72	1.54	0	1.76	2.05	4.21	4.34	14.49	13.35	4.45	5.39	5.16	1.04	0	1.38	3	0	10.68	1.8	3.8	0	7.26	0	3	0	0	6.59	0	0	3.5	13.6	0	3.66	5.82	2.13	7.39	1.24	0.74	2.59	2.39	1.02	0.91	0	0.32	9.07	3.2
ZK1320.11b	ZK1320.11a,ZK1320.11b	0	33.56	23.24	46.01	13.44	21.61	29.19	14.27	8.44	19.25	19.03	7.8	16.96	14.67	60.98	13.22	55.35	40.19	78.97	35.76	42.95	36.6	58.16	33.81	19.67	19.14	21.18	29.27	23.35	35.44	42.48	34.94	32.13	69.73	61.78	23.11	38.86	40.86	11.12	52.04	49.82	59.17	17.99	54.33	9.36	24.62	48.56	20.16
F08G12.10	F08G12.10	0	0	0	0	0	3.39	0	0	0	0	0	0	0	47.94	46.46	2.99	12.1	7.25	21.08	5.74	70.45	0	0	13.62	0	0	0	0	2.17	1.63	5.72	0	0	0	13.34	0	0	1.15	0	0	7.73	0	1.23	0	0	0	1.99	13.44
Y116A8B.62	Y116A8B.62	0	0	0	0	0	0	0	0	0	0	0	0	0	0	0	0	0	0	0	0	0	0	0	0	0	0	0	0	0	0	0	0	0	0	0	0	0	0	0	0	0	0	0	0	0	0	0	0
T28C12.9	T28C12.9	7.06	0	0	0	0	0	0	0	0	0	0	0	0	0	0	0	0	0	0	0	0	0	0	0	0	0	0	0	0	0	0	0	0	0	0	0	0	0	0	0	0	0	0	0	0	0	0	0
F26D12.47	F26D12.47	0	0	0	0	0	0	0	0	0	0	0	0	0	0	0	0	0	0	0	0	0	0	0	0	0	0	0	0	0	0	0	0	0	0	0	0	0	0	0	0	0	0	0	0	0	0	0	0
C17G1.12	C17G1.12	0	0	0	0	0	0	0	0	0	0	0	0	0	0	0	0	0	0	0	0	0	0	0	0	0	0	0	0	0	0	0	0	0	0	0	0	0	0	28.7	0	0	0	0	0	0	0	0	0
T12B5.2	T12B5.2	0	12.87	10.69	1.62	3.74	0	0	0	0	7.58	0	2.82	12.33	0	0	0.97	0	3.43	2.74	0	0	10.61	4.64	0.84	1.89	1.58	0	0	0.94	0	1.24	4.23	17.97	0	15.48	0	5.77	6.76	0	0	2.01	0	8.02	0	0	0	3.89	1.25
B0412.4	B0412.4	119.2	618.62	514.13	335.68	282	363.07	264.7	196.34	340.58	458.48	372.97	760.25	844.93	321.92	288.46	266.61	291.13	123.14	189.8	179.01	215.29	357.87	333.99	173.44	302.35	175.24	599.77	325.02	241.77	336.83	206.84	337.91	564.1	587.54	396.65	469.36	216.18	80.8	724.76	304.45	450.9	290.03	402.99	225.63	507.01	170.67	238.66	117.3
Y57G11A.108	Y57G11A.108	0	0	0	0	0	0	0	0	0	0	0	0	0	0	0	0	0	0	0	0	0	0	0	0	0	0	0	0	0	0	0	0	0	0	0	0	0	0	0	0	0	0	0	0	0	0	0	0
C01F1.2	C01F1.2	0	1.59	7.38	2.8	0	0	0	0	5.27	9.16	0	0	7.36	1.54	2.82	0.84	0	5.93	18.95	4.84	0	0	4	4.37	0	4.09	0	0	0	12.83	13.93	0.73	0	0	0	0	4.15	0	11.79	1	0	0	9.7	3.69	0	6.28	4.48	2.16
Y116A8C.147	Y116A8C.147	0	0	0	0	0	0	0	0	0	0	0	0	0	0	0	0	0	0	0	0	0	0	0	0	0	0	0	0	0	0	0	0	0	0	0	0	0	0	0	0	0	0	0	0	0	0	0	0
Y41E3.38	Y41E3.38	0	0	0	0	0	0	0	0	0	0	0	0	0	0	0	0	0	0	0	0	0	0	0	0	0	0	0	0	0	0	0	0	0	0	0	0	0	0	0	0	0	0	0	0	0	0	0	0
C03E10.9	C03E10.9	0	0	0	0	0	0	0	0	0	0	0	0	0	0	0	0	0	0	0	0	0	0	0	0	0	0	0	0	0	21.26	0	0	0	0	0	0	9.71	0	0	0	0	0	0	0	0	0	0	0
M01G12.10	M01G12.10	0	0	0	0	0	0	0	0	0	0	24.91	0	0	0	0	0	0	0	0	15.92	0	0	0	0	0	0	7.15	0	0	0	0	0	0	0	0	0	0	0	0	0	0	0	0	0	0	0	0	0
ZK520.2	ZK520.2	18.24	2.05	11.95	9.03	2.09	4.92	1.81	8.19	8.53	33.85	3.92	0	21.2	9.92	0	9.78	1.6	6.7	0	10.44	0	16.29	15.54	5.65	23.15	29.98	17.19	1.59	6.31	2.37	1.39	6.61	6.02	4.8	25.95	9.54	3.22	0	2.18	0	24.68	6.83	1.79	1.59	0	3.48	8.68	5.57
Y41E3.422	Y41E3.422	0	0	0	0	0	0	0	0	0	0	0	0	0	0	0	0	0	0	0	0	0	0	0	0	0	0	0	0	0	0	0	0	0	0	0	0	0	0	0	0	0	0	0	0	0	0	0	0
T14G12.6	T14G12.6	0	0	0	0	0	0	0	0	0	0	0	0	0	0	0	0	0	0	0	0	0	0	0	0	0	0	0	0	0	0	0	0	0	0	0	0	0	0	0	0	0	0	0	0	0	0	0	0
ZK381.61	ZK381.61	0	0	0	0	0	0	0	0	0	0	0	0	0	0	0	0	0	0	0	0	0	0	0	0	0	0	0	0	0	0	0	0	0	0	0	0	0	0	0	0	0	0	0	0	0	0	0	0
Y105C5A.266	Y105C5A.266	0	0	0	0	0	0	0	0	0	0	0	0	0	0	0	0	0	0	0	0	0	0	0	0	0	0	0	0	0	0	0	0	0	0	0	0	0	0	0	0	0	0	0	0	0	0	0	0
Y73F8A.1099	Y73F8A.1099	0	0	0	0	0	0	0	0	0	0	0	0	0	0	0	0	0	0	0	0	0	0	0	0	0	0	0	0	0	0	0	0	0	0	0	0	0	0	0	0	0	0	0	0	0	0	0	0
T27D12.6	T27D12.6	0	0	0	0	0	0	0	4.39	0	0	0	0	0	5.29	4.85	2.93	4.35	0	8.22	0	0	4.03	7.13	0	0	0	0	4.27	5.65	0	0	0	0	0	0	0	0	0	0	0	0	0	0	0	0	0	3.9	0
C28C12.11b	C28C12.11a,C28C12.11b	0	23.62	0	2.24	0	3.12	0	0	0	0	0	0	28.41	0	0	0	6.06	4.93	0	0	0	0	0	2.4	0	13.46	0	30.24	5.35	0	8.79	0	5.12	0	0	0	0	7.49	0	8.35	8.62	19.55	0	6.1	2.36	0	18.39	0
ZK550.33	ZK550.33	0	0	0	0	0	0	0	0	0	0	0	0	0	0	0	0	0	0	0	0	0	0	0	0	0	0	0	0	0	0	0	0	0	0	0	0	0	0	0	0	0	0	0	0	0	0	0	0
M02B7.9	M02B7.9	0	1.7	0	4.48	0	0	0	0	0	0	0	0	0	1.64	0	1.8	0	1.58	0	0	0	0	0	0	0	2.92	4.74	0	0	9.79	0	0	0	0	7.13	0	0.89	0	0	0	0	0	0	0	1.57	0.96	0	0
F26D10.9a	F26D10.9a,F26D10.9b	105.03	51.96	66.01	89.61	31.9	34.32	33.39	39.48	40.19	4.35	66.35	30.27	22.86	97.14	180.62	99.67	122.56	12.86	197.01	54.65	91.77	104.42	1.33	61.95	51.13	64.06	70.12	35.3	69.73	41.18	70.27	69.42	50.29	42.03	65.2	55.88	58.39	82.25	21.34	43.09	29.75	28.49	94.05	66.8	59.09	62.62	59.01	19.68
Y113G7A.9a	Y113G7A.9a,Y113G7A.9b	0	25.18	2.48	7.5	0	0	0	1.7	0	0	23.46	15.72	2.2	20.61	7.56	1.13	0	5.67	0	16.82	0	6.15	36.27	6.85	0	6.79	8.93	3.3	6.2	0	4.32	5.89	10.08	0	0	0	12.68	1.74	0	0	0	10.3	0	9.35	0	0	0	0
C06C3.7	C06C3.7	0	0	0	0	0	0	0	0	2.67	0	0	0	0	0	0	1.69	0	1.49	0	0	0	0	0	0	0	0	0	0	0	0	0	2.94	0	0	3.4	0	1.67	0	0	0	0	0	0	0	0	0	0	0
Pseudogene:R10E8.9	Pseudogene:R10E8.9	0	2.13	14.83	1.87	0	0	0	0	3.53	8.75	12.16	13.05	0	0	0	1.12	1.66	0.99	0	6.48	15.12	13.79	0	6.82	6.53	9.12	0	3.29	0	0	0	1.95	2.08	0	0	0	0	0	2.25	4.02	0	3.54	1.85	6.57	1.96	2.4	2.99	1.44
B0478.6	B0478.6	0	0	0	0	0	0	0	0	0	0	0	0	0	0	0	0	0	0	0	0	0	0	0	0	0	0	0	0	0	0	0	0	0	0	0	0	0	0	0	0	0	0	0	0	0	0	0	0
F58B6.8	F58B6.8	0	0	0	0	0	0	0	0	0	0	0	0	0	0	0	0	0	0	0	0	0	0	0	0	0	0	0	0	0	0	0	0	0	0	0	0	0	0	0	0	0	0	0	0	0	0	0	0
F07C3.2	F07C3.2	0	48.91	104.41	31.87	8.27	0	0	0	16.92	73.5	31	6.26	6.32	50.38	3.55	12.81	12.64	50.86	108.03	0	45.22	84.84	30.92	70.48	65.66	24.29	5.6	31.18	6.19	41.79	2.74	7.41	19.98	9.58	4.31	0	42.17	9.93	0	38.24	26.42	10.18	28.22	28.03	3.73	4.56	31.27	5.47
Y17G9A.25	Y17G9A.25	0	0	0	0	0	0	0	0	0	0	0	0	0	0	0	0	0	0	0	0	0	0	0	0	0	0	0	0	0	0	0	0	0	0	0	0	0	0	0	0	0	0	0	0	0	0	0	0
B0024.6b	B0024.6a,B0024.6b	0.81	0	1.47	0	0	0	0	0.51	1.05	0	0	0	0	0	0	0	0	0	0	0	0	0	0	0	0	0	0	0	0.98	0	0	0	3.07	0	0	0	0	2.33	0	0	0	0	0	0	0	1.07	0.89	0
F28A12.9	F28A12.9	0	0	0	0	0	0	0	0	0	0	0	0	0	0	0	0	0	9.15	0	0	0	0	0	0	0	0	0	0	0	0	0	0	10.04	0	0	5.57	0	0	0	0	0	0	0	0	0	0	0	0
F12D9.3	F12D9.3	0	0	0	0	0	0	0	0	0	0	0	0	0	0	0	0	0	0	0	0	0	0	0	0	0	0	0	0	0	0	0	0	0	0	0	0	0	0	0	0	0	0	0	0	0	0	0	0
Y45F10D.37	Y45F10D.37	0	0	0	0	0	0	0	0	0	0	0	0	0	0	0	0	0	0	0	0	0	0	0	0	0	0	0	0	0	0	0	0	0	0	0	0	0	0	0	0	0	0	0	0	0	0	0	0
Y105C5B.1203	Y105C5B.1203	0	0	0	0	0	0	0	0	0	0	0	0	0	0	0	0	0	0	0	0	0	0	0	0	0	0	0	0	0	0	0	0	0	0	0	0	0	0	0	0	0	0	0	0	0	0	0	0
K04G7.11	K04G7.11	7.85	57.05	20.2	30.45	30.23	8.87	39.27	0	28.83	28.58	63.8	11.42	33.29	21.5	26.28	15.71	5.79	9.24	7.37	25.19	20.14	69.68	90.77	4.54	43.03	12.75	6.9	11.49	17.74	5.7	6.69	5.69	7.28	34.84	18.3	124.85	11.64	37.42	5.25	21.88	18.92	18.57	25.91	49.75	11.43	9.78	10.46	30.22
H20E11.7	H20E11.7	0	0	0	0	0	0	0	0	0	0	0	0	0	0	0	0	0	0	0	0	0	0	0	0	0	0	0	0	0	0	0	0	0	0	0	0	0	0	0	0	0	0	0	0	0	0	0	0
T14G8.2	T14G8.2	0	0	0	0	0	0	0	0	0	0	0	0	0	0	0	0	0	0	0	0	0	0	0	0	0	0	0	0	0	0	0	0	0	0	0	0	0	0	0	0	0	0	0	0	0	0	0	0
T06A10.81	T06A10.81	0	0	0	0	0	0	0	0	0	0	0	0	0	0	0	0	0	0	0	0	0	0	0	0	0	0	0	0	0	0	0	0	0	0	0	0	0	0	0	0	0	0	0	0	0	0	0	0
B0273.63	B0273.63	0	0	0	0	0	0	0	0	0	0	0	0	0	0	0	0	0	0	0	0	0	0	0	0	0	0	0	0	0	0	0	0	0	0	0	0	0	0	0	0	0	0	0	0	0	0	0	0
C09B9.76	C09B9.76	0	0	0	0	0	0	0	0	0	0	0	0	0	0	0	0	0	0	0	0	0	0	0	0	0	0	0	0	0	0	0	0	0	0	0	0	0	0	0	0	0	0	0	0	0	0	0	0
C52A10.2	C52A10.2	1.52	7.17	1.39	3.17	2.43	0	0	0	0.99	0	5.7	0	0	0	1.07	0.63	0.93	0.56	0	0	6.09	13.8	0	6.6	2.47	1.03	0	0	1.84	0	6.46	2.21	0	8.36	12.54	9.07	0	2.44	0	2.27	10.49	0	6.27	6.5	0	2.7	2.53	0
Y40H7A.118	Y40H7A.118	0	0	0	0	0	0	0	0	0	0	0	0	0	0	0	0	0	0	0	0	0	0	0	0	0	0	0	0	0	0	0	0	0	0	0	0	0	0	0	0	0	0	0	0	0	0	0	0
T01C1.9	T01C1.9	0	0	0	0	0	0	0	0	0	0	0	0	0	0	0	0	0	0	0	0	0	0	0	0	0	0	0	0	0	0	0	0	0	0	0	0	0	0	0	0	0	0	0	0	0	0	0	0
Y40H7A.57	Y40H7A.57	0	0	0	0	0	0	0	0	0	0	0	0	0	0	0	0	0	0	0	0	0	0	0	0	0	0	0	0	0	0	0	0	0	0	0	0	0	0	0	0	0	0	0	0	0	0	0	0
C09D4.8	C09D4.8	0	0	0	0	0	0	0	0	0	0	0	0	0	0	0	0	0	0	0	0	0	0	0	0	0	0	0	0	0	0	0	0	0	0	0	0	0	0	0	0	0	0	0	0	0	0	0	0
F39E9.14	F39E9.14	0	0	0	0	0	0	0	0	0	0	0	0	0	0	0	0	0	0	0	0	0	0	0	0	0	0	0	0	0	0	0	0	0	0	0	0	0	0	0	0	0	0	0	0	0	0	0	0
F26F2.2	F26F2.2	0	0	0	0	0	0	0	0	0	0	0	0	0	0	0	0	0	0	0	0	0	0	0	0	0	0	0	0	0	0	0	0	0	0	0	0	0	0	0	0	0	0	0	0	0	0	0	0
M03D4.73	M03D4.73	0	0	0	0	0	0	0	0	0	0	0	0	0	0	0	0	0	0	0	0	0	0	0	0	0	0	0	0	0	0	0	0	0	0	0	0	0	0	0	0	0	0	0	0	0	0	0	0
T28B11.17	T28B11.17	0	0	0	0	0	0	0	0	0	0	0	0	0	0	0	0	0	0	0	0	0	0	0	0	0	0	0	0	0	0	0	0	0	0	0	0	0	0	0	0	0	0	0	0	0	0	0	0
C54D2.13	C54D2.13	0	0	0	0	0	0	0	0	0	0	0	0	0	0	0	0	0	0	0	0	0	0	0	0	0	0	0	0	0	0	0	0	0	0	0	0	0	0	0	0	0	0	0	0	0	0	0	0
F59C6.3	F59C6.3	0	0	0	0	0	0	0	0	0	0	0	0	0	0	0	0	0	0	0	0	0	0	0	0	0	0	0	0	0	0	0	0	0	0	0	0	0	0	0	0	0	0	0	0	0	0	0	0
K11G9.4	K11G9.4	0	0	4.11	0	0	0	0	4.23	0	0	0	0	0	5.13	12.54	0.93	9.63	7.42	84.25	61.02	5.39	0	0	0	0	0	0	0	8.15	0	0	0	1.72	0	13	0	5.54	2.89	0	0	0	0	0	0	0	0	0	0
WBGene00219565	WBGene00219565	0	0	0	0	0	0	0	0	0	0	0	0	0	0	0	0	0.43	0	0	0	0	0	0	0	0	0	0	0	0.56	0	0	0	0	2.55	2.87	0	0.58	0.22	0	0	0	0	0	0	0	0	0.78	1.87
F28D1.22	F28D1.22	0	0	0	0	0	0	0	0	0	0	0	0	0	0	0	0	0	0	115.54	0	0	0	0	0	0	0	0	0	0	0	0	5.1	0	0	0	0	0	0	0	0	0	0	0	0	0	0	0	60.43
Y45F10D.130	Y45F10D.130	0	0	0	0	0	0	0	0	0	0	0	0	0	0	0	0	0	0	0	0	0	0	0	0	0	0	0	0	0	0	0	0	0	0	0	0	0	0	0	0	0	0	0	0	0	0	0	0
F36H12.9	F36H12.9	0	0	0	0	0	0	0	0	0	0	0	0	0	0	0	0	1.44	0	0	0	0	0	0	0	0	0	0	0	0	0	0	0	0	0	0	0	0	2.27	0	0	0	0	0	0	0	0	0	0
F56D2.3	F56D2.3	0	0	1.62	0	0	0	0	0	0	0	0	0	0	12.16	2.48	0	0	1.95	10.39	0	2.84	0	0	0	0	0	0	0	0.71	0	0.94	0	4.07	0	0	0	0.73	0	7.39	0	0	0	0	0	0	0	0	0
C40H1.7	C40H1.7	21.26	51.1	22.54	10.86	51.92	2.11	1.56	0	20.48	27.61	43.69	54.09	6.36	0	0	12.13	0	55.12	7.88	12.54	1.79	45.77	4.44	30.76	0	0	2.46	6.83	7.23	12.2	16.66	12.17	17.21	0	0	64.58	7.38	63.36	7.48	14.48	15.42	0	26.14	10.92	6.52	1	1.24	3.59
Pseudogene:F58D2.1	Pseudogene:F58D2.1	0	0	0	0	0	0	0	0	1.03	0	0	0	0	0	0	0	0	1.74	0	0	0	0	0	0	0	1.07	0	0	0	0	0.84	0	2.42	0	0	0	0	0	0	0	0	0	0	0	0	0	3.5	0
F23H11.7	F23H11.7	159.02	50.24	83.49	37.78	201.67	104.21	141.03	57.08	244.27	78.77	111.69	58.75	34.57	53.02	21.13	83.37	229.04	231.67	142.22	46.16	19.43	98.24	383.35	425.25	48.87	157.92	46.6	103.44	276.31	44.03	367.92	229.43	339.16	212.77	181.48	101.11	481.75	226.39	12.66	54.29	23.47	584.98	141.63	16.62	74.98	210.27	235.48	225.2
Y113G7B.6	Y113G7B.6	0	0	0	0	0	0	0	0	0	0	0	0	0	0	0	0	1.79	0	0	0	0	0	0	0	0	0	0	0	0	0	0	0	0	0	0	0	0	0	0	0	0	0	8	0	0	0	0	0
Y37A1A.5	Y37A1A.5	0	0	0	0	0	0	0	0	0	0	0	0	0	0	0	0	0	0	0	0	0	0	0	0	0	0	0	0	0	0	0	0	0	0	0	0	0	0	0	0	0	0	0	0	0	0	0	0
F10B5.4	F10B5.4	0	0	8.63	0	0	1.28	0	0	0	0	0	0	4.92	1.03	0	0	0.83	0	3.18	0	3.25	1.53	0	0	5.48	0.91	0	0	0	3.69	0	0.98	0	0	0	0.62	1.11	0.87	0	0	1.16	5.29	1.85	0.83	0	0	0.75	0
ZK867.6	ZK867.6	0	0	0	0	12.12	0	0	0	0	0	0	0	0	0	0	0	0	0	0	0	0	0	0	0	0	0	0	0	0	13.13	0	5.24	0	0	0	0	0	14.31	0	0	0	0	0	0	0	0	0	0
F27E11.6	F27E11.6	0	0	0	0	0	0	0	0	0	0	0	0	0	0	0	0	0	0	0	0	0	0	0	0	0	0	0	0	0	0	0	0	0	0	0	0	0	0	0	0	0	0	0	0	0	0	0	0
C08B6.17	C08B6.17	0	8.07	0	0	0	0	0	0	0	0	0	0	0	0	0	0	0	0	0	0	0	0	0	0	0	0	0	0	0	0	0	0	7.96	0	0	0	0	0	0	0	0	0	0	0	0	0	0	0
T10B9.9	T10B9.9	0	0	21.65	0	9.43	16.34	0	3.64	0	19.02	0	0	0	0	0	0	10.79	0	0	0	0	0	17.64	12.66	0	0	0	0	4.69	5.28	3.12	4.21	0	0	0	7.94	14.38	0	0	0	0	0	8.03	10.62	0	0	3.23	3.11
Y64G10A.329	Y64G10A.329	0	0	0	0	0	0	0	0	0	0	0	0	0	0	0	0	0	0	0	0	0	0	0	0	0	0	0	0	0	0	0	0	0	0	0	0	0	0	0	0	0	0	0	0	0	0	0	0
M04C3.5c	M04C3.5c	0	0	0	0	3.47	0	0	0	0	2.8	0	0	7.05	0	0	0	0	0	0	0	0	0	4.31	0	0	2.92	0	0	0	0	0	0	0	0	3.61	1.96	0	1.39	0	0	0	0	0	0	0	0	0	2.3
WBGene00077487	WBGene00077487	0	0	0	27.71	70.31	18.19	83.98	0	0	27.43	32.38	0	0	29.31	0	0	26.28	15.05	0	34.55	33.23	24.2	90.07	14.93	0	0	0	24.72	16.26	0	92.08	43.82	140.43	86.28	0	17.71	0	0	0	0	0	58.34	0	0	0	0	0	0
K01A6.12	K01A6.12	0	0	0	0	0	0	0	0	0	0	0	0	0	0	0	0	0	0	0	0	0	0	0	0	0	0	0	0	0	0	0	0	0	0	0	0	0	0	0	0	0	0	0	0	0	0	0	0
Y64G10A.169	Y64G10A.169	0	0	0	0	0	0	0	0	0	0	0	0	0	0	0	0	0	0	0	0	0	0	0	0	0	0	0	0	0	0	0	0	0	0	0	0	0	0	0	0	0	0	0	0	0	0	0	0
C24A3.14	C24A3.14	0	0	0	0	0	4.83	0	0	0	0	0	0	0	0	0	4.35	0	7.69	0	8.52	0	0	0	3.79	0	0	0	0	4.19	0	0	0	0	0	0	0	0	0	0	0	8.95	42.38	0	0	0	0	0	0
Y105C5A.556	Y105C5A.556	0	0	0	0	0	0	0	0	0	0	0	0	0	0	0	0	0	0	0	0	0	0	0	0	0	0	0	0	0	0	0	0	0	0	0	0	0	0	0	0	0	0	0	0	0	0	0	0
Y57G11C.545	Y57G11C.545	0	0	0	0	0	0	0	0	0	0	0	0	0	0	0	0	0	0	0	0	0	0	0	0	0	0	0	0	0	0	0	0	0	0	0	0	0	0	0	0	0	0	0	0	0	0	0	0
T19E7.17	T19E7.17	0	0	0	0	0	0	0	0	0	0	0	0	0	0	0	0	0	0	0	0	0	0	0	0	0	0	0	0	0	0	0	0	0	0	0	0	0	0	0	0	0	0	0	0	0	0	0	0
T04D1.6	T04D1.6	0	0	0	0	0	0	0	0	0	0	0	0	0	0	0	0	0	0	0	0	0	0	0	0	0	0	0	0	0	0	0	0	0	0	0	0	0	0	0	0	0	0	0	0	0	0	0	0
C47A4.100	C47A4.100	0	0	0	0	0	0	0	0	0	0	0	0	0	0	0	0	0	0	0	0	0	0	0	0	0	0	0	0	0	0	0	0	0	0	0	0	0	0	0	0	0	0	0	0	0	0	0	0
Y73F8A.562	Y73F8A.562	0	0	0	0	0	0	0	0	0	0	0	0	0	0	0	0	0	0	0	0	0	0	0	0	0	0	0	0	0	0	0	0	0	0	0	0	0	0	0	0	0	0	0	0	0	0	0	0
C48A7.15	C48A7.15	0	0	0	0	0	0	0	0	0	0	0	0	0	0	0	0	0	0	0	0	0	0	0	0	0	0	0	0	0	0	0	0	0	0	0	0	0	0	0	0	0	0	0	0	0	0	0	0
F47C10.2	F47C10.2	0	0	0	0	14.03	4.12	46.62	0	3.82	26.54	39.49	0	0	13.32	0	0	0	0	0	4.68	0	0	0	5.28	0	0	0	5.34	2.35	2.65	9.32	0	9	0	0	9.34	0	0	0	0	0	0	12.03	0	2.12	0	0	0
W04G3.3	W04G3.3	0	0	0	0	0	0	2.67	21.73	0	19.92	17.28	0	0	16.11	88.63	8	5.89	9.88	27.05	0	39.99	0	0	0	0	0	4.23	0	0	0	13.25	0	2.95	0	7.93	0	0.79	0	0	0	0	0	14.5	0	0	0	0	8.21
C04E12.11	C04E12.11	0	0	0	0	0	15.05	0	0	0	0	0	0	0	0	0	1.66	0	0	0	0	0	0	0	0	0	0	0	0	0.8	0	0	0	0	0	0	1.82	0	0	0	0	0	2.6	0	0	10.14	0	0	10.65
W09C3.6	W09C3.6	1.28	0	0	1.78	0	0	0	0	0	0	0	0	0	1.96	0	1.07	0	0	0	0	0	0	0	0.93	0	0	0	0	0	0	0	0	1.98	0	0	0	1.06	0	0	0	0	0	0	0	0	0	0	0
T04D3.3a	T04D3.3a,T04D3.3b	64.01	25.49	32.32	32.95	80.73	30.2	22.04	34.43	57.22	11.61	0	13.21	0	0	34.77	50.86	19.5	24.03	0	11.64	30.64	44.13	37	37.46	77.85	34.64	7.52	24.81	50.58	7.3	40.44	45.4	31.42	14.68	27.43	0	41.06	50.31	5.47	61.24	28.69	49.98	16.71	131.48	37.2	57.6	33.71	72.12
Y57G11C.156	Y57G11C.156	0	0	0	0	0	0	0	0	0	0	0	0	0	0	0	0	0	0	0	0	0	0	0	0	0	0	0	0	0	0	0	0	0	0	0	0	0	0	0	0	0	0	0	0	0	0	0	0
C44H4.6	C44H4.6	0	7.19	2.09	0	0	1.08	1.59	2.87	5.97	0	1.71	5.52	0	1.74	6.38	4.76	1.4	0	13.41	0	3.66	7.78	22.67	14.04	1.85	0	0	6.97	8.3	4.15	0	13.25	15.81	0	0	0	11.29	0.73	1.91	5.68	1.97	10.47	0	12.54	3.33	9.14	7.61	19.54
ZC477.1	ZC477.1	0	0	0	0	0	0	0	0	0	0	0	0	0	0	0	0	0	0	13.9	0	0	0	0	0	0	0	0	0	0	0	0	0	0	0	0	0	0	0	0	0	4.08	0	0	0	0	0	0	0
R10D12.2	R10D12.2	0	0	0	0	0	0	0	0	0	0	0	0	0	0	0	0	0	0	0	0	0	0	0	0	0	0	0	0	0	4.33	0	0	0	0	0	0	0	0	0	0	0	0	0	0	0	0	0	0
R12C12.4	R12C12.4	0	0	0	0	0	0	0	0	0	0	0	0	0	0	0	0	0	0	0	0	0	0	0	0	0	0	0	0	0	0	0	5.27	0	0	0	0	0	0	0	0	0	0	0	0	0	0	0	0
C45B2.2	C45B2.2	32.25	5.76	0	0	0	16.73	0	0	0	0	0	0	8.93	48.64	143.65	8.97	0	2.64	16.8	40.69	28.84	0	0	0	11.43	0	0	8.73	8.66	6.5	3.86	2.59	11.32	27.2	24.48	6.5	5.91	6.98	0	0	0	0	9.9	0	0	0	0	3.83
F53C11.6	F53C11.6	2.15	0	0	0	0	0	0	1.81	0	52.06	1.07	0	0	0	0	0	0.88	1.05	3.37	0	2.3	0	0	6.74	0	0	0	0	6.37	1.3	13.7	0	0	0	0	0	2.96	2.76	0	0	0	0	0	0	0	0	2.39	1.53
Y73F8A.1127	Y73F8A.1127	0	0	0	0	0	0	0	0	0	0	0	0	0	0	0	0	0	0	0	0	0	0	0	0	0	0	0	0	0	0	0	0	0	0	0	0	0	0	0	0	0	0	0	0	0	0	0	0
Y73F8A.315	Y73F8A.315	0	0	0	0	0	0	0	0	0	0	0	0	0	0	0	0	0	0	0	0	0	0	0	0	0	0	0	0	0	0	0	0	0	0	0	0	0	0	0	0	0	0	0	0	0	0	0	0
F42G4.9	F42G4.9	0	0	0	0	0	0	0	0	0	0	0	0	0	0	16.83	10.5	0	0	0	0	0	0	0	0	0	0	0	0	10.06	0	0	0	0	0	0	0	0	0	0	0	0	0	0	0	0	0	14	0
H12I19.56	H12I19.56	0	0	0	0	0	0	0	0	0	0	0	0	0	0	0	0	0	0	0	0	0	0	0	0	0	0	0	0	0	0	0	0	0	0	0	0	0	0	0	0	0	0	0	0	0	0	0	0
F09A5.4f	F09A5.4f	2.76	2.18	0	1.91	0	7.8	0	5.2	3.61	0	10.37	0	0	2.1	3.85	3.45	10.17	4.06	16.19	2.21	0	4.71	0	1	0	0	6.06	0	2.23	0	8.81	2	2.13	10.18	0	1.26	2.27	7.1	0	2.75	2.38	5.43	3.79	0	8.03	2.45	1.53	2.95
K09A9.5	K09A9.5	115.02	105.36	83.13	50.97	42.06	52.13	49.97	68.35	44.76	17.61	39.51	73.15	32.99	106.13	4.47	101.24	37.21	21.13	84.44	31.91	131.81	59.8	75.85	90.64	62.11	100.47	144.39	108.19	56.14	161.2	53.4	28.96	42.85	81.95	79.05	104.03	45.41	50.82	67.97	63.6	121.1	13.56	92.11	31.2	86.06	66.03	70.94	41.02
K09F5.8	K09F5.8	0	0	0	0	0	0	0	0	0	0	0	0	0	0	0	0	0	0	0	0	0	0	0	0	0	0	0	0	0	0	0	0	0	0	0	0	0	0	0	0	0	0	0	0	0	0	0	0
H02I12.10	H02I12.10	0	0	0	0	0	0	0	0	0	0	0	0	0	0	0	0	0	0	0	0	0	0	0	0	0	0	0	0	0	0	0	0	0	0	0	0	0	0	0	0	0	0	0	0	0	0	0	0
C29H12.1	C29H12.1	0	16.47	15.04	4.16	16.73	2.84	17.71	10.37	13.67	15.54	8.98	12.63	1.21	3.43	7.35	13.75	11.94	24.23	8.8	0	2.4	6.8	0	34.66	6.07	15.2	1.65	8.23	6.66	0	15.1	27.17	27.55	16.46	7.41	26.81	11.73	4.81	6.25	14.91	0	23.47	9.26	8.23	8.73	15.32	11.65	1.6
F52B5.10	F52B5.10	0	0	0	0	0	0	0	0	0	0	0	0	0	0	0	0	0	0	0	0	0	0	0	0	0	0	0	0	0	0	0	0	0	0	0	0	0	0	0	0	0	0	0	0	0	0	0	0
Y57G11C.617	Y57G11C.617	0	0	0	0	0	0	0	0	0	0	0	0	0	0	0	0	0	0	0	0	0	0	0	0	0	0	0	0	0	0	0	0	0	0	0	0	0	0	0	0	0	0	0	0	0	0	0	0
Y62E10A.12b.1	Y62E10A.12b.1,Y62E10A.12b.2	8.17	16.35	17.57	23.38	42.24	2.76	51.18	0	31.86	23.08	18.79	0	4.22	40.3	24.6	9.19	21.7	10.82	48.28	37.87	23.61	21.64	8.98	22.43	39.22	16.9	19.45	11.65	21.88	36.11	36.79	5.3	9.22	19.15	14.81	10.13	16.95	18.91	13.53	40.1	40.6	8.72	13.14	21.5	2.13	11.72	6.5	14.09
C13D9.6	C13D9.6	0	0	0	0	0	0	0	0	0	0	0	0	0	0	0	0	0	0	0	0	0	0	0	0	0	0	0	0	0	0	0	0	0	0	0	0	0	0	0	0	0	0	0	0	0	0	0	0
F48D6.3	F48D6.3	2.19	69.71	52.75	18.23	10.62	20.62	6.1	16.52	8.68	14.31	36.48	37.46	39.61	19.98	21.37	34.78	16.24	114.67	20.6	21.2	17.62	45.09	4.4	81.08	35.27	59.5	14.43	5.35	44.26	15.94	28.16	22.26	40.97	73.64	18.42	44.03	36.17	25.51	11.03	26.23	37.78	63.81	15.11	13.36	3.2	21.51	14.63	18.78
C43G2.23	C43G2.23	0	0	0	0	0	0	0	0	0	0	0	0	0	0	0	0	0	0	0	0	0	0	0	0	0	0	0	0	0	0	0	0	0	0	0	0	0	0	0	0	0	0	0	0	0	0	0	0
C13B9.3	C13B9.3	2.14	36.98	20.85	31.71	11.39	11.49	1.99	11.69	11.16	12.03	2.14	3.44	6.36	102.56	6	14.89	12.25	11.54	41.94	3.42	9.15	27.53	0	4.65	0	39.6	4.72	11.33	23.66	2.6	25	20.2	4.37	5.23	2.35	10.48	11.77	6.42	11.91	29.85	20.92	23.29	24.51	3.49	0	24.12	12.68	1.53
Y105C5B.1034	Y105C5B.1034	0	0	0	0	0	0	0	0	0	0	0	0	0	0	0	0	0	0	0	0	0	0	0	0	0	0	0	0	0	0	0	0	0	0	0	0	0	0	0	0	0	0	0	0	0	0	0	0
T06D8.10	T06D8.10	0	0	0	0	0	0	0	1.78	0.73	11.32	0	0	0	4.32	0	0.47	0	0	1.33	0	2.26	0	0	0	0	0	0	0	2.97	0	0.9	1.02	0	0	0	0	0	0.54	0	0	0	0	0	0	0	0	0.31	3.02
F19G12.14	F19G12.14	0	0	0	0	7.44	0	0	0	0	0	0	0	19.01	0	12.48	0	0	0	0	7.39	0	10.46	0	0	14.4	6.17	9.84	0	0	0	0	0	0	0	0	0	7.48	0	0	0	0	0	0	0	13.21	4.06	5.04	0
F52F12.6a	F52F12.6a,F52F12.6b	0	0	1.54	9.01	3.38	0	0	5.45	1.65	0.55	0	0	0.68	3.28	2.38	0	0	0.94	4.04	0.68	4.83	0	0	0.31	0	5.22	0	1.55	0.69	12.54	0	1.57	1.3	0	1.39	0.39	0.72	3.04	0	9.44	0	0	0	0	0	4.23	1.91	11.99
T07F10.12	T07F10.12	0	0	0	0	0	0	0	0	0	0	0	0	0	0	0	0	0	0	0	0	0	0	0	0	0	0	0	0	0	0	0	0	0	0	0	0	0	0	0	0	0	0	0	0	0	0	0	0
T08B1.7	T08B1.7	0	0	0	0	0	0	0	0	0	0	0	0	0	0	0	0	0	0	0	0	0	0	0	0	0	0	0	0	0	0	0	0	0	0	0	0	0	0	0	0	0	0	0	0	0	0	0	0
F25B4.14	F25B4.14	0	0	0	0	0	0	0	0	0	0	0	0	0	0	0	0	0	0	0	0	0	0	0	0	0	0	0	0	0	0	0	0	0	0	0	0	0	0	0	0	0	0	0	0	0	0	0	0
C08D8.1	C08D8.1	0	0	0	0	0	0	0	0	0	0	0	0	0	0	0	0	0	0	0	1.58	0	0	0	0	0	0	0	0	0	0	0	0	0	0	0	0	1.62	0	0	0	0	0	0	0	0	0	0	0
Y37H2A.13	Y37H2A.13	0	0	9.67	0	0	0	0	0	0	0	0	0	0	0	0	0	0	0	0	0	0	0	0	0	0	0	0	0	0	0	0	0	0	0	0	0	0	0	0	0	0	0	0	0	0	0	0	0
Y57G11C.1114	Y57G11C.1114	0	0	0	0	0	0	0	0	0	0	0	0	0	0	0	0	0	0	0	0	0	0	0	0	0	0	0	0	0	0	0	0	0	0	0	0	0	0	0	0	0	0	0	0	0	0	0	0
C17H12.34	C17H12.34	0	0	0	0	0	0	0	0	0	0	0	0	0	0	0	12.6	0	0	0	0	0	0	0	0	0	0	0	0	0	0	0	0	0	0	0	0	0	0	0	0	0	0	0	0	0	0	0	0
ZK632.14	ZK632.14	22.06	101.61	44.86	39.71	3.56	2.07	79.68	0	26.18	0	36.67	16.14	21.72	117.13	33.75	3.68	21.76	0	196.67	39.07	77.92	93.17	66.41	67.12	24.81	38.87	24.17	16.13	24.91	20.02	21.23	7.99	48.05	32.9	214.75	283.63	49.08	47.01	11.09	24.17	68.35	96.22	161.03	45.67	19.27	25.55	44.11	66.07
ZK524.4	ZK524.4	11.38	5.75	15.36	3.06	7.59	8.01	2.55	2.78	11.44	12.83	9.33	2.65	0.59	0.56	7.73	4.29	6.29	18.34	7.77	18.74	4.12	13.72	15.19	21.49	6.56	6.95	6.49	1.34	12.76	0.67	8.94	9.32	24.65	13.38	4.82	38.13	12.71	13.9	0	2.56	0	10.98	14.61	7.63	0.53	3.91	8.97	7.47
F58F6.8	F58F6.8	0	0	0	0	0	0	0	0	0	0	0	0	0	0	0	0	0	0	0	0	0	0	0	0	0	0	0	0	0	0	0	0	0	0	0	0	0	0	0	0	0	0	0	0	0	0	0	0
Pseudogene:Y116A8A.1	Pseudogene:Y116A8A.1	0	0	0	0	0	0	0	0	0	0	0	0	0	0	0	0	0	0	0	9.58	0	0	0	0	0	0	0	0	0	0	3.18	0	0	0	0	0	0	1.92	0	0	0	0	0	0	0	0	0	0
C14C11.3	C14C11.3	7.52	21.45	12.47	11.38	11.99	0	12.36	2.58	7.12	14.17	18.43	0	0	0	0	0.57	5.03	7.03	3.21	0	3.28	1.55	0	6.92	0	12.94	4.52	5.84	12.7	0	15.95	3.47	8.37	7.5	7.88	4.39	9.58	6.59	1.14	6.12	3.53	15.16	2.81	10.85	4.98	0.61	6.07	0
F35H10.2	F35H10.2	0	0	0	3.57	0	0	0	0	0	0	0	0	0	0	0	0	0	0	0	0	0	0	0	1.87	0	7	0	3.14	0	0	0	1.87	12.09	9.66	4.35	0	0	5	0	0	0	0	0	0	0	2.3	0	0
T21G5.8	T21G5.8	0	0	0	0	0	0	0	0	0	0	0	0	0	0	0	0	0	0	0	0	0	0	0	0	0	0	0	0	0	0	0	0	0	0	0	0	0	0	0	0	0	0	0	0	0	0	0	0
T07D10.6	T07D10.6	9.36	0	17.44	17.25	15.19	32.09	4.33	7.81	16.58	16.33	0	22.99	0	14.14	0	36.42	23.16	18.38	0	25.23	0	3.57	56.87	38.47	74.8	63.51	6.81	7.6	30.16	0	36.87	24.84	44.1	35.29	10.59	25.51	53.98	44.46	0	0	26.83	116.36	30.13	11.38	45.42	36.18	31.19	6.67
T01C8.11	T01C8.11	0	0	0	0	0	0	0	0	0	0	0	0	0	0	0	0	0	0	0	0	0	0	0	0	0	0	0	0	0	0	0	0	0	0	0	0	0	11.68	0	0	0	0	0	0	0	0	0	0
T24E12.12	T24E12.12	0	0	0	0	0	0	0	0	0	0	0	0	0	0	0	0	0	0	12.09	0	0	0	0	0	0	0	0	0	0	0	0	0	0	0	0	0	0	0	0	0	0	0	0	0	0	0	0	0
Y51H4A.53	Y51H4A.53	0	0	0	0	0	0	0	0	0	0	0	0	0	0	0	0	0	0	0	0	0	0	0	0	0	0	0	0	0	0	0	0	0	0	0	0	0	0	0	0	0	0	0	0	0	0	0	0
W08G11.6	W08G11.6	0	43.67	25.52	0	0	0	35.64	0	18.18	86.57	122.12	0	113.67	0	69.2	10.8	0	38.22	29.97	43.38	42.04	15.25	0	18.91	0	35.41	0	31.38	41.38	46.58	14.43	0	0	0	47.93	11.38	63.81	17.13	0	25.82	0	0	18.04	31.08	0	0	0	27.56
C12D5.3	C12D5.3	7.82	0	64.96	29.8	12.59	20.24	8.15	0	0	0	0	0	0	26.74	0	60.36	0	28.78	0	6.29	21.98	0	0	26.91	72.4	29.16	0	0	6.31	0	4.18	165.82	0	58.17	3.27	0	0	437.99	0	5.84	0	12.9	0	9.53	0	0	0	27.2
B0350.74	B0350.74	0	0	0	0	0	0	0	0	0	0	0	0	0	0	0	0	0	0	0	0	0	0	0	0	0	0	0	0	4.31	0	0	0	0	0	0	0	0	3.5	0	0	0	7.27	0	0	0	0	0	0
C43G2.17	C43G2.17	0	0	0	0	0	0	0	0	0	0	0	0	0	0	0	0	0	0	0	0	0	0	0	0	0	0	0	0	0	0	0	0	0	0	0	0	0	0	0	0	0	0	0	0	0	0	0	0
Y40H7A.94	Y40H7A.94	0	0	0	0	0	0	0	0	0	0	0	0	0	0	0	0	0	0	0	0	0	0	0	0	0	0	0	0	0	0	0	0	0	0	0	0	0	0	0	0	0	0	0	0	0	0	0	0
K08E5.9	K08E5.9	0	0	0	0	0	0	0	0	0	0	0	0	0	0	0	0	0	0	0	0	0	0	0	0	0	0	0	0	0	0	0	0	0	0	0	0	0	0	0	0	0	0	0	0	0	0	0	0
R01E6.7	R01E6.7	0	0	13.44	2.03	14.08	13.8	0	0	0	0	0	0	1.19	0	10.21	3.66	3.6	2.15	0	0	7.04	0	23.32	1.06	0	3.96	0	0	0	0	3.12	0	9.03	0	14.6	0	3.62	0	0	0	0	0	0	0	0	0	0	0
F20A1.12	F20A1.12	0	0	0	0	0	0	0	0	0	0	0	0	0	0	0	0	0	0	0	0	0	0	0	0	0	0	0	0	0	0	0	0	0	0	0	0	0	0	0	0	0	0	0	0	0	0	0	0
C25H3.11	C25H3.11	0	7.04	3.27	0	1.43	2.98	6.87	0.57	0	2.33	0	0	0	6.87	0	1.5	1.1	0.99	4.22	0	2.16	0	23.92	0.97	0	3.64	0	2.74	0.73	0.82	10	1.63	0	9.84	0	0	3.33	1.44	0.75	5.37	0	1.17	0	0.55	0	3.99	1.5	0
R01E6.6	R01E6.6	0	11.51	9.56	4.35	30.07	0.99	0	0	4.09	2.71	7.84	0	0.85	1.59	16.08	6.1	0	3.07	0	0	0	1.19	0	6.05	0	7.07	0	0	0.84	9.5	1.11	6.06	6.42	0	0	0	0	10.08	1.75	0	21.6	20.51	8.61	3.83	1.52	10.22	16.25	1.12
Y37A1B.259	Y37A1B.259	0	0	0	0	0	0	0	0	0	0	0	0	0	0	0	0	0	0	0	0	0	0	0	0	0	0	0	0	0	0	0	0	0	0	0	0	0	0	0	0	0	0	0	0	0	0	0	0
WBGene00219695	WBGene00219695	0	0	0	33.28	5.23	3.09	0	1.37	0	15.58	0	18.45	14.17	0	28.98	0	0	0	0	0	0	23.54	0	6.31	0	0	0	0	18.5	9.91	6.96	3.95	10.06	0	7.22	16.99	5.39	10.53	0	9.77	0	2.86	17.98	0	4.76	3.88	3.63	0
M03F8.11	M03F8.11	0	0	0	0	0	0	0	0	0	0	0	0	0	0	0	0	0	0	0	0	0	10.05	0	0	0	0	0	0	0	0	0	0	14.19	0	0	0	0	0	0	0	0	0	0	0	0	0	0	0
Y47H9C.21a	Y47H9C.21a	0	0	0	0	0	0	0	0	0	0	0	0	0	0	0	0	0	0	0	0	0	0	0	0	0	0	0	0	0	0	0	0	0	0	0	0	0	0	0	0	0	0	0	0	0	0	0	0
F32D8.1	F32D8.1	0	0	0	8.96	0	4.88	0	1.62	1.69	0	17.48	9.38	0	0	0	0	4.76	0	0	0	0	7.35	0	18.7	0	0	0	1.58	12.52	2.35	0	0	17.92	14.29	0	0	8.52	13.31	2.16	0	0	0	0	0	1.88	0	0	0
C56A3.11	C56A3.11	0	0	0	0	0	0	0	0	0	0	0	0	0	0	0	0	0	0	0	0	0	0	0	0	0	0	0	0	0	0	0	0	0	0	0	0	0	0	0	0	0	0	0	0	0	0	0	0
Y73B6BL.289	Y73B6BL.289	0	0	0	0	0	0	0	0	0	0	0	0	0	0	0	0	0	0	0	0	0	0	0	0	0	0	0	0	0	0	0	0	0	0	0	0	0	0	0	0	0	0	0	0	0	0	0	0
K11H3.9	K11H3.9	0	0	0	0	0	10.17	0	0	0	0	0	0	0	0	0	0	0	0	0	0	0	0	0	0	0	0	0	0	0	0	0	0	0	0	0	0	0	0	0	0	0	0	0	0	0	0	0	0
Pseudogene:F49H6.16	Pseudogene:F49H6.16	0	0	0	0	0	0	0	0	0	0	0	0	0	0	0	0	0	0	0	0	0	0	0	0	0	0	0	0	0	0	0	0	0	0	0	0	0	0	0	0	0	0	0	0	0	0	0	0
B0546.4c.2	B0546.4c.1,B0546.4c.2,B0546.4c.3	0	5.79	0	4.98	11.45	14.72	0	2.53	14.43	0	0	17.79	11.84	3.06	14.94	15.39	0	5.16	0	0	8.05	22.32	10.3	10.47	0	2.73	7.85	36.55	8.71	35.96	0	7.82	17.07	13.68	14.82	5.11	25.61	4.68	15.51	24.95	6.2	11.58	22.43	17.52	10.5	1.8	0	3.85
F49D11.10.1	F49D11.10.1,F49D11.10.2	32.52	16.71	23.44	5.44	20.63	7.51	39.08	11.26	19.02	0	47.97	8.11	0.93	25.8	6.33	11.24	11.71	24.78	5.23	21.52	20.71	15.25	0	15.41	0	7.57	3.7	0	14.95	1	30.87	9.35	19.8	20.44	0	12.94	30.55	15.87	4.67	22.91	1.9	23.31	7.82	4.87	6.64	1.51	0.61	21.57
R134.3	R134.3	0	0	0	0	0	0	0	0	0	0	0	0	0	0	0	0	0	0	0	0	0	0	0	0	0	0	0	0	0	0	0	0	0	0	0	0	0	0	0	0	0	0	0	0	0	0	0	0
Pseudogene:C08F1.2	Pseudogene:C08F1.2	0	0	0	0	0	0	0	0	0	0	0	0	0	0	0	0	0	0	0	0	0	0	0	0	0	0	0	0	0	0	0	1.2	0	0	0	0	0	0	0	0	0	0	0	0	0	0	0	0
F26F12.12	F26F12.12	0	0	0	0	0	0	0	0	0	0	0	0	0	0	0	0	0	0	0	0	0	0	0	0	0	0	0	0	0	0	0	0	0	0	0	0	0	0	0	0	0	0	0	0	0	0	0	0
C03B8.3	C03B8.3	0	0	9.5	0	0	0	0	0	0	0	0	0	0	0	2.4	1.43	0	1.26	0	0	0	0	0	0	0	0	0	0	0	0	0	2.49	0	0	0	0	0	0	0	0	0	0	4.73	0	0	0	0	0
F38C2.7	F38C2.7	0	0	0	0	3.52	0	0	0	0	8.54	0	0	0	0	3.04	0	0	0	0	0	3.51	2.49	0	0	0	0	0	0	0	0	0	0	0	0	0	0	0	0	0	0	0	0	6.01	0	0	0	0	0
Y22D7AL.12	Y22D7AL.12	0	0	0	0	0	0	0	0	0	0	0	0	0	0	0	0	0	0	0	0	0	0	0	0	0	0	0	0	0	0	0	0	0	0	0	0	0	0	0	0	0	0	0	0	0	0	0	0
F21F8.6	F21F8.6	0	0	0	0	0	0	56.08	0	0	0	0	17.05	0	0	0	1.46	0	20.65	0	2.82	8.45	0	77.12	0	0	0	0	0	0	0	9.36	0	2.72	0	0	17.63	11.57	0	0	0	0	0	0	17.11	0	0	0	7.51
T06F4.5	T06F4.5	0	0	27.35	0	0	0	0	0	0	0	0	0	0	0	0	5.93	0	0	0	0	0	0	0	0	0	0	15.28	0	0	12.85	7.79	0	0	0	0	6.36	5.86	0	0	0	0	0	0	0	0	0	0	15.19
ZK430.8	ZK430.8	42.34	129.46	48.3	33.98	56.86	28.51	89.37	49.46	88.2	529.13	148.06	87.07	6.18	117.8	10.01	37.43	55.58	46.09	91.09	150.56	109.46	112.1	120.74	274.92	100.15	75.86	23.64	104.59	113.77	57.52	309.69	69.19	282.91	128.5	94.74	118.98	66.41	70.08	5.1	43.15	90.54	170.7	72.08	41.12	11.14	53.48	54.36	249.4
T05C12.2	T05C12.2	0	18.31	0	0	0	0	0	2.1	0	9.72	0	4.01	0	0	0	0	2.04	6.73	0	0	0	0	3.3	3.61	0	1.13	0	0	4.71	0	0	0	1.28	6.1	10.99	25.96	0.69	3.75	0	0	0	0	0	0	0	2.22	3.7	21.38
Y105C5B.1287	Y105C5B.1287	0	0	0	0	0	0	0	0	0	0	0	0	0	0	0	0	0	0	0	0	0	0	0	0	0	0	0	0	0	0	0	0	0	0	0	0	0	0	0	0	0	0	0	0	0	0	0	0
Y39A3B.2	Y39A3B.2	0	0	3.82	5.79	0	0	0	3.94	0	0	0	0	0	0	0	0	0	0.77	0	0	0	0	0	0	0	0	0	0	0	0	0	0	0	0	0	0	0	4.03	0	0	0	6.83	0	0	0	0	0	0
R11H6.4a	R11H6.4a,R11H6.4b,R11H6.4c	7.82	0	13.22	0	0	0	3.31	0	17.39	0	0	0	8.4	0	0	0	5.87	0	0	42.28	0	19.82	10.98	0	3.82	7.09	11.27	0	0	4.32	0	18.22	0	0	0	25.08	0	0	7.98	4.74	0	10.38	31.4	0	8.91	0	0	0
F23B2.30	F23B2.30	0	0	0	0	0	0	0	0	0	0	0	0	0	0	0	0	0	0	0	0	0	0	0	0	0	0	0	0	0	0	0	0	0	0	0	0	0	0	0	0	0	0	0	0	0	0	0	0
C49A1.1	C49A1.1	0	0	0	4.07	2.35	0	0	9.21	1.92	3.81	0	0	4.78	6.7	2.05	1.22	0	0	17.21	0	0	0	0	3.18	0	1.99	0	0	0	0	1.56	2.13	0	0	0	0	0	0	0	2.92	0	7.7	0	0	0	0	0	0
T06A10.82	T06A10.82	0	0	0	0	0	0	0	0	0	0	0	0	0	0	0	0	0	0	0	0	0	0	0	0	0	0	0	0	0	0	0	0	0	0	0	0	0	0	0	0	0	0	0	0	0	0	0	0
Y105C5A.421	Y105C5A.421	0	0	0	0	0	0	0	0	0	0	0	0	0	0	0	0	0	0	0	0	0	0	0	0	0	0	0	0	0	0	0	0	0	0	0	0	0	0	0	0	0	0	0	0	0	0	0	0
R05A10.75	R05A10.75	0	0	0	0	0	0	0	0	0	0	0	0	0	0	0	0	0	0	0	0	0	0	0	0	0	0	0	0	0	0	0	0	0	0	0	0	0	0	0	0	0	0	0	0	0	0	0	0
C15A11.5	C15A11.5	10.56	0	0	0	2.11	0	0	0	3.46	0	0	0	0	0	9.22	4.4	0	0	0	0	2.12	6	0	0.95	0	0	0	9.66	4.26	0	2.81	0	8.14	9.74	0	0	1.09	0	0	3.94	29.56	3.46	1.81	0	0	1.17	0	4.24
Y41E3.184	Y41E3.184	0	0	0	0	0	0	0	0	0	0	0	0	0	0	0	0	0	0	0	0	0	0	0	0	0	0	0	0	0	0	0	0	0	0	0	0	0	0	0	0	0	0	0	0	0	0	0	0
H12I19.103	H12I19.103	0	0	0	0	0	0	0	0	0	0	0	0	0	0	0	0	0	0	0	0	0	0	0	0	0	0	0	0	0	0	0	0	0	0	0	0	0	0	0	0	0	0	0	0	0	0	0	0
Y37A1B.276	Y37A1B.276	0	0	0	0	0	0	0	0	0	0	0	0	0	0	0	0	0	0	0	0	0	0	0	0	0	0	0	0	0	0	0	0	0	0	0	0	0	0	0	0	0	0	0	0	0	0	0	0
C35D6.2	C35D6.2	0	6.31	4.89	0	2.14	0	0	0	0	0	0	0	0	0	0	0	0	0	0	0	0	0	0	0	0	0	0	0	0	0	5.68	0	0	0	0	0	0	2.58	0	0	0	0	0	0	0	1.19	0	0
F09F7.7a	F09F7.7a,F09F7.7b	166.31	280.16	398.57	104.76	224.3	79.76	263.14	68.38	134.12	40.63	55.78	151.04	285.72	28.75	72.07	82.91	147.4	174.59	118.02	196.02	147.15	221.65	193.48	254.79	183.83	166.89	57.22	118.76	111.54	41.67	132.71	106.01	156.83	162.09	120.59	209.14	90.33	66.84	45.52	145.77	102	208.98	235.72	97.51	161.81	118.43	148.76	106.63
K10C2.2	K10C2.2	0	0	4.71	0	16.44	1.21	1.78	1.61	0	0	13.5	0	0	7.82	3.59	0	1.58	6.61	9.04	2.06	0	16.05	22.97	1.86	0	0	0	0	5.18	0	0	0	19.77	9.46	0	12.92	1.06	0	0	0	8.84	1.68	0	0	0	0	1.43	0
C16D9.1	C16D9.1	0	6.19	9	4.09	26.73	0	6.84	0	1.28	71.49	0	9.5	24.74	0	0	6.56	2.41	7.96	4.62	0	0	8.94	58.51	46.95	27.07	10.65	0	13.21	8.74	25.04	15.68	9.27	15.11	18.07	61.82	0	16.22	11.39	0	11.75	0	23.16	9.46	18.01	2.87	9.62	13.11	12.63
Y57G11B.143	Y57G11B.143	0	0	0	0	0	0	0	0	0	0	0	0	0	0	0	0	0	0	0	0	0	0	0	0	0	0	0	0	0	0	0	0	0	0	0	0	0	0	0	0	0	0	0	0	0	0	0	0
VY10G11R.30	VY10G11R.30	0	0	0	0	0	0	0	0	0	0	0	0	0	0	0	0	0	0	0	0	0	0	0	0	0	0	0	0	0	0	0	0	0	0	0	0	0	0	0	0	0	0	0	0	0	0	0	0
F26D12.32	F26D12.32	0	0	0	0	0	0	0	0	0	0	0	0	0	0	0	0	0	0	0	0	0	0	0	0	0	0	0	0	0	0	0	0	0	0	0	0	0	0	0	0	0	0	0	0	0	0	0	0
Y105C5A.309	Y105C5A.309	0	0	0	0	0	0	0	0	0	0	0	0	0	0	0	0	0	0	0	0	0	0	0	0	0	0	0	0	0	0	0	0	0	0	0	0	0	0	0	0	0	0	0	0	0	0	0	0
C54C8.12	C54C8.12	0	0	0	0	0	0	0	0	0	0	0	0	0	0	0	0	0	0	0	0	0	0	0	0	0	0	0	0	0	0	0	0	0	0	0	0	0	0	0	0	0	0	0	0	0	0	0	0
Y51H4A.840	Y51H4A.840	0	0	0	0	0	0	0	0	0	0	0	0	0	0	0	0	0	0	0	0	0	0	0	0	0	0	0	0	0	0	0	0	0	0	0	0	0	0	0	0	0	0	0	0	0	0	0	0
T24D5.7	T24D5.7	0	0	0	0	0	0	0	0	0	0	0	0	0	0	0	0	0	0	0	0	0	0	0	0	0	0	0	0	0	0	0	0	0	0	0	0	0	0	0	0	0	0	0	0	0	0	0	0
Y110A7A.1b	Y110A7A.1a,Y110A7A.1b	1.22	1.53	0	2.71	0	0	4.07	0.92	1.58	0	0	6.44	0.2	1.12	1.03	1.83	2.68	0.36	1.72	13.21	4.68	0	0	0	0	0.99	0	0	0.39	0	4.65	0	2.6	2.66	0	0	2.21	11.58	2.03	0	5.04	0	2.34	0	0	3.03	1.35	12.27
C18H2.5	C18H2.5	0	0	0	0	0	0	0	0	0	0	0	0	0	1.12	0	0	0	0	0	0	0	0	0	0	0	0	0	0	0	0	0	0	0	0	0	0	0	0	0	0	0	0	0	0	0	0	0	0
T23G4.119	T23G4.119	0	0	0	0	0	0	0	0	0	0	0	0	0	0	0	0	0	0	0	0	0	0	0	0	0	0	0	0	0	0	0	0	0	0	0	0	0	0	0	0	0	0	0	0	0	0	0	0
Y102A5D.9	Y102A5D.9	0	0	0	0	0	0	0	0	0	0	0	0	0	0	0	0	0	0	0	0	0	0	0	0	0	0	0	0	0	0	0	0	0	0	0	0	0	0	0	0	0	0	0	0	0	0	0	0
EEED8.1.2	EEED8.1.1,EEED8.1.2	0	0	6.18	60.66	0	0	12.5	4.22	17.58	0	0	18.99	0	0	48.64	1.85	0	0	0	14.36	23.42	0	0	0	0	4.54	0	0	9.93	14.29	9.54	0	0	4.08	0	2.05	12.94	31.79	5.64	18.99	0	0	0	0	0	20.93	0	27.6
C24D10.47	C24D10.47	0	0	0	0	0	0	0	0	0	0	0	0	0	0	0	0	0	0	0	0	0	0	0	0	0	0	0	0	0	0	0	0	0	0	0	0	0	0	0	0	0	0	0	0	0	0	0	0
M88.3	M88.3	52.92	3.71	0	19.57	32	2.22	4.9	7.39	1.54	0	7.07	0	0	7.17	0	2.94	4.33	9.51	0	0	18.85	0	0	0	0	0	7.77	25.83	7.6	0	0	0	0	0	3.9	0	1.94	4.54	9.82	0	32.41	13.86	0	0	0	0	0	10.07
K06A5.2	K06A5.2	0	0	0	0	7.94	0	0	0	0	0	0	0	0	0	0	0	0	3.65	0	0	0	0	0	0	0	0	0	0	0	0	0	0	0	0	0	0	0	0	0	0	0	0	0	0	0	0	0	0
C54G6.1a	C54G6.1a,C54G6.1b	0	13.27	12.52	5.64	0	0	0	10.22	0	0	0	6.67	0	4.2	0	2.3	0	0	0	15.57	4.2	0	0	0	0	7.46	0	0	1.17	0	4.48	0	21.04	4.83	0	0	3.46	0.84	0	9.54	4.75	0	0	11.68	0	0	0	23.44
C18F10.6	C18F10.6	1.35	0	0	0	0	0	0	0	0	0	0	0	0	0	0	0	0	0	0	0	0	0	0	0	0	0	0	0	0	0	0	0	0	0	0	0	0	0	0	0	0	0	0	3.29	0	0	1.5	0
C02D4.1	C02D4.1	0	0	0	0	0	0	0	0	0	0	26.21	0	0	0	0	0	0	0	0	0	0	0	0	0	0	0	0	0	0	0	0	0	0	16.09	0	0	0	0	0	0	0	0	9.98	0	0	0	0	0
F56F12.10	F56F12.10	0	0	0	0	0	0	0	0	0	0	0	0	0	0	0	0	0	0	0	0	0	0	0	0	0	0	0	0	0	0	0	0	0	0	0	0	0	0	0	0	0	0	0	0	0	0	0	0
F31E8.11	F31E8.11	0	0	0	0	0	0	0	0	0	0	0	0	0	0	0	0	0	0	0	0	0	0	0	0	0	0	0	0	0	0	0	0	0	0	0	0	0	0	0	0	0	0	0	0	0	0	0	0
B0513.46	B0513.46	0	0	0	0	0	0	0	0	0	0	0	0	0	0	0	0	0	0	0	0	0	0	0	0	0	0	0	0	0	0	0	0	0	0	0	0	0	0	0	0	0	0	0	0	0	0	0	0
Y64G10A.319	Y64G10A.319	0	0	0	0	0	0	0	0	0	0	0	0	0	0	0	0	0	0	0	0	0	0	0	0	0	0	0	0	0	0	0	0	0	0	0	0	0	0	0	0	0	0	0	0	0	0	0	0
Y108G3AL.1.2	Y108G3AL.1.1,Y108G3AL.1.2	0	1.61	0	12.93	7.42	0	0	11.7	4.02	12.71	0	4.99	0	3.97	0	9.92	13.95	6.85	15.85	2.47	8.31	8.22	0	4.48	9.19	6.29	11.43	17.06	5.84	0.95	12.07	5.62	0.78	5.65	10.25	0	4.68	6.32	9.48	5.14	6.25	6.73	2.84	0	38.41	6.43	9.77	0
T14G10.10	T14G10.10	0	0	0	0	0	0	16.56	0	0	0	0	30.97	0	0	0	0	0	0	0	0	0	0	0	0	0	0	0	0	0	0	0	0	0	0	0	0	0	0	0	0	0	0	0	0	0	0	0	0
Y59E1B.6b	Y59E1B.6b	0	0	0	0	0	0	0	0	0	0	0	0	0	0	0	0	0	0	0	0	0	0	0	0	0	0	0	0	0	0	0	0	0	0	0	0	0	0	0	0	0	0	0	0	0	0	0	0
T28B4.10	T28B4.10	0	0	0	0	0	0	0	0	0	0	0	0	0	0	0	0	0	0	0	0	0	0	0	0	0	0	0	0	0	0	0	0	0	0	0	0	0	1.67	0	0	0	0	0	0	0	0	2.88	0
H08M01.107	H08M01.107	0	0	0	0	0	0	0	0	0	0	0	0	0	0	0	0	0	0	0	0	0	0	0	0	0	0	0	0	0	0	0	0	0	0	0	0	0	0	0	0	0	0	0	0	0	0	0	0
Y53G8B.4a	Y53G8B.4a,Y53G8B.4b	10.12	33.18	26.24	5.07	14.82	25.8	1.17	13.45	9.2	43.85	2.96	36.03	0	23.61	2.35	2.1	53.15	12.82	13.89	12.61	0	19.18	1.66	16.05	15.05	16.35	18	14.39	13.18	0	38	12.86	21.58	22.79	17.2	5.92	27.82	7.77	0	15.69	6.79	19.14	12.78	0	14.31	21.78	6.24	26.17
Y105C5A.1130	Y105C5A.1130	0	0	0	0	0	0	0	0	0	0	0	0	0	0	0	0	0	0	0	0	0	0	0	0	0	0	0	0	0	0	0	0	0	0	0	0	0	0	0	0	0	0	0	0	0	0	0	0
C44C3.11	C44C3.11	0	0	0	0	0	0	0	0	0	0	0	0	0	0	0	0	0	0	0	0	0	0	0	0	0	0	0	0	0	0	0	0	0	0	0	0	0	0	0	0	0	0	0	0	0	0	0	0
F54G8.2	F54G8.2	0	0	3.01	1.53	0.88	0.52	0	0.69	2.15	0.71	0	0	0	0	0.77	2.76	2.7	2.84	0	0	0	9.37	0	6.37	0	0	0	5.38	0.89	0	3.51	5.6	10.11	6.04	1.81	0	4.09	6.02	0	0.55	0	0	5.3	0	0	2.45	7.96	0
Y48B6A.23	Y48B6A.23	0	0	0	0	0	0	0	14.43	0	0	0	0	0	0	0	0	0	0	0	0	0	0	0	0	0	0	0	0	9.36	0	0	0	0	0	0	0	0	0	0	0	0	0	0	0	0	0	0	0
B0310.11	B0310.11	17.03	0	0	0	0	0	0	0	0	0	0	0	0	0	0	0	0	0	0	0	0	0	0	0	0	0	0	0	0	0	0	0	0	0	0	0	0	0	0	0	0	0	0	0	0	0	0	0
T07D4.6	T07D4.6	0	0	0	0	0	0	0	0	0	0	0	0	0	0	0	0	0	6.84	0	15.39	0	0	0	0	0	0	0	0	0	0	0	0	0	0	0	0	0	0	0	0	0	0	0	0	0	0	0	0
T12G3.4	T12G3.4	0	7.33	0	3.88	2.98	0.88	19.45	1.17	2.43	0	7	0	0	7.12	0	4.67	0	2.74	4.38	5.97	16.44	0	0	0	4.53	1.26	0	4.55	5.27	0	9.91	2.03	10.02	0	4.62	0	0	2.4	1.56	2.79	1.61	0	3.84	3.42	1.36	0	3.11	3.99
F44E8.6	F44E8.6	0	0	0	0	0	0	0	0	0	0	0	0	0	0	0	0	0	0	0	0	0	0	0	0	0	0	0	0	0	0	0	0	0	0	0	0	0	0	0	0	0	0	0	0	0	0	0	0
F33D4.5	F33D4.5	52.65	93.02	78.67	61.1	46.39	19.29	103.07	13.51	61.77	101.82	82.27	41.53	0.87	131.12	21.04	17.03	31.65	92.42	22.71	98.02	43.06	40.27	106.6	281.3	19.12	40.71	30.76	44.57	70.29	11.72	126.78	101.29	132.14	51.36	120.94	219.53	93.86	51.84	17.95	115.52	9.26	172.97	85.62	40.65	26.6	43	65.62	74.72
F37B1.9a	F37B1.9a	0	0	0	0	0	0	0	0	0	0	0	0	0	0	0	0	0	0	0	0	0	0	0	0	0	0	0	0	0	0	0	0	0	0	0	0	0	0	0	0	0	0	0	0	0	0	0	0
F46E10.14	F46E10.14	0	0	0	0	0	0	0	0	0	0	0	0	0	0	0	29.06	14.75	0	0	0	0	0	0	0	0	0	0	0	0	0	0	0	0	0	0	0	0	0	0	0	0	0	0	0	0	10.46	0	0
C01G5.23	C01G5.23	0	0	0	0	0	0	0	0	0	0	0	0	0	0	0	0	0	0	0	0	0	0	0	0	0	0	0	0	0	0	0	0	0	0	0	0	0	0	0	0	0	0	0	0	0	0	0	0
F33G12.8	F33G12.8	0	0	0	0	0	0	0	0	0	0	0	0	0	0	0	0	0	0	0	0	0	0	0	0	0	0	0	9.86	0	0	0	0	0	0	0	0	0	0	0	0	0	0	0	0	0	0	0	0
ZK354.1	ZK354.1	0	0	0	0	0	0	0	0	0	0	0	0	0	0	4.3	0	0	0	0	0	0	0	0	0	0	0	0	3.78	2.5	0	0	0	0	0	0	0	0	0	5.22	0	0	0	0	0	0	0	0	0
Y105C5B.718	Y105C5B.718	0	0	0	0	0	0	0	0	0	0	0	0	0	0	0	0	0	0	0	0	0	0	0	0	0	0	0	0	0	0	0	0	0	0	0	0	0	0	0	0	0	0	0	0	0	0	0	0
Pseudogene:T12B5.12	Pseudogene:T12B5.12	0	0	0	0	0	0	0	0	0	0	0	0	0	0	0	0	1.7	0	3.24	0	0	0	0	0	0	0	0	0	0	0	0	0	0	5.1	0	0	0	0	0	0	0	3.62	0	0	0	0	0	0
T24F1.9	T24F1.9	0	0	0	0	0	0	0	0	0	0	0	0	0	0	0	0	0	0	0	0	0	0	0	0	0	0	0	0	0	0	0	0	0	0	0	0	0	0	0	0	0	0	0	0	0	11.45	0	0
H08J11.10	H08J11.10	0	0	0	0	0	0	0	0	0	0	0	0	0	0	0	0	0	0	0	0	0	0	0	0	0	0	0	0	0	0	0	0	0	0	0	0	0	0	0	0	0	0	0	0	0	0	0	0
F28F8.4	F28F8.4	0	8.39	0	0	0	0	0	0	0	0	2	0	0	0	0	2.22	0	0	0	0	8.53	0	0	0	4.29	7.2	0	0	0	0	2.83	1.93	0	0	0	0	1.1	0	24.44	2.65	0	0	0	16.22	0	3.55	0	4.27
ZK154.t4	ZK154.t4	0	0	0	0	0	0	0	0	0	0	0	0	0	0	0	0	0	0	0	0	0	0	0	0	0	0	0	0	0	0	0	0	0	0	0	0	0	0	0	0	0	0	0	0	0	0	0	0
W06B4.2	W06B4.2	10.42	3.78	11.71	22.25	3.84	2.28	1.11	1.01	4.18	7.28	14.42	13.52	0	0	12.35	11.37	3.93	2.36	0	0	3.85	6.37	15.86	5.79	7.79	3.25	0	3.91	8.42	18.95	14.46	11.05	4.92	5.88	0	16.18	6.61	6.7	0	20.75	0	8.37	1.1	6.85	8.17	5.7	12.46	24.02
AH9.4	AH9.4	0	0	0	0	9.38	0	4.08	0	0	1.27	8.8	0	0	0	0	0	0	4.31	0	0	0	0	0	0	7.91	0	10.77	0	0	0	0	0.71	0	3.59	0	0	0.81	2.52	0	1.95	0	0	0	20.29	0	0	1.09	0
C16D6.2a	C16D6.2a,C16D6.2b,C16D6.2c	20.49	12.95	0	7.64	0	0	0	3.9	7.58	16.74	0	0	0	0	0	11.57	10.44	0	3.2	8.69	9.82	0	2.57	13.48	0	30.35	0	0	15.74	0	17.77	2.49	3.56	14.89	0	0	3.36	0	0	6.04	0	15.79	0	49.6	2.93	9.12	3.67	14.96
F09C3.7	F09C3.7	0	0	0	0	0	0	0	0	0	0	0	0	0	0	0	0	0	0	0	0	0	0	0	0	0	0	0	0	0	0	0	0	0	0	0	0	0	0	0	0	0	0	0	0	0	0	0	0
T02B11.3a	T02B11.3a,T02B11.3b	397.81	33.57	139.46	463.84	168.13	245.54	124.16	315.55	58.44	206.7	33.86	158.67	58.87	186.79	483.44	160.96	132.24	249.71	411.4	76.67	16.72	131.58	99.31	150.41	330.76	308.72	288.72	158.35	107.35	76.55	100.9	150.6	84.32	114.29	24.77	88.06	147.12	178.24	103.87	177.78	173.2	96	85.52	389.74	166.24	199.98	139.9	100.05
Y45F10A.3b	Y45F10A.3a,Y45F10A.3b,Y45F10A.3c	4.61	0	2.83	0	0	1.45	0	11.31	0	10	0	0	0	96.33	82.78	1.28	7.56	74.22	0	7.4	7.4	22.88	0	14.47	37.21	27.07	27.04	0	0	2.79	0	0	0	0	31.42	37.42	6.34	7.93	5.14	38.06	2.65	0	27.43	22.02	0	0	1.71	102.74
ZK795.1	ZK795.1	1.03	9.72	1.88	1.43	0	10.7	0	2.59	4.03	12.02	0	0	0	0	27.35	0.86	2.53	2.27	0	0	4.95	2.34	0	2.23	0	5.57	0	1.26	9.14	3.74	9.84	2.24	3.16	0	0	6.6	2.54	1.32	0	1.02	0	0	0	2.51	16.49	0	3.43	2.2
ZK470.5b.1	ZK470.5a,ZK470.5b.1,ZK470.5b.2,ZK470.5b.3	137.72	41.8	27.27	73.27	92.03	42.32	26.42	71.19	38.08	78.16	82.34	25.93	46.58	76.21	75.9	93.6	74.56	55.68	87.13	85.01	49.67	46.67	45.61	43.45	45.77	59.69	111.85	182.97	48.92	66.72	39.96	78.04	46.73	33.11	57.22	47.45	80.81	53.81	77.07	94.42	27.88	100.44	23.46	78.17	43.16	77.51	115.14	32.01
K07A3.3a	K07A3.3a	1.62	3.81	2.95	3.36	5.16	1.53	3.37	19.32	3.16	0	1.21	0	0	7.41	0	4.04	2.97	0	0	9.04	3.88	0	0	7.59	6.55	0	16.03	0	7.83	14.69	2.57	1.17	0	0	0	0	2	0	0	10.46	1.39	0	2.22	0	2.35	0	2.69	0.86
C03G6.11	C03G6.11	0	0	0	0	0	0	0	0	0	0	0	0	0	0	0	0	0	0	0	0	0	0	0	0	0	0	0	3.23	0	0	0	0	0	0	0	0	0	0	0	0	0	0	0	0	0	0	0	0
Y73F8A.81	Y73F8A.81	0	0	0	0	0	0	0	0	0	0	0	0	0	0	0	0	0	0	0	0	0	0	0	0	0	0	0	0	0	0	0	0	0	0	0	0	0	0	0	0	0	0	0	0	0	0	0	0
Y37A1B.189	Y37A1B.189	0	0	0	0	0	0	0	0	0	0	0	0	0	0	0	0	0	0	0	0	0	0	0	0	0	0	0	0	0	0	0	0	0	0	0	0	0	0	0	0	0	0	0	0	0	0	0	0
C53B7.1	C53B7.1	25.57	0	0	4.93	9.06	0	8.89	5.36	10.17	15.65	0	10.26	0	0	5.97	10.07	6.96	19.31	0	0	18.2	4.03	18.25	31.31	18.42	17.29	0	4.33	8.03	12.91	10.55	6.7	7.61	31.19	2.34	0	12.29	20.53	0	0	1.22	32.43	0	2.6	12.41	10.73	2.37	27.35
Y105C5A.887	Y105C5A.887	0	0	0	0	0	0	0	0	0	0	0	0	0	0	0	0	0	0	0	0	0	0	0	0	0	0	0	0	0	0	0	0	0	0	0	0	0	0	0	0	0	0	0	0	0	0	0	0
R05D3.5	R05D3.5	0	0	0	3.61	0	0	0	0	0	0	0	0	0	0	0	0	3.22	0	18.33	0	8.37	0	0	0	0	0	0	0	2.1	0	0	0	0	0	0	0	0	0	0	0	0	0	0	0	0	0	0	0
R13H4.13	R13H4.13	0	0	0	0	0	0	0	0	0	0	0	0	0	0	0	0	0	0	0	0	0	0	0	0	0	0	0	0	0	0	0	0	0	0	0	0	0	0	0	0	0	0	0	0	0	0	0	0
R05A10.63	R05A10.63	0	0	0	0	0	0	0	0	0	0	0	0	0	0	0	0	0	0	0	0	0	0	0	0	0	0	0	0	0	0	0	0	0	0	0	0	0	0	0	0	0	0	0	0	0	0	0	0
H10D18.6	H10D18.6	2.33	0	0	0	0	0	0	4.39	0	0	12.24	0	0	23.08	0	0	0	0	0	3.73	0	0	0	3.37	0	0	0	0	0	0	0	0	7.17	0	25.08	0	0	0	0	0	0	4.58	0	0	1.7	0	2.59	0
R08C7.19	R08C7.19	0	0	0	0	0	0	0	0	0	0	0	0	0	0	0	0	0	0	0	0	0	0	0	0	0	0	0	0	0	0	0	0	0	0	0	0	0	0	0	0	0	0	0	0	0	0	0	0
T02E9.12	T02E9.12	0	0	0	0	0	0	0	0	0	0	0	0	0	0	0	0	0	0	0	0	0	0	0	0	0	0	0	0	0	0	0	0	0	0	0	0	0	0	0	0	0	0	0	0	10.41	0	0	0
C34H3.9	C34H3.9	0	0	0	0	0	0	0	0	0	0	0	0	0	0	0	0	0	0	0	0	0	0	0	0	0	0	0	0	0	0	0	0	0	0	0	10.97	0	0	0	0	0	0	0	0	0	0	0	0
C09D8.9	C09D8.9	0	0	0	0	0	0	0	0	0	0	0	0	0	0	0	0	0	0	0	0	0	0	0	0	0	0	0	0	0	0	0	0	0	0	0	0	0	0	0	0	0	0	0	0	0	0	0	0
Y52B11A.7	Y52B11A.7	0	0	0	0	0	0	0	0	0	0	0	0	0	0	0	0	0	0	0	0	0	0	0	0	0	0	0	0	0	0	0	0	0	0	0	0	0	0	1.24	0	0	0	0	0	0	0	0	0
Y105C5B.1397	Y105C5B.1397	0	0	0	0	0	0	0	0	0	0	0	0	0	0	0	0	0	0	0	0	0	0	0	0	0	0	0	0	0	0	0	0	0	0	0	0	0	0	0	0	0	0	0	0	0	0	0	0
Y57G11C.1078	Y57G11C.1078	0	0	0	0	0	0	0	0	0	0	0	0	0	0	0	0	0	0	0	0	0	0	0	0	0	0	0	0	0	0	0	0	0	0	0	0	0	0	0	0	0	0	0	0	0	0	0	0
W10D9.3	W10D9.3	0	7.12	29	6.2	3.61	2.1	0	2.81	11.82	0	23.7	16.39	12.87	3.4	9.35	0	11.05	14.84	15.77	0	17.99	7.67	0	25.97	32.39	3.04	4.91	0	5.42	8.13	11.98	6.49	13.95	25.07	26.33	0	3.69	5.79	3.75	4.46	0	20.73	21.6	2.73	3.26	7.98	0	26.36
M01H9.4h	M01H9.4a,M01H9.4d,M01H9.4e,M01H9.4h	72.67	129.4	79.82	41.39	62.24	64.95	20.55	64.61	34.87	49.21	33.57	79.15	136.15	47.02	75.93	79.48	58.59	39.89	53.28	82.56	71.78	97.2	20.08	19.88	139.6	118.14	136.93	67.94	39.09	105.86	29.54	77.31	47.55	51.37	89.88	27.33	56.75	15.12	64.77	29.01	65.24	16.08	35.7	47.12	98.62	33.73	87.33	52.18
K01G12.3	K01G12.3	0	0	0	0	0	0	0	0	0	0	0	0	0	0	0	0	0	0	0	0	0	0	0	0	0	0	0	0	0	0	0	0	0	0	0	0	0	0.52	0	0.8	0	0	0	0	0	0	0	0
C25D7.8	C25D7.8	34.87	30.31	15.42	18.34	13.47	17.03	0	19.65	11.01	7.81	27.09	0	17.59	21.99	40.32	14.04	16.24	11.49	2.82	7.7	48.19	19.13	0	27.83	0	1.63	13.23	35.2	22.33	4.37	1.28	65.37	18.51	0	7.97	49.54	45.57	10.06	26.11	2.39	24.85	11.03	18.17	46.94	14	14.97	37.38	3.86
Y73B6BL.276	Y73B6BL.276	0	0	0	0	0	0	0	0	0	0	0	0	0	0	0	0	0	0	0	0	0	0	0	0	0	0	0	0	0	0	0	0	0	0	0	0	0	0	0	0	0	0	0	0	0	0	0	0
Y10G11A.78	Y10G11A.78	0	0	0	0	0	0	0	0	0	0	0	0	0	0	0	0	0	0	0	0	0	0	0	0	0	0	0	0	0	0	0	0	0	0	0	0	0	0	0	0	0	0	0	0	0	0	0	0
Y37A1A.4a	Y37A1A.4a,Y37A1A.4b,Y37A1A.4c,Y37A1A.4d,Y37A1A.4e,Y37A1A.4g.2	10.7	0	1.46	9.99	7.8	0	3.33	5.58	3.64	26.68	2.94	0	0	9.27	3.44	2.98	8.48	16.04	10.57	1.85	0	0	27.22	5.84	0	0	0	0	21.17	0	8.99	3.82	0	7.18	3.44	0	8.74	5.47	0	0	0	0	0	0	0	6.21	5.47	10.1
H13N06.3a	H13N06.3a,H13N06.3b	48.47	7.63	16.42	23.09	26.47	0	53	22.62	10.81	26.98	9.33	31.86	1.66	10.59	19.4	7.54	5.07	26.5	47.25	12.19	32.24	32.29	0	10.03	19.09	28.1	41.34	22.02	3.37	0	19.84	29.19	22.35	7.64	20.53	24.85	11.42	32.93	6.94	26.86	19.08	27.24	32.33	19.52	16.17	30.85	12.29	69
M88.5c	M88.5a,M88.5c,M88.5d	50.75	1.43	17.51	25.06	31.53	7.46	46.48	12.18	40.93	13.08	57.5	24.44	5.81	7.19	1.89	21.68	19.19	19.82	2.11	13.97	3.68	18.99	2.65	16.13	18.76	21.29	0	4.56	23.92	2.54	46.03	18.5	17.63	20.02	1.47	1.68	21.72	50	9.36	8.73	20.89	28.37	15.34	2.74	14.31	37.47	35.08	2.9
C31H1.89	C31H1.89	0	0	0	0	0	0	0	0	0	0	0	0	0	0	0	0	0	0	0	0	0	0	0	0	0	0	0	0	0	0	0	0	0	0	0	0	0	0	0	0	0	0	0	0	0	0	0	0
M02H5.3	M02H5.3	8.38	0	0	9.04	0	0	5.18	0	0	19.33	1.4	0	0	0	0	0	1.14	0	0	14.9	0	19.03	0	0	0	1.26	0	0	0.75	1.69	0	0	4.29	0	18.47	0	0.77	1.2	3.11	0.93	0	0	7.68	1.14	0	0	0	0
F47B7.2c	F47B7.2a,F47B7.2b,F47B7.2c	5	1.9	13.04	15.63	0.93	27.67	1.69	23.42	4.84	0	0	0	0.47	16.37	2.68	13.46	4.55	12.96	0	8.98	20.99	4.7	0	1.75	0.95	14.48	22.17	0.77	4.55	7.97	3.15	3.23	0.9	4.71	8.04	1.08	0.48	25.14	2.15	1.17	7.14	0.82	4.24	0.77	0	3.79	3.3	16.3
T05A6.11	T05A6.11	0	0	0	0	0	0	0	0	0	0	0	0	0	0	0	0	0	0	0	0	0	0	0	0	0	0	0	0	0	0	0	0	0	0	0	0	0	0	0	0	0	0	0	0	0	0	0	0
T21D12.15	T21D12.15	38.66	3.31	11.54	6.83	16.81	6.65	6.84	7.96	0.92	7.29	6.32	13.54	9.67	12.89	4.92	1.17	9.47	0.52	0	3.37	21.39	0.8	0	2.03	10.25	5.7	0	0	0	2.56	2.24	11.22	2.15	5.14	15.05	0	10.43	1.35	1.17	6.3	6.06	22.92	0	10.3	0	10	5.46	0
Y51H7C.19	Y51H7C.19	0	0	0	0	0	0	0	0	0	0	0	0	0	0	0	0	0	0	0	0	0	0	0	0	0	0	0	0	0	0	0	0	0	0	0	0	0	0	0	0	0	0	0	0	0	0	0	0
C05E7.6	C05E7.6	0	0	0	0	0	0	0	0	0	0	0	0	0	0	0	0	0	0	0	0	0	0	0	0	0	0	0	0	0	0	0	0	0	0	0	0	0	0	0	0	0	0	0	0	0	0	0	0
F44E5.5	F44E5.5	119.04	0	7	1.78	2.04	24.84	35.59	3.22	8.33	0	161.95	26.18	0	187.8	162.32	23.48	330.85	124.61	341.32	127.73	240.89	25.39	0	20.81	3.11	17.31	19.77	6.25	71.36	103.58	60.39	52.45	37.21	32.76	249.7	85.76	14.77	10.69	1.07	1.91	25.36	75.92	0	0	3.73	0	17.05	249.22
C08C3.5	C08C3.5	0	0	0	0	0	0	0	0	0	0	0	0	0	0	0	0	0	0	0	0	0	0	0	0	0	0	0	0	0	0	0	0	0	0	0	0	0	0	0	0	0	0	0	0	0	0	0	0
Y51H4A.178	Y51H4A.178	0	0	0	0	0	0	0	0	0	0	0	0	0	0	0	0	0	0	0	0	0	0	0	0	0	0	0	0	0	0	0	0	0	0	0	0	0	0	0	0	0	0	0	0	0	0	0	0
H16O14.18	H16O14.18	0	0	0	0	0	0	0	0	0	0	0	0	0	0	0	0	0	0	0	0	0	0	0	0	0	0	0	0	0	0	0	0	0	0	0	0	0	0	0	0	0	0	0	0	0	0	0	0
T27A10.10	T27A10.10	0	0	0	0	0	0	0	0	0	0	0	0	0	0	0	0	0	0	0	0	0	0	0	0	0	0	0	0	0	0	0	0	0	0	0	0	0	0	0	0	0	0	0	0	0	0	0	0
Y39A3CL.2	Y39A3CL.2	12.13	7.91	9.19	3.27	6.43	6.07	0.47	5.09	3.5	6.54	1.51	5.66	0	1.03	0	7.3	8.66	7.18	3.96	0	0.54	3.81	9.95	4.62	2.74	3.19	2.23	2.47	4.63	3.68	2.5	3.18	10.28	8.59	17.68	0	1.94	1.73	3.37	3.35	4.06	25.41	3.7	4.94	4.91	5.69	10.85	3.24
F40F12.11	F40F12.11	0	0	0	0	0	0	0	0	0	0	0	0	0	0	0	0	0	8.8	0	0	0	0	0	0	0	0	0	0	0	0	0	0	0	0	0	0	0	0	0	0	0	0	0	0	0	0	0	0
F19F10.1	F19F10.1	0	0	0	0	0	0	0	0	0	0	0	0	0	0	0	0	0	0	0	0	0	0	0	0	0	0	0	0	0	0	0	0	0	0	0	0	0	0	0	0	0	0	0	0	0	0	0	0
T01D1.2c	T01D1.2c	0	1.41	0	0	0	0.85	0	1.13	0	1.16	0	0	0	1.37	0	0	0	1.32	0	1.43	0	0	0	0	1.45	2.42	0	1.09	0	0	1.9	0	0	0	0	0	0.74	2.3	0	0	0	0	0	0	0	0	0.99	0
T25F10.8	T25F10.8	0	0	23.41	0	0	0	0	0	0	0	0	0	0	0	0	0	15.16	0	0	0	0	0	0	0	0	0	0	0	0	0	0	0	0	0	0	0	0	0	0	0	0	0	0	0	0	0	0	0
T13H10.12	T13H10.12	0	0	0	0	0	0	0	0	0	0	0	0	0	0	0	0	0	0	0	0	0	0	0	0	0	0	0	0	0	0	0	0	0	0	0	0	0	0	0	0	0	0	0	0	0	0	0	0
F36H12.49	F36H12.49	0	0	0	0	0	0	0	0	0	0	0	0	0	0	0	0	0	0	0	0	0	0	0	0	0	0	0	0	0	0	0	0	0	0	0	0	0	0	0	0	0	0	0	0	0	0	0	0
H25K10.7a	H25K10.7a	0	0	0	0	0	0	0	0	0	0	0	0	0	0	0	0	0	0	0	0	0	0	0	0	0	0	0	0	0	0	0	0.77	0	0	0	0	0	0	0	0	0	0	1.45	0	0	0.94	0	0
F49E12.10	F49E12.10	1.46	25.38	32.21	2.03	11.72	0	8.13	1.84	15.32	0	19.79	0	15.48	4.45	26.52	0	1.8	24.72	20.59	7.03	2.34	21.62	0	8.46	9.43	0	0	1.78	4.72	0	6.23	5.3	40.61	16.2	19.45	5.35	10.84	29.19	0	14.55	2.52	0	0	14.26	0	2.6	3.25	21.89
C01B4.1	C01B4.1	0	0	0	0	0	0	0	0	0	0	0	0	0	0	0	0	0	0	0	0	0	0	0	0	0	0	0	0	0	0	0	0	0	0	0	0	0	0	0	0	0	0	0	0	0	0	0	0
Y38E10A.30	Y38E10A.30	0	0	0	0	0	0	0	0	0	0	0	0	0	0	0	0	0	0	0	0	0	0	0	0	0	0	0	0	0	0	0	0	0	0	0	0	0	0	0	0	0	0	0	0	0	0	0	0
B0495.13	B0495.13	0	0	0	0	0	0	0	0	0	0	0	0	0	0	0	0	0	0	0	0	0	0	0	0	0	0	0	0	0	0	0	0	0	0	0	0	0	7.88	0	0	20.35	0	0	0	0	0	0	0
Y57G11A.162	Y57G11A.162	0	0	0	0	0	0	0	0	0	0	0	0	0	0	0	0	0	0	0	0	0	0	0	0	0	0	0	0	0	0	0	0	0	0	0	0	0	0	0	0	0	0	0	0	0	0	0	0
Y73F8A.205	Y73F8A.205	0	0	0	0	0	0	0	0	0	0	0	0	0	0	0	0	0	0	0	0	0	0	0	0	0	0	0	0	0	0	0	0	0	0	0	0	0	0	0	0	0	0	0	0	0	0	0	0
VY10G11R.11	VY10G11R.11	0	0	0	0	0	0	0	0	0	0	0	0	0	0	0	0	0	0	0	0	0	0	0	0	0	0	0	0	0	0	0	0	0	0	0	0	0	0	0	0	0	0	0	0	0	0	0	0
Y40B1A.5	Y40B1A.5	26.18	0	0	0	0	0	0	0	0	35.62	0	0	0	0	34.67	0	0	0	0	0	0	0	0	0	39.57	0	0	0	0	0	0	0	0	0	0	0	0	35.22	0	26.32	0	38.06	0	0	0	0	0	0
ZK829.9	ZK829.9	0.48	0.75	0.87	0	0.76	0	1.33	0.6	0	0	0	2.31	0.77	0	11.44	0	1.76	0.71	4.51	1.53	2.31	0	0.95	2.08	0	0	1.06	0	0.39	2.62	2.03	0.35	1.47	1.75	2.37	1.32	0.4	4.31	0	0	0	1.25	0.66	0	0	0	0.53	3.59
F32H2.3.2	F32H2.3.1,F32H2.3.2	9.45	46.29	25.5	24.28	50.18	20.37	36.19	32.78	53.34	71.24	25.39	15.64	12.52	12.21	2.82	40	42.86	93.75	12.92	43.03	36.81	63.49	40.46	40.47	0	31.08	43.03	20.15	54.19	21.85	34.47	45.72	25.92	56.52	32.1	17.45	47.83	20.89	17.5	95.06	0	78.16	21.27	0	13.78	36.85	46.64	49.78
C55C3.1	C55C3.1	0	0	0	4.61	7.41	0	0	0	0	0	0	0	0	0	1.86	0	0.81	0	15.6	2.12	0	0	0	0	0	0	0	3.24	0	0	0	0	1.02	2.43	0	0	0.55	0	0	0	0	0	0	0	0	0	0	0
B0454.6	B0454.6	0	0	11	0	1.07	0	4.66	0	2.62	20.85	0	12.91	1.08	0	0.94	4.47	0	3.45	0	0	0	0	0	1.45	7.61	3.63	0	0	1.63	13.41	0	3.89	4.1	4.91	4.42	0	3.87	0.86	0	8.01	0	10.49	4.6	9.01	0	2.38	0	2.87
M01B2.1	M01B2.1	0	0	0	2.3	0	0	0	0	2.16	0	0	0	0	0	0	0	0	0	1.94	1.32	0	0	0	4.19	0	3.36	0	0	0	0	0.88	0	1.27	0	8.2	0	2.73	1.6	0	0	0	0	3.41	0	0	1.47	0.92	0
Y105C5A.1049	Y105C5A.1049	0	0	0	0	0	0	0	0	0	0	0	0	0	0	0	0	0	0	0	0	0	0	0	0	0	0	0	0	0	0	0	0	0	0	0	0	0	0	0	0	0	0	0	0	0	0	0	0
Y51H4A.833	Y51H4A.833	0	0	0	0	0	0	0	0	0	0	0	0	0	0	0	0	0	0	0	0	0	0	0	0	0	0	0	0	0	0	0	0	0	0	0	0	0	0	0	0	0	0	0	0	0	0	0	0
H25K10.20	H25K10.20	0	0	0	0	0	0	0	0	0	0	0	0	0	0	0	0	0	0	0	0	0	0	0	0	0	0	0	0	0	0	0	0	0	0	0	0	0	0	0	0	0	0	0	0	0	0	0	0
C09B9.17	C09B9.17	0	0	0	0	0	0	0	0	0	0	0	0	0	0	0	0	0	0	0	0	0	0	0	0	0	0	0	0	0	0	0	0	0	0	0	0	0	0	0	0	0	0	0	0	0	0	0	0
R07E5.6	R07E5.6	0	0	0	0	0	0	0	0	0	0	0	0	0	0	0	0	0	0	0	0	0	0	0	0	0	0	0	0	0	0	0	0	0	0	0	0	0	0	0	0	3.24	0	0	0	0	0	0	0
C37H5.2	C37H5.2	56.25	40.98	83.87	10.11	6.66	12.79	23.17	6.55	27.21	17.58	0	0	0	52.44	39.34	6.95	11.5	118.69	68.5	26.67	48.42	48.5	26.86	52.73	57.29	28.19	18.35	8.9	40.38	39.76	90.77	40.79	48.02	76.57	44.81	103.08	21.46	55.61	1.74	59.1	25.12	25.89	17.17	45.76	7.58	12.97	39.33	62.41
F36G9.3b	F36G9.3a,F36G9.3b	0	0	0	0	0	0	1.23	0	0	0	0	2.13	0	0	0	0	1.61	0	0	0	0	0	0	4.45	10.71	0	0	0	0	0	3.27	0	1.36	0	0	0	0	0	0	0	0	0	0	0	0	0	0	0
B0336.11a	B0336.11a,B0336.11b	50.71	14.48	42.08	31.98	63.75	14.54	60.9	10.64	24.03	84.67	64.63	7.41	5.06	29.34	2.15	12.82	20.72	19.76	41.52	27.17	6.15	63.62	107.89	74.7	9.96	50.01	3.39	55.55	57.81	12.57	38.32	11.84	50.62	51.89	171.07	67.67	39.97	107.53	12.82	35.37	7.94	47.13	29.54	24.39	12.31	53.36	26.45	17.26
Pseudogene:F31C3.10	Pseudogene:F31C3.10	0	2.52	2.93	0	2.56	1.5	2.22	0	4.19	0	2.4	3.87	3.9	0	0	1.33	0	0	0	0	0	3.63	6.36	2.31	0	0	0	0	1.29	0	0	0	0	0	0	1.46	1.31	2.06	0	1.59	2.75	0	4.39	0	0	0	3.54	0
Pseudogene:F46F2.t1	Pseudogene:F46F2.t1	0	0	0	0	0	0	0	0	0	0	0	0	0	0	0	0	0	0	0	0	0	0	0	0	0	0	0	0	0	0	0	0	0	0	0	0	0	0	0	0	0	0	0	0	0	0	0	0
Y57G11C.147	Y57G11C.147	0	0	0	0	0	0	0	0	0	0	0	0	0	0	0	0	0	0	0	0	0	0	0	0	0	0	0	0	0	0	0	0	0	0	0	0	0	0	0	0	0	0	0	0	0	0	0	0
H08M01.101	H08M01.101	0	0	0	0	0	0	0	0	0	0	0	0	0	0	0	0	0	0	0	0	0	0	0	0	0	0	0	0	0	0	0	0	0	0	0	0	0	0	0	0	0	0	0	0	0	0	0	0
T27C10.7	T27C10.7	0	0	0	0	0	16.47	0	0	0	0	0	0	0	0	0	7.39	0	0	0	0	0	0	0	0	0	0	0	0	0	0	0	6.4	0	0	0	0	0	0	7.47	0	0	0	12.26	0	0	0	0	0
T22E5.14	T22E5.14	0	0	0	0	0	0	0	0	18.18	0	0	0	0	0	0	0	0	0	0	0	0	0	0	0	0	0	0	0	0	0	0	0	0	0	0	0	0	0	0	0	0	0	0	0	0	0	0	0
ZC404.1	ZC404.1	0	0	9.32	3.48	32.5	7.07	0	0	3.32	0	3.81	0	12.41	0	0	0	6.21	0	0	12.16	0	2.87	0	5.47	32.26	10.23	0	0	2.03	0	2.69	0	0	9.41	0	0	2.07	11.38	0	0	0	0	13.86	0	0	15.69	8.38	0
C03H12.1d	C03H12.1a,C03H12.1d,C03H12.1e,C03H12.1f	101.68	88.67	7.36	45.19	56.98	16.08	130.24	19.11	36.35	33.09	134.13	28.66	0	88.12	5.4	23.88	44.56	90.44	0	84.61	95.89	153.13	136.44	109	51	62.39	34.96	40.29	38.94	59.99	58.74	47	51.23	37.72	6.53	68.67	59.55	63.95	19.92	29.56	101.25	0	75.43	28.48	11.73	71.79	52.47	153.41
D1009.t2	D1009.t2	0	0	0	0	0	0	0	0	0	0	0	0	0	0	0	0	0	0	0	0	0	0	0	0	0	0	0	0	0	0	0	0	0	0	0	0	0	0	0	0	0	0	0	0	0	0	0	0
Y67A10A.334	Y67A10A.334	0	0	0	0	0	0	0	0	0	0	0	0	0	0	0	0	0	0	0	0	0	0	0	0	0	0	0	0	0	0	0	0	0	0	0	0	0	0	0	0	0	0	0	0	0	0	0	0
F28B1.13	F28B1.13	0	0	0	0	0	0	0	0	0	0	0	0	0	0	0	0	0	0	0	0	0	0	0	0	0	0	0	0	0	0	0	0	0	0	0	0	0	0	0	0	0	0	0	0	0	0	0	0
Pseudogene:C35D6.8	Pseudogene:C35D6.8	0	0	0	0	0	0	0	0	0	0	0	0	0	0	0	0	0	0	0	0	0	0	0	0	0	0	0	0	0	0	0	0	0	0	0	0	0	0	0	0	0	0	0	0	0	0	0	0
C15A11.10	C15A11.10	0	0	0	0	0	0	0	0	0	0	0	0	0	0	0	0	0	0	0	0	0	0	0	0	0	0	0	0	0	0	0	0	0	0	0	0	0	0	0	0	0	0	0	0	0	0	0	0
F47G3.2	F47G3.2	0	0	0	2.55	4.41	0	0	0	0	0	0	4.44	0	2.81	0	0	1.13	0	0	0	0	10.44	0	0	0	1.24	2.03	0	0	0	0	0	5.65	0	0	0	0	2.37	0	0	0	0	0	0	0	0	0	0
C03C10.1.2	C03C10.1.1,C03C10.1.2	202.35	60.16	69.94	71.91	89.45	46.36	128.34	66.13	146.09	34.97	62.75	87.2	12.64	50.99	120.35	88.22	104.41	48.52	40.03	108.87	160.37	78.9	36.49	117.51	20.71	104.66	26.62	103.98	76.87	25.82	112.22	58.19	73.92	67.56	36.26	33.23	65.53	79.83	34.35	121.54	90.53	28.71	26.31	23.41	40.32	66.26	68.58	129.13
Y75B8A.52	Y75B8A.52	0	0	0	0	0	0	0	0	0	0	0	0	0	0	0	0	0	0	0	0	0	0	0	0	0	0	0	0	0	0	21.73	0	0	0	0	16.76	15.81	0	0	0	0	0	0	0	0	0	0	0
C14C11.5	C14C11.5	0	2.2	0	0	0	0	0	0	0	0	0	0	0	0	0	0	0	0	0	0	0	0	0	0	0	0	0	0	0	0	0	0	0	0	25.48	0	0	0.9	0	0	0	0	0	0	0	0	0	2.98
W06H8.15	W06H8.15	0	0	0	0	0	0	0	0	0	0	0	0	0	0	0	0	0	0	0	0	0	0	0	0	0	0	0	0	0	0	0	0	0	0	0	0	0	0	0	0	0	0	0	0	0	0	0	0
Y17D7B.11	Y17D7B.11	0	0	0	0	0	0	0	0	0	0	0	0	0	0	0	0	0	0	0	0	0	0	0	0	0	0	0	0	0	0	0	0	0	0	0	0	0	0	0	0	0	0	0	0	0	0	0	0
B0513.32	B0513.32	0	0	0	0	0	0	0	0	0	0	0	0	0	0	0	0	0	0	0	0	0	0	0	0	0	0	0	0	0	0	0	0	0	0	0	0	0	0	0	0	0	0	0	0	0	0	0	0
Y73B6BL.41	Y73B6BL.41	0	0	0	0	0	0	0	0	0	0	0	0	0	0	3.74	0	0	0	0	0	0	0	0	0	0	0	0	0	0	0	0	0	0	4.93	0	0	0	0	0	0	0	0	0	0	0	0	0	0
Y51H4A.887	Y51H4A.887	0	0	0	0	0	0	0	0	0	0	0	0	0	0	0	0	0	0	0	0	0	0	0	0	0	0	0	0	0	0	0	0	0	0	0	0	0	0	0	0	0	0	0	0	0	0	0	0
ZC47.5	ZC47.5	1.33	0	7.31	0	0	0	1.85	0	1.74	0	13.98	0	0	12.14	0	0	1.63	7.81	3.12	0	4.26	3.02	47.55	2.88	8.58	0	0	0	0	2.41	1.41	1.93	0	4.9	0	14.59	0	6.84	2.22	1.32	9.15	0	1.83	0	1.93	0	0	0
Pseudogene:F21H7.16	Pseudogene:F21H7.16	0	0	0	0	0	0	0	0	0	0	0	0	3.31	0	0	0	0	0	0	0	0	0	0	1.46	0	0	0	0	0	0	0	0	3.14	0	6.77	0	0	0	0	0	0	0	0	0	0	0	0	0
WBGene00219730	WBGene00219730	0	0	0	0	0	0	0	0	0	0	0	0	0	0	0	0	0	0	0	0	0	0	0	0	0	0	0	0	0	0	0	0	0	0	0	0	0	0	0	0	0	0	0	0	0	0	0	0
ZC434.9e	ZC434.9a,ZC434.9b,ZC434.9c,ZC434.9d,ZC434.9e	0	9.06	12.36	7.35	0	7.04	57.48	14.22	21.93	60.27	0	14.77	1.27	0.97	2.69	11.78	16.9	6.01	0	21.59	0	17.76	25.42	8.48	10	6.89	3.72	1.28	8.56	1.08	4.55	23.07	6.49	0	2.59	38.16	35.48	9.77	6.73	21.97	30.41	0	19.03	24.67	11.68	10.15	34.85	25.57
T09B9.5	T09B9.5	0	0	4.41	10.02	0	0	5.02	0	0	0	0	0	0	0	0	0	0	0	5.66	0	0	0	0	3.48	0	0	0	0	1.95	0	0	0	9.27	0	2	0	0	0	0	0	0	0	0	0	0	3.21	0	0
Y67A10A.204	Y67A10A.204	0	0	0	0	0	0	0	0	0	0	0	0	0	0	0	0	0	0	0	0	0	0	0	0	0	0	0	0	0	0	0	0	0	0	0	0	0	0	0	0	0	0	0	0	0	0	0	0
F38A5.3a	F38A5.3a	20.1	55.64	36.99	0	115.7	22.09	58.2	4.21	50.59	69.75	121.14	40.67	46.5	20.38	30.36	9.78	136.03	72.7	66.85	45.72	18.81	55.32	0	36.38	8.1	2.27	0	0	6.76	39.56	35.73	8.5	38.87	18.62	72.63	39.8	6.9	27	5.61	21.69	51.92	8.82	23.05	4.08	2.44	8.95	0	21.5
Y41E3.303	Y41E3.303	0	0	0	0	0	0	0	0	0	0	0	0	0	0	0	0	0	0	0	0	0	0	0	0	0	0	0	0	0	0	0	0	0	0	0	0	0	0	0	0	0	0	0	0	0	0	0	0
Y51H4A.198	Y51H4A.198	0	0	0	0	0	0	0	0	0	0	0	0	0	0	0	0	0	0	0	0	0	0	0	0	0	0	0	0	0	0	0	0	0	0	0	0	0	0	0	0	0	0	0	0	0	0	0	0
F58B3.1	F58B3.1	53	80.99	174.53	31.47	79.18	30.28	60.5	66.54	74.71	320.5	148.49	105.9	74.34	83.42	50.1	99.47	62.94	580.79	0	237.36	94.19	118.69	159.08	117.89	18.29	48.74	95.53	6.92	53.47	0	185.95	117.97	88.07	225.02	0	115.82	238.69	630.23	177.49	109.35	19.56	7.49	177.18	101.5	55.13	97.78	58.88	247.06
F52B11.64	F52B11.64	0	0	0	0	0	0	0	0	0	0	0	0	0	0	0	0	0	0	0	0	0	0	0	0	0	0	0	0	0	0	0	0	0	0	0	0	0	0	0	0	0	0	0	0	0	0	0	0
T12B5.8	T12B5.8	0	8.97	0	1.97	0	0	0	0	0	3.7	0	0	3.47	10.82	1.98	0	0	3.14	6.67	0	0	3.23	2.83	1.03	2.29	0	0	0	2.3	0	0	0	4.39	5.25	4.73	2.6	0	3.66	0	1.42	2.45	0	1.95	0	0	0	0	0
F59E12.1	F59E12.1	3.04	8.73	22.15	5.63	8.07	0.96	22.55	6.38	15.81	2.62	6.82	0	0	0	0	8.87	6.2	18.98	0	7.28	18.66	2.87	16.99	4.03	0	10.96	8.95	1.86	9.42	8.29	15.03	5.88	7.74	7.4	1.67	10.7	4.18	15.29	3.38	41.85	13.97	0	12.51	5.57	8.12	8.1	4.5	2.71
D2092.15	D2092.15	0	0	0	0	0	0	0	0	0	0	0	0	0	0	0	0	0	0	0	0	0	0	0	0	0	0	0	0	0	0	0	0	0	0	0	0	0	0	0	0	0	0	0	0	0	0	0	0
Y67H2A.4a	Y67H2A.4a,Y67H2A.4b,Y67H2A.4c	96.3	153.43	192.44	120.92	78.33	91.95	173.28	97.49	76.62	126.81	158.01	52.99	57.99	44.87	45.79	89.24	145.49	154.41	74.92	127.26	203.89	141.67	138.53	185.75	114.4	141.38	69.28	75.47	155.41	121.43	122.94	139.59	184.02	112.24	148.92	112	184.42	217.59	88.68	149.88	40.09	123.52	97.63	181.35	66.25	153.41	118.43	253.44
Y43F8C.16	Y43F8C.16	0	0	0	0	0	0	0	0	0	0	0	0	0	0	0	0	0	0	0	0	0	0	0	0	0	0	5.27	0	0	0	0	0	0	0	0	0	3.94	0	0	0	0	0	0	0	0	0	0	0
F15D3.6	F15D3.6	0	0	0	0	0	0	0	0	0	3.55	0	0	0	0	0	0	0	0	0	0	0	0	0	0	0	0	0	0	0	0	0	0	2.1	0	0	0	0	0	0	0	0	0	0	0	0	1.21	1.52	0
Y102A11A.7	Y102A11A.7	0	0	0	11.04	0	29.9	0	0	21.12	0	0	0	0	0	0	4.43	0	0	0	0	0	0	0	13.49	0	0	0	0	6.43	48.24	0	1.93	8.31	0	0	0	6.57	37.83	0	0	4.58	21.17	0	0	0	14.22	8.86	17.06
B0391.3	B0391.3	0	0	0	0	0	0	0	0	0	0	0	0	0	0	0	0	0	0	0	0	0	0	0	0	0	0	0	0	0	0	0	0	0	0	0	0	0	0	0	0	0	0	0	0	0	0	0	0
Pseudogene:Y102A5C.38	Pseudogene:Y102A5C.38	0	0	0	0.95	0	0.32	3.8	0	0	0	0	0	0	0	0	0	1.25	0	0	5.98	1.09	0	0	0.25	3.33	1.85	0	1.25	0	0	0	0	0.52	0	1.68	0	0	0.44	0	0	0	0.89	1.4	0	0	0	0	0
F07C4.8	F07C4.8	1.43	0	0	0	0	0	0	0	0	0	0	0	0	0	0	0	0	0	0	0	0	0	0	0	0	0	0	0	0	0	0	0	0	0	0	0	0	0	0	0	14.74	0	0	0	0	0	0	0
B0464.2c	B0464.2a,B0464.2b,B0464.2c	30.99	22.61	32.13	10.5	16.18	2.5	27.36	3.31	14.48	40.35	30.88	22.81	1.34	20.55	14.73	13.39	18.04	25.78	49.91	17.26	44.11	7.79	17.34	58.71	11.98	19.91	5.82	6.01	24.14	18.42	24.63	44.3	28.52	9.6	37.22	6.93	15.11	27.99	1.63	34.61	6.25	22.18	23.39	19.66	3.33	14.29	35.28	14.74
Y71A12C.2	Y71A12C.2	0	14.79	0	2.16	0	8.82	0	0	0	0	0	0	0	0	2.18	14.31	1.92	0	3.66	0	0	1.78	0	1.13	0	0	0	7.61	0	0	1.66	0	0	0	0	0	0	2.01	13.05	3.11	0	0	0	5.71	0	0	0	0
Y105C5B.518	Y105C5B.518	0	0	0	0	0	0	0	0	0	0	0	0	0	0	0	0	0	0	0	0	0	0	0	0	0	0	0	0	0	0	0	0	0	0	0	0	0	0	0	0	0	0	0	0	0	0	0	0
ZC196.10	ZC196.10	0	0	0	0	0	0	0	0	0	0	0	0	0	0	0	0	0	0	0	0	0	0	0	0	0	0	0	0	0	0	0	0	0	0	0	0	0	0	0	0	0	0	0	0	0	0	0	0
C08F11.4	C08F11.4	0	0	0	0	0	0	1.93	0	0	0	0	0	1.13	0	0	0	0	0	0	0	0	0	0	0	0	0	0	0	0	0	0	0	0	0	0	0	0	0	0	0	0	0	0	0	0	0	0	0
Y41E3.126	Y41E3.126	0	0	0	0	0	0	0	0	0	0	0	0	0	0	0	0	0	0	0	0	0	0	0	0	0	0	0	0	0	0	0	0	0	0	0	0	0	0	0	0	0	0	0	0	0	0	0	0
F26A1.15	F26A1.15	16.71	0	7.72	20.25	13.46	5.89	11.61	0	2.75	0	6.31	5.09	0	0	0	1.74	2.57	0	0	0	0	0	0	15.13	6.72	5.66	13.74	0	11.79	3.79	11.16	10.59	6.49	0	0	0	8.61	17.53	0	0	7.19	22.06	11.5	25.44	0	11.16	11.6	0
F40F12.7.3	F40F12.7.1,F40F12.7.2,F40F12.7.3	43.85	301.35	174.4	147.02	66.55	51.03	203.51	17	87.77	63.26	169.07	34.6	32.56	96.21	79.03	27.06	118.44	68.32	116.1	325.12	74.35	404.86	383.28	144.79	79.85	61.19	26.33	23.33	75.17	106.71	161.02	79.95	160.24	59.89	69.63	109.77	15.28	92.43	19.05	154.82	56.23	115.56	173.94	47.59	14.34	38.16	158.3	298.18
C33G3.10	C33G3.10	0	0	0	0	0	0	0	0	0	0	0	0	0	0	0	0	0	0	0	0	0	0	0	0	0	0	0	0	0	0	0	0	0	0	0	0	0	0	0	0	0	0	0	0	0	0	0	0
D2089.6	D2089.6	0	0	0	0	0	0	0	0	0	0	0	0	0	0	0	0	0	0	0	0	0	0	0	0	0	0	0	0	0	0	0	0	0	0	0	0	0	0	0	0	0	0	0	0	0	0	0	0
Y116A8A.147	Y116A8A.147	0	0	0	0	0	0	0	0	0	0	0	0	0	0	0	0	0	0	0	0	0	0	0	0	0	0	0	0	0	0	0	0	0	0	0	0	0	0	0	0	0	0	0	0	0	0	0	0
F59E11.16	F59E11.16	0	0	0	0	0	0	0	0	0	0	0	0	0	0	0	0	0	0	0	0	0	0	0	5.9	0	5.52	0	0	1.1	0	0	0	0	0	0	0	0	0	0	0	0	0	0	0	3.96	0	0	0
F46B6.5a	F46B6.5a,F46B6.5b,F46B6.5c,F46B6.5d,F46B6.5e	9.66	38.14	31.03	7.7	28.63	7.71	65.86	25.66	34.2	44.15	19.15	13.13	3.32	20.29	0	45.96	46.1	61.59	32.59	58.73	72.08	42.77	33.65	39.26	11.84	13.64	7.1	15.72	10.41	22.64	41.84	59.6	11.14	10.19	5.29	65.91	59.22	7.38	18.55	43.59	36.54	72.64	81.42	41.95	22.05	23.74	25.96	23.08
H36L18.3	H36L18.3	0	0	0	0	0	0	0	0	0	0	0	0	0	0	0	0	0	0	0	0	0	0	0	0	0	0	0	0	0	0	0	0	0	0	0	0	0	0	0	0	0	0	0	0	0	0	0	0
C32A9.5	C32A9.5	0	0	0	0	0	0	0	0	0	0	0	0	0	0	0	0	0	9.67	0	7.11	0	5.03	0	0	0	0	0	0	0	15.83	0	0	0	0	0	0	7.2	0	0	0	0	0	0	5.3	0	0	0	9.34
T10B10.11	T10B10.11	0	0	0	0	0	0	0	0	0	0	0	0	0	0	0	0	0	0	0	0	0	0	0	0	0	0	0	0	0	0	0	0	0	0	0	0	0	0	0	0	0	0	0	0	0	0	0	0
Y57G11C.1038	Y57G11C.1038	0	0	0	0	0	0	0	0	0	0	0	0	0	0	0	0	0	0	0	0	0	0	0	0	0	0	0	0	0	0	0	0	0	0	0	0	0	0	0	0	0	0	0	0	0	0	0	0
Y73F8A.790	Y73F8A.790	0	0	0	0	0	0	0	0	0	0	0	0	0	0	0	0	0	0	0	0	0	0	0	0	0	0	0	0	0	0	0	0	0	0	0	0	0	0	0	0	0	0	0	0	0	0	0	0
R148.t1	R148.t1	0	0	0	0	0	0	0	0	0	0	0	0	0	0	0	0	0	0	0	0	0	0	0	0	0	0	0	0	0	0	0	0	0	0	0	0	0	0	0	0	0	0	0	0	0	0	0	0
ZK154.t1	ZK154.t1	0	0	0	0	0	0	0	0	0	0	0	0	0	0	0	0	0	0	0	0	0	0	0	0	0	0	0	0	0	0	0	0	0	0	0	0	0	0	0	0	0	0	0	0	0	0	0	0
C03A7.7	C03A7.7	0	0	0	0	0	0	0	0	0	0	0	0	0	0	0	0	0	0	2.68	0	0	0	0	0	0	0	0	0	0	0	0	0	0	0	0	0	0	0.73	0	0	0	0	0	0	3.33	0	0	0
F31C3.6b	F31C3.6b	2.5	0	18.25	4.62	15.95	11.02	8.1	6.29	14.11	26.99	21.22	16.06	0	7.63	0	10.42	8.17	7.34	0	6.65	13.34	12.28	0	11.44	8.09	14.64	7.34	14.22	21.52	15.14	21.21	23.55	21.7	6.1	0	0	18.53	12.84	2.78	7.46	20.08	0	10.29	3.05	1.21	8.14	8.32	40.09
Pseudogene:F23B12.2	Pseudogene:F23B12.2	0	0	0	0	0	0	0	0	0	0	0	0	0	0	0	0	0	0	0	0	0	0	0	0	0	0	0	0	0	0	0	0	0	0	0	0	0	0	0	0	0	0	0	0	0	0	0	0
Y37A1A.94	Y37A1A.94	0	0	0	0	0	0	0	0	0	0	0	0	0	0	0	0	0	0	0	0	0	0	0	0	0	0	0	0	0	0	0	0	0	0	0	0	0	0	0	0	0	0	0	0	0	0	0	0
H05G16.3	H05G16.3	0	0	0	0	0	0	0	0	0	0	0	0	0	0	0	0	0	0	17.05	0	0	0	0	0	0	0	0	0	0	0	0	0	0	0	0	0	6.02	0	0	0	0	0	0	0	0	0	0	0
R04B3.4	R04B3.4	0	0	0	0	0	0	0	0	0	0	0	0	0	0	0	0	0	0	0	0	0	0	0	0	0	0	0	0	0	0	0	0	0	0	0	0	0	0	0	0	0	0	0	0	0	0	0	0
R144.18	R144.18	0	0	0	0	0	0	0	10.65	0	0	40.18	0	0	12.7	0	0	0	12.7	0	0	0	0	0	0	0	0	0	0	6.9	0	0	6.2	0	0	0	0	0	5.66	0	0	0	0	11.97	0	0	0	9.57	0
Y73F8A.685	Y73F8A.685	0	0	0	0	0	0	0	0	0	0	0	0	0	0	0	0	0	0	0	0	0	0	0	0	0	0	0	0	0	0	0	0	0	0	0	0	0	0	0	0	0	0	0	0	0	0	0	0
F54B8.4b	F54B8.4a.2,F54B8.4b	12.26	35.26	0	21.96	0	6.76	6.96	13.95	37.43	3.27	7.58	15.07	26.47	94.25	64.41	28.59	0	15.39	0	19.84	9.86	30.97	0	1.82	52.51	8.32	45.61	19.35	30.54	46.98	0	31.05	0	9.37	8.44	14.42	9.18	6.32	0	63.31	16.78	0	47.65	78.93	35.7	9.71	9.59	33.06
Y105C5A.579	Y105C5A.579	0	0	0	0	0	0	0	0	0	0	0	0	0	0	0	0	0	0	0	0	0	0	0	0	0	0	0	0	0	0	0	0	0	0	0	0	0	0	0	0	0	0	0	0	0	0	0	0
K09A9.1	K09A9.1	32.6	76.2	58.39	32.97	24.64	21.98	31.5	22.26	34.49	12.88	21.5	18.6	10.27	26.19	13.17	42.85	34.51	43.84	27.26	47.62	4.42	34.43	54.52	87.43	31.37	40.34	13.41	41.81	41.08	25.12	11.71	47.29	59.12	40.37	49.07	35.01	22.77	28.38	27.64	10.45	35.23	59.02	28.05	26.32	26.55	23.57	24.54	24.24
Y73F8A.408	Y73F8A.408	0	0	0	0	0	0	0	0	0	0	0	0	0	0	0	0	0	0	0	0	0	0	0	0	0	0	0	0	0	0	0	0	0	0	0	0	0	0	0	0	0	0	0	0	0	0	0	0
Y105C5A.640	Y105C5A.640	0	0	0	0	0	0	0	0	0	0	0	0	0	0	0	0	0	0	0	0	0	0	0	0	0	0	0	0	0	0	0	0	0	0	0	0	0	0	0	0	0	0	0	0	0	0	0	0
ZK616.50	ZK616.50	0	0	0	0	0	0	0	0	0	0	0	0	0	0	0	0	0	0	0	0	0	0	0	0	0	0	0	0	0	0	0	0	0	0	0	0	0	0	0	0	0	0	0	0	0	0	0	0
F25H10.3	F25H10.3	0	0	0	0	0	0	0	0	0	0	0	0	0	0	0	0	0	0	0	0	0	0	0	0	0	0	0	0	0	0	0	0	0	0	0	0	0	0	0	0	0	0	0	0	0	0	0	0
D2024.10	D2024.10	0	0	0	0	0	0	0	0	0	0	0	0	0	0	0	0	0	0	0	0	0	0	0	0	0	0	0	0	0	0	0	0	0	0	0	0	0	0	0	0	0	0	0	0	0	0	0	0
T20B6.2	T20B6.2	0	0	0	0	0	0	0	0	0	0	0	0	0	0	0.86	0	0	0	0	0	0	0	0	0	0	0	0	0	0	0	0	0	0	0	0	0	0	0.39	0	0	0	0	0	0	0	0	0	0
Y105C5A.908	Y105C5A.908	0	0	0	0	0	0	0	0	0	0	0	0	0	0	0	0	0	0	0	0	0	0	0	0	0	0	0	0	0	0	0	0	0	0	0	0	0	0	0	0	0	0	0	0	0	0	0	0
ZK218.6	ZK218.6	0	0	0	0	0	0	0	0	0	0	0	0	0	0	0	0	0	0	0	0	0	0	0	0	0	0	0	0	0	0	0	0	0	0	0	0	0	0	0	0	0	0	0	0	0	0	0	0
F49C5.10	F49C5.10	0	0	0	0	0	0	0	0	0	0	0	0	0	0	0	0	0	0	0	0	0	0	0	0	0	0	0	0	1.59	0	0	0	12.25	0	0	0	0	1.27	0	0	0	0	0	0	0	0	0	0
C46H11.4d	C46H11.4a,C46H11.4b,C46H11.4c,C46H11.4d	155.55	447.42	174.63	70.33	65.92	80.34	241.94	64.85	136.43	547.14	194.39	131.67	13.12	147	28.83	79.95	141.6	177.66	252.12	164.31	115.11	539.37	448.97	302.16	71.19	152.04	69.78	88.31	140.31	55.42	244.25	142.18	482.63	172.37	259.89	350.81	106.86	144.21	82.72	116.75	52.26	189.24	168.67	71.69	63.11	57.05	161.44	434.41
F08A8.1b.1	F08A8.1b.1,F08A8.1b.2,F08A8.1b.3,F08A8.1c.2	0	14.53	0	0	16.62	0	73.57	4.9	12.06	0	0	9.37	0	19	6.41	12.59	23.11	5.69	0	16.77	0	5.89	19.37	0	0	2.7	2.73	12.79	7.34	20.4	9.78	6.65	0	0	19.2	2.91	0	62.96	7.63	0.65	1.07	0	9.81	1.56	2.76	2.29	0	0
C18C4.11	C18C4.11	0	0	0	0	0	0	0	0	0	0	0	0	0	0	0	0	0	0	0	0	0	0	0	0	0	0	0	0	0	0	12.79	0	0	0	0	0	0	0	0	0	0	0	0	0	0	0	0	0
C05C8.1a	C05C8.1a,C05C8.1b	76.15	13.12	68.32	102.77	16.62	50.39	197.39	28.46	111.26	104.73	124.35	75.09	187.36	93.8	5.73	61.84	81.21	251.47	19.34	122.58	42.93	84.72	198.09	192.56	185.8	111.58	36.2	40.15	106.36	78.64	70.43	109.02	57.61	53.74	34.52	22.53	142.6	101.06	20.71	121.15	45.99	38.08	167.32	52.73	29.96	47.77	64.02	127.86
T22E5.1b	T22E5.1b	0	25.12	29.34	10.45	25.41	48.85	0	18.87	62.69	30.29	35.42	19.29	104.32	0	31	12.69	0	22.46	177.38	25.13	0	17.73	64.13	38.82	0	0	0	27.72	24.41	41.21	8.35	27.42	12.46	0	13.58	13.59	18.79	19.98	25.85	15.18	13.04	0	10.57	0	22.15	13.66	16.92	24.36
Y105C5A.1046	Y105C5A.1046	0	0	0	0	0	0	0	0	0	0	0	0	0	0	0	0	0	0	0	0	0	0	0	0	0	0	0	0	0	0	0	0	0	0	0	0	0	0	0	0	0	0	0	0	0	0	0	0
F08H9.13	F08H9.13	0	0	0	0	0	0	0	0	0	0	0	0	0	0	0	0	0	0	0	0	0	0	0	0	0	0	0	0	0	0	0	0	0	0	0	0	0	0	0	0	0	0	0	0	13.77	0	0	0
F26F4.14	F26F4.14	0	0	0	0	0	0	0	0	0	0	0	0	0	0	0	0	0	0	0	0	0	0	0	0	0	0	0	0	0	0	0	0	0	0	0	0	0	0	0	0	0	0	0	0	0	0	0	0
Y37A1B.262	Y37A1B.262	0	0	0	0	0	0	0	0	0	0	0	0	0	0	0	0	0	0	0	0	0	0	0	0	0	0	0	0	0	0	0	0	0	0	0	0	0	0	0	0	0	0	0	0	0	0	0	0
Y105C5A.284	Y105C5A.284	0	0	0	0	0	0	0	0	0	0	0	0	0	0	0	0	0	0	0	0	0	0	0	0	0	0	0	0	0	0	0	0	0	0	0	0	0	0	0	0	0	0	0	0	0	0	0	0
C07E3.17	C07E3.17	0	0	0	0	0	0	0	0	0	0	0	0	24.27	0	0	0	0	0	0	45.81	0	0	0	0	0	0	0	0	0	0	0	0	0	0	0	0	0	0	0	0	0	0	0	0	0	0	0	0
C24B5.1	C24B5.1	5.59	23.45	32.38	6.47	38.72	2.64	37.58	2.35	40.14	1.21	18.18	11.25	0	0	0	7	6.86	25.35	19.71	0	0	4.23	36.94	40.44	25.65	21.44	0	11.37	37.65	30.5	47.52	4.06	68.68	13.69	64.69	0	37.64	68.93	0	8.35	0	23.15	42.25	2.28	8.14	4.97	2.07	36.9
M02B7.3b	M02B7.3a,M02B7.3b	33.14	0	3.07	2.39	13.01	10.42	8.07	0	6.04	0	2.63	5.68	0	0	2.47	3.4	9.22	5.09	0	14.76	0	1.95	0	5.87	0	18.08	2.64	7.04	12.19	4.22	5.56	16.84	2.63	12.87	0.99	0	6.79	16.09	0	2.35	0	0	7.19	17.88	15.1	26.29	14.22	0
Y49E10.31	Y49E10.31	0	0	0	0	0	0	0	0	0	0	0	0	0	0	0	0	0	0	0	65.24	0	0	0	0	0	0	0	0	15.38	0	0	0	0	0	0	0	0	0	0	0	0	0	0	0	0	0	0	0
C52D10.43	C52D10.43	0	0	0	0	0	0	0	0	0	0	0	0	0	0	0	0	0	0	0	0	0	0	0	0	0	0	0	0	0	0	0	0	0	0	0	0	0	0	0	0	0	0	0	0	0	0	0	0
C36C5.10	C36C5.10	0	0	0	0	0	0	0	0	0	0	0	0	0	0	0	0	0	0	0	0	0	0	0	0	0	0	0	0	0	0	0	0	0	0	0	2.49	0	0	0	0	0	0	0	0	0	0	1.51	0
F58B4.1b	F58B4.1a,F58B4.1b	60.66	9.21	47.01	8.27	118.66	27.39	0	28.14	61.29	17.61	41.75	31.65	0	0	20.39	19.15	26.64	82.84	26.37	6.16	0	8.84	15.59	105.93	29.85	63.43	11.8	27.17	99.88	31.88	129.23	36.37	68.29	24.05	36.23	18.75	36.99	137.86	2.19	68.32	0	44.58	41.99	25.27	10.34	77.99	42.43	45.3
Pseudogene:F01D4.3	Pseudogene:F01D4.3	3.73	0	0	2.07	2.38	0	0	2.82	0	4.84	1.12	0	0	0	2.09	1.25	0.92	0	0	0	0	0	0	0	0	1.01	0	0	0	0	0	1.62	0	0	0	6.85	0	0.96	0	0	0	0	0	0	0	0	0	0.8
Y10G11A.19	Y10G11A.19	0	0	0	0	0	0	0	0	0	0	0	0	0	0	0	0	0	0	0	0	0	0	0	0	0	0	0	0	0	0	0	0	0	0	0	0	0	0	0	0	0	0	0	0	0	0	0	0
Y41D4B.19b	Y41D4B.19a,Y41D4B.19b,Y41D4B.19c	1.35	8.04	21.2	7.72	26.74	2.55	1.27	10.9	14.61	24.29	8.22	9.96	2.81	0	43.77	17.63	34.37	28.6	67.64	6.46	2.44	13.71	6.53	40.78	2.47	15.9	11.04	5.3	19.33	11.22	13.44	14.02	20.86	12.1	0	10.88	9.21	13.03	15.17	29.06	12.9	43.03	38.12	1.12	7.03	2.55	27.39	11.24
T16A1.2	T16A1.2	0	0	0	0	0	0	0	0	0	0	0	0	0	0	0	0	0	0	0	0	0	0	0	0	0	0	0	0	0	0	0	0	0	0	0	0	0	0	0	0	0	0	0	0	0	0	0	0
C50B8.3	C50B8.3	13.42	42.31	20.13	18.61	9.77	4.61	54.29	4.6	30.33	36.46	60.51	2.95	5.95	42.78	8.53	3.05	20.98	9.87	34.39	13.68	17.61	36.06	31.53	44.14	0	21.47	5.37	20.84	15.77	11.09	11.68	1.77	35.7	53.94	38.45	52.52	22.13	13.35	6.12	23.08	6.31	20.79	58.7	13.4	1.78	8.69	4.07	23.5
ZC168.1	ZC168.1	0	7.54	10.52	38.76	9.2	15.05	30.13	12.73	31.29	26.18	14.4	21.99	24.88	11.05	37.13	20.07	10.61	10.96	14.71	6.91	17.73	31.08	10.44	26.43	3.91	34.49	22.32	29.38	17.51	62.17	62.22	7.68	25	24.6	31.64	51.29	17.85	26.89	4.82	45.03	19.91	22.56	17.83	1.76	28.04	39.35	28.32	74.69
Y51H4A.71	Y51H4A.71	0	0	0	0	0	0	0	0	0	0	0	0	0	0	0	0	0	0	0	0	0	0	0	0	0	0	0	0	0	0	0	0	0	0	0	0	0	0	0	0	0	0	0	0	0	0	0	0
ZK1025.3.1	ZK1025.3.1,ZK1025.3.2	0	3.75	0	0	0	0	0	0	0	0	0	0	0	0	0	0	0	0	0	0	0	0	0	0	0	0	0	0	0	0	0	0	0	0	0	0	0	1.54	0	0	0	0	0	0	0	0	0	0
ZK783.1k	ZK783.1a,ZK783.1b,ZK783.1d,ZK783.1e,ZK783.1f,ZK783.1g,ZK783.1h,ZK783.1i,ZK783.1j,ZK783.1k	0	0	0	0	0	0	0.84	0	0	0.39	0	0	0	5.31	2.11	0.4	3.7	0.89	33.93	0	1.21	0	0	0.33	0	0	0.33	0	0	0	1.89	0	0	0.54	7.6	2.07	0	7.22	1.23	1.49	0	0	0	0	0	0	0	5.99
W03F8.60	W03F8.60	0	0	0	0	0	0	0	0	0	0	0	0	0	0	0	0	0	0	0	0	0	0	0	0	0	0	0	0	0	0	0	0	0	0	0	0	0	0	0	0	0	0	0	0	0	0	0	0
F18E3.12	F18E3.12	0	0	0	0	0	0	0	0	0	0	0	0	0	0	4.91	0	0	0	24.99	0	0	0	0	5.16	0	0	0	0	0	0	0	0	0	0	0	0	0	0	0	0	0	0	0	0	0	0	0	0
F17A2.9	F17A2.9	0	0	0	0	0	0	0	0	0	0	0	0	0	0	0	0	0	0	0	0	0	0	0	0	0	0	0	0	0	0	0	0	0	0	0	0	0	0	0	0	0	0	0	0	0	0	0	0
T20B3.16	T20B3.16	2.45	92.75	11.24	6.8	13.74	5.79	52.84	9.25	19.25	41.41	0	50.42	0	0	0	18.41	3.01	15.33	0	0	3.93	0	0	39.91	0	6.64	0	2.99	46.54	26.74	31.31	36.45	47.2	13.55	0	0	29.3	73.4	6.15	0	0	44.99	0	8.98	3.57	50.18	0	45.91
C50F7.10	C50F7.10	17.51	198.09	151.96	20.65	26.56	13.24	101.02	9.91	54.8	95.38	43.32	12.67	0	36.09	39.21	37.23	39.72	175.01	30.85	51.78	26.65	83.44	83.2	218.34	35.44	78.16	19.29	10.68	97.59	19.1	79.93	151.73	163.83	144.49	69.38	109.17	83.68	102.42	14.61	65.35	19.61	170.4	205.56	48.08	22.94	34.25	55.4	85.23
K11D12.9	K11D12.9	10.36	27.71	3.79	10.06	13.25	2.94	15.84	9.12	20.29	12.1	23.32	22.51	2.52	42.67	0	20.73	17.8	9.9	0	16.57	3.32	12.94	0	25.47	28.49	12.61	4.56	20.22	20.92	9.41	15.41	9.76	25.47	7.61	0	0	13.66	9.33	12.11	25.78	33.9	28.46	45.53	44.24	6.03	18.42	50.61	18.84
C52D10.16	C52D10.16	0	0	0	0	0	0	0	0	0	0	0	0	0	0	0	0	0	0	0	0	0	0	0	0	0	0	0	0	0	0	0	0	0	0	0	0	0	0	0	0	0	0	0	0	0	0	0	0
JC8.16	JC8.16	0	0	7.64	0	2.22	0	0	0	0	0	4.17	0	0	0	1.94	4.63	1.71	0	0	6.67	4.45	0	0	0	0	0	6.1	0	0	0	1.48	5.03	0	0	0	0	1.14	0	2.32	0	0	1.82	5.72	6.77	0	0	0	0
R02F11.7	R02F11.7	0	0	0	0	0	0	0	0	0	0	0	0	0	0	0	0	0	0	0	0	0	0	0	0	0	0	0	0	0	0	0	0	0	0	0	0	0	0	0	0	0	0	0	0	0	0	0	0
ZC376.3	ZC376.3	2.4	34.87	3.29	4.17	0	0.57	20.89	0.76	0	10.9	9	0	0	4.59	0	2	0.74	7.07	0	9.59	0	11.58	0	11.73	0.97	0	0	3.67	2.43	1.09	4.46	9.16	11.03	10.98	0	13.79	1.49	18.14	1	6.58	2.07	0	4.95	5.14	0	0	6.67	0
Y116A8C.243	Y116A8C.243	0	0	0	0	0	0	0	0	0	0	0	0	0	0	0	0	0	0	0	0	0	0	0	0	0	0	0	0	0	0	0	0	0	0	0	0	0	0	0	0	0	0	0	0	0	0	0	0
Y59E9AL.36	Y59E9AL.36	2.17	4.53	2.64	1	1.15	0.68	5.02	0.91	3.76	0.94	18.39	0	7.01	2.21	0	0.6	3.54	8.49	10.18	11.53	15.04	6.55	0	8.87	0	3.91	3.18	5.29	2.92	0	0.77	5.24	0	2.64	0	6.63	4.76	4.18	1.2	0	0	0	1.98	6.17	0	3.85	2.4	11.59
Y57G11C.1045	Y57G11C.1045	0	0	0	0	0	0	0	0	0	0	0	0	0	0	0	0	0	0	0	0	0	0	0	0	0	0	0	0	0	0	0	0	0	0	0	0	0	0	0	0	0	0	0	0	0	0	0	0
F35G2.20	F35G2.20	0	0	0	0	0	0	0	0	0	0	0	0	0	0	0	10.5	0	0	0	0	0	0	0	0	0	0	0	0	0	0	0	0	0	0	0	0	0	8.32	0	0	0	0	0	0	0	0	0	0
T08B2.5c	T08B2.5c,T08B2.5f,T08B2.5g	26.13	12.5	33.19	22.14	20.22	21.85	28.95	17.35	16.92	36.24	24.4	13.57	10.05	8.69	23.24	7.28	30.75	20.93	11.33	3.91	32.75	18.72	20.74	16.64	2.96	21.7	22.23	6.08	13.81	10.9	12.16	34.28	3.57	3.27	17.98	8.41	11.84	10.35	2.98	20.2	8.45	16.99	7.86	5.76	16.96	15.1	26.08	6.17
T08H4.6	T08H4.6	0	0	0	0	0	0	0	0	0	0	0	0	0	0	0	0	0	0	0	0	0	0	0	0	0	0	0	0	0	0	0	0	0	0	0	0	0	0	0	0	0	0	0	0	0	0	0	0
Y95B8A.6b.2	Y95B8A.6a.1,Y95B8A.6b.1,Y95B8A.6b.2	37.68	91.98	49.54	60.59	58.94	71.47	76.8	117.83	60.23	73.44	63.42	53.82	55.79	186.47	22.08	111.95	117.21	36.31	86.87	99.8	76.34	112.15	46.81	107.45	97.56	117.43	81.93	66.08	130.32	158.12	64.24	49.16	82.63	107.46	61.27	73.12	96.52	121.08	80.96	158.63	154.65	75.68	107.68	83.2	54.19	139.41	143.83	63.72
C14C11.10	C14C11.10	0	0	0	0	0	0	0	0	0	0	0	0	0	0	0	0	0	0	0	0	0	0	0	0	0	0	0	0	0	0	0	0	0	0	0	0	0	0	0	0	0	0	0	0	0	0	0	0
Y57G11C.150	Y57G11C.150	0	0	0	0	0	0	0	0	0	0	0	0	0	0	0	0	0	0	0	0	0	0	0	0	0	0	0	0	0	0	0	0	0	0	0	0	0	0	0	0	0	0	0	0	0	0	0	0
F28F9.10	F28F9.10	0	0	0	9.89	0	0	0	0	0	0	0	0	0	0	0	0	0	0	0	0	0	0	0	0	0	0	0	0	0	0	0	0	0	0	0	0	5.92	0	0	0	0	0	0	0	0	0	0	0
T07H6.2	T07H6.2	6.07	0	0	0	13.85	0	0	2.18	4.52	0	0	10.46	0	0	0	0	0	0	0	0	0	0	0	20.69	0	0	7.64	12.7	0	0	0	5.66	0	0	2.86	35.78	3.57	0	2.89	0	16.44	13.59	0	4.23	0	0	0	8.35
Y59A8B.26	Y59A8B.26	0	0	0	0	0	0	0	0	0	0	0	0	0	0	0	0	0	0	4.12	0	0	0	0	0	0	0	0	0	0	0	0	0	0	0	0	0	0	0	0	0	0	0	0	0	0	0	0	0
F46F6.4b	F46F6.4b	0	0	0	7.23	4.18	6.15	5.44	0	3.41	0	0	0	0	0	3.64	3.26	1.6	0.96	0	2.09	0	0	0	5.66	16.85	3.53	2.87	0	4.21	2.37	4.16	1.89	6.03	0	6.49	0	1.07	1.68	0	0	11.23	1.71	0	0	0	5.8	2.9	1.4
T10C6.14	T10C6.14	0	0	0	13.12	0	4.41	0	0	6.4	0	0	0	51.86	0	0	0	0	0	0	0	0	0	0	0	0	0	0	0	0	0	5.15	6.87	0	0	0	0	0	3.1	0	0	0	19.26	0	5.76	124.56	0	0	10.16
B0238.12	B0238.12	831.49	211.8	377.23	641.73	293.22	1322.18	109.64	1145.11	591.5	1550.07	164.93	1103.51	8689.72	89.1	1149.06	637.87	620.7	1241.58	669.44	198.52	0	80.77	1917.25	803	517.48	298.87	2897.14	2565.4	652.97	731.1	1191.1	675.76	194.78	1008.67	227.03	94.17	115.04	61.38	61	213.6	219.45	232.29	930.38	204.59	1935.54	2683.39	116.87	798.6
Y116A8B.85	Y116A8B.85	0	0	0	0	0	0	0	0	0	0	0	0	0	0	0	0	0	0	0	0	0	0	0	0	0	0	0	0	0	0	0	0	0	0	0	0	0	0	0	0	0	0	0	0	0	0	0	0
R03C1.6	R03C1.6	0	0	0	0	0	0	0	0	0	0	0	0	0	0	0	0	0	0	0	0	0	0	0	0	0	0	0	0	0	0	0	0	0	0	0	0	0	0	0	0	0	0	0	0	0	0	0	0
C06A8.1a	C06A8.1a,C06A8.1b	0	11.19	13.77	43.1	19.13	19.21	18.23	8.32	10.71	0.73	80.55	28.62	2.2	34.25	3.76	20.95	22.89	21.34	76.87	65.52	111.91	13.65	0	7.94	0	9.7	15.59	25.87	46.88	25.9	25.5	23.12	37.76	20.01	36.65	0	16.62	42.25	9.07	37.21	7.49	0	13.58	8.63	6.38	14.06	25.66	51.12
T12E12.3	T12E12.3	0.46	18.8	11.77	3.84	0	2.19	4.49	8.72	0	0	11.74	7.77	0	0	0	3.85	5.65	0.34	0	1.47	0	3.66	0	4	0	10.61	0	0	4.85	0	2.45	7.37	9.87	11.79	4.55	0	4.57	5.93	2.31	4.13	0	6.61	5.7	13.53	9.41	5.74	0	7.9
T07F10.6	T07F10.6	0	20.97	0	39.28	9.12	46.24	0	7.12	9.95	7.39	5.7	13.79	7.73	8.62	5.27	3.15	4.66	0	0	0	3.03	0	0	5.48	0	2.56	49.77	76.06	15.25	13.73	26.24	1.37	0	0	50.57	0	0	0	0	0	0	0	0	11.52	2.75	28.62	0	8.09
T16G12.11a	T16G12.11a	0	0	0	0	0	0	0	0	0	0	0	0	0	0	0	0	0	0	0	0	0	0	0	0	0	0	0	0	0	0	0	0	0	0	0	0	0	0	0	0	0	0	0	0	0	0	0	0
T09D3.2	T09D3.2	0	0	0	0	0	0	0	0	0	0	0	0	0	0	0	0	0	0	0	0	0	0	0	0	0	0	0	0	0	0	0	0	0	0	0	0	0	0	0	0	0	0	0	0	0	0	0	0
F22H10.2	F22H10.2	0	28.34	0	0	0	0	6.08	0	0	0	0	0	0	0	0	0	49.07	0	195.03	49.97	0	0	0	0	0	11.92	0	10.67	0	31.76	9.49	3.17	6.98	0	0	0	0	2.85	0	39.34	0	0	0	0	0	0	0	0
Y53C10A.16	Y53C10A.16	0	0	0	0	0	0	0	0	0	0	0	0	0	0	0	0	0	0	0	0	0	0	0	0	0	0	0	0	0	0	0	0	0	0	0	0	0	0	0	0	0	0	0	0	0	0	0	0
Y47D3B.3	Y47D3B.3	0	14.76	0	2.16	0	0	0	0	0	0	0	0	0	0	0	0	0	0	0	0	0	19.49	0	0	0	0	0	0	0	0	0	4.51	0	0	0	0	0	0	0	0	0	0	0	0	0	0	0	0
C42D4.14	C42D4.14	0	0	0	0	0	0	0	0	0	0	0	0	0	0	0	0	0	0	0	0	0	0	0	0	0	0	0	0	0	0	0	0	0	0	0	0	0	0	0	0	0	0	0	0	0	0	0	0
Y105C5B.656	Y105C5B.656	0	0	0	0	0	0	0	0	0	0	0	0	0	0	0	0	0	0	0	0	0	0	0	0	0	0	0	0	0	0	0	0	0	0	0	0	0	0	0	0	0	0	0	0	0	0	0	0
Y57G11C.161	Y57G11C.161	0	0	0	0	0	0	0	0	0	0	0	0	0	0	0	0	0	0	0	0	0	0	0	0	0	0	0	0	0	0	0	0	0	0	0	0	0	0	0	0	0	0	0	0	0	0	0	0
R04B5.4c	R04B5.4a,R04B5.4b,R04B5.4c	0	0	0	0	0	0	0	0	2.33	0	0	0	0	0	0	0	0	0	0	5.73	0	0	0	0	5.79	0	0	0	0	0	0	0.65	0	0	0	0	1.47	0	0	0	1.55	0	0	1.1	0	0	0	0
T15B7.10	T15B7.10	0	0	0	0	0	0	0	0	0	0	0	2.31	0	0	0	0	0	0	0	0	4.6	0	0	0	0	0	0	0	0	0	0	0	0	0	0	0	0	0	0	0	0	0	1.31	0	0	0	0	0
Y116A8C.403	Y116A8C.403	0	0	0	0	0	0	0	0	0	0	0	0	0	0	0	0	0	0	0	0	0	0	0	0	0	0	0	0	0	0	0	0	0	0	0	0	0	0	0	0	0	0	0	0	0	0	0	0
R01E6.12	R01E6.12	0	0	0	0	0	0	0	0	0	0	0	0	0	0	0	0	0	0	0	0	0	0	0	0	0	0	0	0	0	0	0	0	0	0	0	0	0	0	0	0	0	0	0	0	0	0	0	0
F44E8.37	F44E8.37	0	0	0	0	0	0	0	0	0	0	0	0	0	0	0	0	0	0	0	0	0	0	0	0	0	0	0	0	0	0	0	0	0	0	0	0	0	0	0	0	0	0	0	0	0	0	0	0
T24D5.5	T24D5.5	0	0	0	0	0	0	0	0	0	0	0	0	0	0	0	0	0	0	0	0	0	0	0	0	0	0	0	0	0	0	0	0	0	0	0	0	0	0	0	0	0	0	0	0	0	0	1.55	0
Y105C5A.1151	Y105C5A.1151	0	0	0	0	0	0	0	0	0	0	0	0	0	0	0	0	0	0	0	0	0	0	0	0	0	0	0	0	0	0	0	0	0	0	0	0	0	0	0	0	0	0	0	0	0	0	0	0
C01G12.14	C01G12.14	0	0	0	0	0	0	0	0	0	0	0	0	0	0	0	0	0	0	0	0	0	0	0	0	0	0	0	0	0	0	0	0	0	0	0	0	0	0	0	0	0	0	0	0	0	0	0	0
F17C11.5	F17C11.5	0	0	0	0	0	0	0	0	0	0	3.03	0	0	6.1	0	1.67	4.95	2.95	0	0	0	4.58	0	0	0	0	4.4	2.45	1.62	0	0	4.36	6.23	7.47	3.36	0	1.65	10.37	0	0	3.46	2.65	0	0	0	0	2.23	8.59
F26G5.12	F26G5.12	0	0	0	0	0	0	0	0	0	0	0	0	0	0	0	0	0	0	0	0	0	0	0	0	0	0	0	0	0	0	0	0	0	0	0	0	0	0	0	0	0	2.05	0	0	0	0	0	0
Y39G10AR.31	Y39G10AR.31	0	0	0	0	0	0	0	0	0	0	0	0	0	0	0	0	0	0	0	0	0	0	0	0	0	0	0	0	0	0	0	0	0	0	0	0	0	0	0	0	0	0	0	0	0	0	0	0
Y37A1A.63	Y37A1A.63	0	0	0	0	0	0	0	0	0	0	0	0	0	0	0	0	0	0	0	0	0	0	0	0	0	0	0	0	0	0	0	0	0	0	0	0	0	0	0	0	0	0	0	0	0	0	0	0
W03F8.24	W03F8.24	0	0	0	0	0	0	0	0	0	0	0	0	0	0	0	0	0	0	0	0	0	0	0	0	0	0	0	0	0	0	0	0	0	0	0	0	0	0	0	0	0	0	0	0	0	0	0	0
Y69A2AR.37	Y69A2AR.37	0	0	0	0	0	8.89	0	0	0	0	7.16	0	9.72	0	0	3.95	0	0	0	0	0	0	0	0	0	0	0	0	1.91	0	7.6	0	0	0	0	0	0	0	0	0	16.3	3.13	0	0	0	0	0	2.53
F36H5.10.3	F36H5.10.1,F36H5.10.2,F36H5.10.3	63.44	43.63	106.13	22.78	61.21	46.77	406.83	15.06	84.06	136.37	140.67	95.28	0	168.83	125	33.08	95.75	36.1	0	96.08	244.91	198.14	0	205.15	227.51	111.2	26.85	14.64	65.22	21.81	77.81	51.96	69.18	90.78	119.77	122.42	113.31	16.87	73.58	213.82	76.33	40.48	10.78	114.39	73.33	68.68	141.66	146.54
C34B2.3	C34B2.3	0	0	0	0	0	0	0	0	0	0	0	0	0	0	0	0	0	0	0	0	23.96	0	0	0	0	0	0	0	0	0	0	0	0	0	0	0	0	0	0	0	0	0	0	0	0	0	0	0
Y105C5B.459	Y105C5B.459	0	0	0	0	0	0	0	0	0	0	0	0	0	0	0	0	0	0	0	0	0	0	0	0	0	0	0	0	0	0	0	0	0	0	0	0	0	0	0	0	0	0	0	0	0	0	0	0
R05D11.7	R05D11.7	4.55	21.7	16.84	40.96	14.68	4.27	15.81	5.71	6.01	0	6.88	0	18.68	62.13	3.16	9.49	64.55	10.05	32.03	14.66	32.89	7.8	0	4.95	36.55	6.17	49.85	2.77	27.53	37.18	14.61	23.08	3.54	25.48	11.47	2.07	35.63	11.76	3.81	11.33	35.25	0	0	22.17	69.58	22.31	22.75	14.6
F58D5.10	F58D5.10	0	0	0	0	0	0	0	0	0	0	0	0	0	0	0	0	0	0	0	0	0	0	0	0	0	0	0	0	0	0	0	0	0	0	0	0	0	0	0	0	0	0	0	0	0	0	0	0
Pseudogene:T05G11.5	Pseudogene:T05G11.5	0	0	0	0	0	0	0	0	0	0	0	0	0	0	0	0	0	0	0	0	0	0	0	0	0	0	0	0	0.93	0	0	0	0	8.49	0	0	0	0	0	0	0	0	0	0	0	0	0	0
K03D7.2	K03D7.2	0	0	0	0	0	0	0	0	0	0	0	0	0	0	0	0	0	0.89	0	0	0	0	0	0	0	0	0	0	0	0	0	0	0	0	0	0	0	0.78	0	0	0	0	0	0	0	0	0	0
F55C10.9	F55C10.9	0	0	0	0	0	0	0	0	0	0	0	0	0	0	0	0	0	0	0	0	0	0	0	0	0	0	0	0	0	0	0	0	0	0	0	0	0	0	0	0	0	0	0	0	0	0	0	0
Pseudogene:F01G10.11	Pseudogene:F01G10.11	0	0	0	0	0	0	0	0	0	0	0	0	0	0	0	0	0	0	0	0	0	0	0	0	0	0	0	0	0	0	0	0	0	0	0	0	0	0	0	0	0	0	0	0	0	0	0	0
F52B11.10	F52B11.10	0	0	0	0	0	0	0	0	0	0	0	0	0	0	0	0	0	0	0	0	0	0	0	0	0	0	0	0	0	0	0	0	0	0	0	0	0	0	0	0	0	0	0	0	0	0	0	0
Y65B4BR.2a	Y65B4BR.2a,Y65B4BR.2c,Y65B4BR.2d,Y65B4BR.2e,Y65B4BR.2f	0	4.99	6.14	0	0	0	0	2.1	0	0	36.52	0	11.16	21.97	0	3.33	1.04	1.83	0	19.42	0	0	20.8	0.61	0	1.11	0	0	0.68	1.54	19.23	18.58	3.89	15.32	126.41	1.55	1.38	0	2.82	1.66	0	0	0	0	2.4	1.48	0	4.73
T04C9.11	T04C9.11	0	0	0	0	0	0	0	0	0	0	0	0	0	0	0	0	0	0	0	0	0	0	0	0	0	0	0	0	0	0	0	0	0	0	0	0	0	8.17	0	0	0	0	0	0	0	0	0	0
C15B12.3	C15B12.3	0	0	0	0	0	0	0	0	0	0	0	0	0	0	0	0	0	0	0	8.84	0	0	0	0	0	0	0	0	0	0	0	0	0	0	0	0	0	0	0	0	0	0	0	0	0	0	0	0
C37E2.7	C37E2.7	0	0	46.4	0	0	0	0	0	16.53	15.78	0	0	0	0	0	0	15.02	17.44	0	0	0	0	0	34.5	0	16.15	0	0	18.89	0	39.4	8.49	19.82	0	21.73	0	48.54	23.42	20.17	0	0	33.13	0	0	0	31.93	0	37.74
F08G12.12b	F08G12.12b	0	0	0	0	0	0	0	0	0	0	0	0	0	0	0	0	0	0	0	0	0	0	0	0	0	0	0	0	0	0	0	0	0	0	0	0	0	0	0	0	0	0	0	0	0	0	0	0
T19H5.6	T19H5.6	0	31.3	0	3.93	2.27	1.34	9.85	0	1.86	7.37	17.05	6.86	6.92	0	3.96	0	1.74	7.29	0	15.9	0	9.67	16.92	4.1	0	1.92	0	0	5.72	0	6.03	1.03	4.37	5.23	4.71	6.48	3.5	8.21	0	8.46	7.32	0	5.84	0	0	0	0	12.12
B0222.7	B0222.7	3.01	4.75	8.29	20.85	14.48	17.01	12.54	24.56	17.75	15.64	15.84	43.75	15.94	6.87	44.07	30.1	5.55	12.17	7.06	19.3	2.41	0	11.99	6.53	9.71	10.18	3.31	3.67	7.28	8.2	6.41	14.17	9.29	22.24	2.5	0	13.63	23.26	15.09	13.48	54.39	3.95	8.27	16.5	6.57	6.69	5.01	9.65
Y105C5A.845	Y105C5A.845	0	0	0	0	0	0	0	0	0	0	0	0	0	0	0	0	0	0	0	0	0	0	0	0	0	0	0	0	0	0	0	0	0	0	0	0	0	0	0	0	0	0	0	0	0	0	0	0
H12I19.20	H12I19.20	0	0	0	0	0	0	0	0	0	0	0	0	0	0	0	0	0	0	0	0	0	0	0	0	0	0	0	0	0	0	0	0	0	0	0	0	0	0	0	0	0	0	0	0	0	0	0	0
C46G7.42	C46G7.42	0	0	0	0	0	0	0	0	0	0	0	0	0	0	0	0	0	0	0	0	0	0	0	0	0	0	0	0	0	0	0	0	0	0	0	0	0	0	0	0	0	0	0	0	0	0	0	0
Y41E3.249	Y41E3.249	0	0	0	0	0	0	0	0	0	0	0	0	0	0	0	0	0	0	0	0	0	0	0	0	0	0	0	0	0	0	0	0	0	0	0	0	0	0	0	0	0	0	0	0	0	0	0	0
C12D5.10	C12D5.10	0	0	0	0	0	2.36	6.96	0	0	0	0	0	0	0	0	0	0	0	0	0	0	0	0	1.81	0	0	0	0	0	0	0	0	0	4.61	0	0	0	18.54	0	0	0	0	0	0	0	0	4.17	0
C11D2.9	C11D2.9	0	0	0	0	0	0	0	0	0	0	0	0	0	0	0	0	0	0	0	0	0	0	0	0	0	0	0	0	0	0	0	0	0	0	0	0	0	0	0	0	0	0	0	0	0	0	0	0
Y64G10A.8	Y64G10A.8	0	0	0	0	0	0	0	0	0	0	0	0	0	0	3.72	0	0	0	0	0	0	0	0	0	0	0	0	0	0	0	0	0	0	0	0	0	0	0	0	0	0	0	0	0	0	0	0	0
K01G5.8a	K01G5.8a,K01G5.8b	21.27	34.16	46.5	34.35	34.49	42.98	34.26	26.39	32.91	13.83	37.71	69.22	108.6	26.95	19.52	11.78	17.62	26.15	41.48	28.27	39.85	12.21	21.46	30.7	56.47	28.66	7.6	21.45	17.07	6.48	19.07	35.9	56	26.78	18.15	38.67	20.41	27.5	12.03	49.36	24.3	85.11	53.72	38.68	51.04	6.38	58.92	34.13
F54B11.11	F54B11.11	7.97	0	0	0	0	0	15.11	0	0	6.57	34.73	13.96	0	0	0	0	0	2.13	0	6.94	0	45.19	0	6.28	7.04	21.56	1.6	0	8.19	0	0	10.51	17.75	2.65	27.46	1.33	12.54	7.45	1.21	0	9.99	0	0	0	0	0	8.85	31.78
F29D10.3	F29D10.3	0	0	0	0	0	0	0	0	0	0	0	0	0	0	0	0	0	0	0	0	0	0	0	0	0	0	0	0	0	0	0	0	0	0	0	0	0	0	0	0	0	1.82	0	0	0	0	0	0
Y41E3.434	Y41E3.434	0	0	0	0	0	0	0	0	0	0	0	0	0	0	0	0	0	0	0	0	0	0	0	0	0	0	0	0	0	0	0	0	0	0	0	0	0	0	0	0	0	0	0	0	0	0	0	0
Y41E3.308	Y41E3.308	0	0	0	0	0	0	0	0	0	0	0	0	0	0	0	0	0	0	0	0	0	0	0	0	0	0	0	0	0	0	0	0	0	0	0	0	0	0	0	0	0	0	0	0	0	0	0	0
F11D5.1a	F11D5.1a,F11D5.1b,F11D5.1c	128.18	18	49.08	46.1	72.88	35.2	21.22	32.95	63.99	13.35	72.18	52.21	11.19	24.5	28.62	66.49	89.72	103.08	66.62	19.02	33.43	47.79	45.29	70.66	19.2	189.71	15.17	32.95	22.82	61.83	58.04	80.01	53.44	36.23	43	86.34	109.7	56.28	31.33	24.35	1.87	62.49	13.99	25.96	9.57	62.87	46.59	27.4
Y40C5A.13	Y40C5A.13	0	0	0	0	0	0	0	0	0	0	0	0	0	0	0	0	0	0	0	0	0	0	0	0	0	0	0	0	0	0	0	0	0	0	0	0	0	0	0	0	0	0	0	0	0	0	0	0
Y105C5B.596	Y105C5B.596	0	0	0	0	0	0	0	0	0	0	0	0	0	0	0	0	0	0	0	0	0	0	0	0	0	0	0	0	0	0	0	0	0	0	0	0	0	0	0	0	0	0	0	0	0	0	0	0
Y22D7AL.1	Y22D7AL.1	0	0	0	0	0	0	0	0	0	0	0	0	0	0	0	0	0	0	0	0	0	0	0	0	0	0	0	0	0	0	0	0	0	0	0	0	0	0	0	0	0	0	0	0	0	0	0	0
F09G2.4	F09G2.4	0.5	2.36	20.08	0.7	4.79	0	5.58	5.05	5.86	0	29.99	6.02	3.64	5.37	4.22	10.03	6.75	19.15	11.78	3.2	7.22	6.81	0	19.19	7.32	8.81	0	3.06	12.56	0	13.81	4.73	19.14	12.81	5.77	0	16.11	17.37	3.34	4.99	25.05	13.7	6.88	4.9	5.11	7.12	3.89	15.55
R03E9.5	R03E9.5	0	0	0	0	0	0	0	0	0	0	0	0	0	0	0	0	0	0	0	0	0	0	0	0	0	0	0	0	0	0	0	0	0	0	0	0	0	0	0	0	0	0	0	0	0	0	0	0
F58B4.7	F58B4.7	0	0	0	0	0	0	0	0	0	0	0	0	0	0	0	0	0	0	0	0	0	0	0	0	0	0	0	0	0	0	0	0	0	0	0	0	0	0	0	0	0	0	0	0	0	0	0	0
C02B10.23	C02B10.23	0	0	0	0	0	0	0	0	0	0	0	0	0	0	0	0	0	0	0	0	0	0	0	0	0	0	0	0	0	0	0	0	0	0	0	0	0	0	0	0	0	0	0	0	0	0	0	0
F44E8.28	F44E8.28	0	0	0	0	0	0	0	0	0	0	0	0	0	0	0	0	0	0	0	0	0	0	0	0	0	0	0	0	0	0	0	0	0	0	0	0	0	0	0	0	0	0	0	0	0	0	0	0
C05B10.21	C05B10.21	0	0	0	0	0	0	0	0	0	0	0	0	0	0	0	0	0	0	0	0	0	0	0	0	0	0	0	0	0	0	0	0	0	0	0	0	0	0	0	0	0	0	0	0	0	0	0	0
F27C8.10	F27C8.10	0	0	0	0	0	0	0	0	0	0	0	0	0	0	0	0	0	0	0	0	0	0	0	0	0	0	0	0	0	0	0	0	0	0	0	0	0	0	0	0	0	0	0	0	0	0	0	0
Pseudogene:C50C10.5	Pseudogene:C50C10.5	0	0	0	0	2.92	0	0	0	0	0	0	0	0	0	0	0	0	0	0	0	0	0	0	0	0	0	0	0	0	0	0	0	0	0	0	3.32	0	0	0	0	0	0	0	0	0	0	0	0
F14B8.7	F14B8.7	0	9.38	28.62	8.29	9.53	5.65	44.64	4.7	2.92	0.97	8.95	14.39	0	13.69	0	1.25	0	9.88	3.51	0	9.57	20.32	0	8.63	2.42	0	1.65	7.29	7.84	1.36	13.47	9.21	21.73	13.67	0	41.78	11.69	46.54	0	17.83	0	9.74	8.2	0	0	0.66	4.14	7.19
C25F9.13	C25F9.13	0	0	0	0	3.28	0	0	0	0	0	0	0	0	0	0	0	0	0	0	0	0	0	0	7.38	0	0	0	0	0	0	0	0	0	0	0	0	0	0	0	0	0	2.69	0	0	0	0	2.27	0
C33C12.5	C33C12.5	0	0	0	1.82	0	0	0	0	0	0	0	6.34	0	0	0	3.28	0	0	0	0	0	0	0	13.26	0	0	0	0	0	0	0	0	0	0	0	0	2.16	0	0	0	0	0	0	0	0	0	1.45	0
F26C11.5	F26C11.5	0	0	0	0	0	0	0	0	0	0	0	0	0	0	0	0	0	0	0	0	0	0	0	0	0	0	0	0	0	0	0	0	0	0	0	0	0	0	0	0	0	0	0	0	0	0	0	0
Y73F8A.720	Y73F8A.720	0	0	0	0	0	0	0	0	0	0	0	0	0	0	0	0	0	0	0	0	0	0	0	0	0	0	0	0	0	0	0	0	0	0	0	0	0	0	0	0	0	0	0	0	0	0	0	0
F48C11.1	F48C11.1	0	0	6.75	0	0	0	0	0	0	0	0	0	0	0	0	1.02	0	0.9	0	0	0	0	0	0	0	0	0	0	0	0	3.92	0.89	0	0	0	0	0	0	0	0	0	0	0	0	0	0	0	0
AC7.73	AC7.73	0	0	0	0	0	0	0	0	0	0	0	0	0	0	0	0	0	0	0	0	0	0	0	0	0	0	0	0	0	0	0	0	0	0	0	0	0	0	0	0	0	0	0	0	0	0	0	0
C31H1.48	C31H1.48	0	0	0	0	0	0	0	0	0	0	0	0	0	0	0	0	0	0	0	0	0	0	0	0	0	0	0	0	0	0	0	0	0	0	0	0	0	0	0	0	0	0	0	0	0	0	0	0
W10D9.5	W10D9.5	38.68	85.61	38.78	90.56	53.08	13.93	86.79	18.63	110.61	38.92	67.75	21.91	172.09	107.98	45.36	32.27	22.08	74.52	258.16	110.65	86.11	34.09	18.06	56.12	28.57	32.31	32.5	21.75	19.19	70.18	92.68	92.64	46.68	56.02	65.56	51.4	71.12	42.4	0	53.37	107.53	27.72	45.16	65.16	13	29.2	33.07	15.91
H32C10.27	H32C10.27	0	0	0	0	0	0	0	0	0	0	0	0	0	0	0	0	0	0	0	0	0	0	0	0	0	0	0	0	0	0	0	0	0	0	0	0	0	0	0	0	0	0	0	0	0	0	0	0
F31E8.14	F31E8.14	0	0	13.67	0	0	0	0	0	0	0	0	0	0	10.56	0	0	0	0	0	0	0	0	0	0	0	0	0	0	0	0	0	0	0	0	0	0	0	0	0	0	0	0	0	0	0	0	0	0
K05C4.8	K05C4.8	0	10.84	0	0	0	0	0	0	0	0	0	0	0	0	0	0	0	0	0	0	5.44	0	0	0	0	0	0	0	0	0	14.55	0	0	0	0	0	0	0	0	0	0	0	0	0	0	0	0	3.61
B0513.55	B0513.55	0	0	0	0	0	0	0	0	0	0	0	0	0	0	0	0	0	0	0	0	0	0	0	0	0	0	0	0	0	0	0	0	0	0	0	0	0	0	0	0	0	0	0	0	0	0	0	0
Y55B1BR.6	Y55B1BR.6	36.21	20.41	0	33.15	0	87.76	0	59.78	0	0	0	0	31.87	17.71	113.71	40.49	0	8.95	0	0	59.06	0	26.19	0	18.63	49.77	102.81	14.71	29.1	87.33	13.5	0	0	49.66	67.09	21.37	39.88	0	62.17	12.1	82.84	0	0	102	17.64	32.8	27	12.92
Y105C5B.1301	Y105C5B.1301	0	0	0	0	0	0	0	0	0	0	0	0	0	0	0	0	0	0	0	0	0	0	0	0	0	0	0	0	0	0	0	0	0	0	0	0	0	0	0	0	0	0	0	0	0	0	0	0
Y116A8C.244	Y116A8C.244	0	0	0	0	0	0	0	0	0	0	0	0	0	0	0	0	0	0	0	0	0	0	0	0	0	0	0	0	0	0	0	0	0	0	0	0	0	0	0	0	0	0	0	0	0	0	0	0
R01H10.4	R01H10.4	230.03	96.26	361.16	242.82	122.21	219.7	357.82	375.14	229.74	112.92	197.2	243.79	59.62	368.67	93.53	330.34	309.07	114.28	236.05	249.28	283.45	246.19	264.18	289.95	280.16	198.04	274.52	143.07	348.03	337.66	240.24	162.31	192.95	146.45	273.85	196.43	130.56	103.06	188.53	279.1	251.87	186.15	393.87	455.09	361.57	432.51	399.28	317.79
Y57G11C.320	Y57G11C.320	0	0	0	0	0	0	0	0	0	0	0	0	0	0	0	0	0	0	0	0	0	0	0	0	0	0	0	0	0	0	0	0	0	0	0	0	0	0	0	0	0	0	0	0	0	0	0	0
C05C9.3	C05C9.3	0.3	0	0	0	0	0	0	0	1.93	0	0	0	0	0	0	0.25	0	2.83	0	0	0.48	0	0	1.07	0	0	0	0	0	1.08	0	0	0	4.32	1.95	0	1.71	2.47	0	0	1.53	0	0	0	0	0	0.33	0
Y39A1A.27	Y39A1A.27	0	0	0	0	0	0	0	0	0	0	0	0	0	0	0	0	0	0	28.05	0	0	0	0	0	0	0	0	0	0	0	0	0	0	0	0	0	0	0	0	0	41.22	0	0	0	0	0	0	0
Y41E3.69	Y41E3.69	0	0	0	0	0	0	0	0	0	0	0	0	0	0	0	0	0	0	0	0	0	0	0	0	0	0	0	0	0	0	0	0	0	0	0	0	0	0	0	0	0	0	0	0	0	0	0	0
M02H5.5	M02H5.5	11.11	4.03	10.93	16.6	10.92	13.74	14.26	6.45	5.57	27.71	8.97	6.18	13.85	23.49	1.2	4.99	17.81	3.77	0	2.73	4.11	7.76	0	29.65	0	1.16	3.77	11.47	8.28	4.66	15.42	10.54	7.86	25.07	62.07	0	17.61	14.28	0	11.91	0	0	21.12	15.65	8.71	4.56	11.39	5.49
Pseudogene:C18B10.10	Pseudogene:C18B10.10	0	0	2.63	0	0	0	0	0	0	0	0	0	7.01	0	0	0	0	0	0	0	0	0	0	1.04	0	1.94	0	0	0	5.21	0	0	0	0	0	1.31	0	0	0	0	0	0	0	0	0	0	0	0
T28B4.11	T28B4.11	0	0	0	0	0	0	0	0	0	0	0	0	0	0	0	0	0	0	0	0	0	0	0	0	0	0	0	0	0	0	0	0	0	0	0	0	0	0	0	0	0	0	0	0	0	0	0	0
C31H1.66	C31H1.66	0	0	0	0	0	0	0	0	0	0	0	0	0	0	0	0	0	0	0	0	0	0	0	0	0	0	0	0	0	0	0	0	0	0	0	0	0	0	0	0	0	0	0	0	0	0	0	0
ZC239.20	ZC239.20	0	0	0	0	0	0	0	0	0	0	0	0	0	0	0	0	0	0	0	0	0	0	0	0	0	0	0	0	0	0	0	0	0	0	0	0	0	0	0	0	0	0	0	0	0	0	0	0
Pseudogene:K06B4.16	Pseudogene:K06B4.16	0	0	0	0	0	0	0	0	0	0	0	0	0	0	0	0	0	0	0	0	0	0	0	0	0	0	0	0	0	0	0	0	0	0	0	0	0	0	0	0	0	0	0	0	0	0	0	0
K07C11.10	K07C11.10	66.53	43.52	45.06	20.92	4.91	48.11	21	15.15	8.03	15.82	4.59	7.43	0	18.29	16.76	22.71	33.67	26.73	0	0	82.66	13.86	61.21	19.74	29.03	8.21	19.81	18.42	24.38	5.49	25.99	21.89	9.49	22.79	30.77	57.73	32.4	45.06	25.4	66.3	5.2	16.1	0	0	8.81	10.79	16.8	0
T07H8.3	T07H8.3	0	0	0	0	0	0	0	0	0	0	0	0	0	0	0	0	0	0	0	0	0	0	0	0	0	0	0	0	0	0	0	0	0	0	0	2.67	0	0	0	0	0	0	0	0	0	0	0	0
F14E12.3	F14E12.3	0	0	0	0	0	0	0	0	0	0	0	0	0	0	0	0	0	0	0	0	0	0	0	0	0	0	0	0	0	0	0	0	0	0	0	0	0	0	0	0	0	0	0	0	0	0	0	0
C08F11.93	C08F11.93	0	0	0	0	0	0	0	0	0	0	0	0	0	0	0	0	0	0	0	0	0	0	0	0	0	0	0	0	0	0	0	0	0	0	0	0	0	0	0	0	0	0	0	0	0	0	0	0
Pseudogene:C49C3.3	Pseudogene:C49C3.3	0	4.39	0	0	0	0	0	0	0	0	0	0	0	0	0	0	0	0	0	0	0	0	0	0	0	0	0	0	0	0	0	0	0	0	0	0	0	0	0	0	0	0	0	0	0	0	0	0
K09C8.3a	K09C8.3a,K09C8.3b	0	0	0	0	0	0	0	0	0	22.34	0	0	0	0	0	0	0	0	0	0	0	0	13.93	0	0	0	0	0	0	0	0	2.28	0	0	0	17.25	0	0	0	0	0	0	0	0	0	0	0	0
Y105C5A.147	Y105C5A.147	0	0	0	0	0	0	0	0	0	0	0	0	0	0	0	0	0	0	0	0	0	0	0	0	0	0	0	0	0	0	0	0	0	0	0	0	0	0	0	0	0	0	0	0	0	0	0	0
Pseudogene:ZK1251.5	Pseudogene:ZK1251.5	0	0	0	0	0	0	0	0	0	0	0	0	0	0	0	0	0	0	0	0	0	0	0	0	0	0	0	0	0	0	0	0	0	0	0	0	0	0	0	0	0	0	0	0	0	0	0	1.68
R08B4.7	R08B4.7	0	0	0	0	0	0	0	0	0	0	0	0	0	0	0	0	0	0	0	0	0	0	0	0	0	0	0	0	0	0	0	0	0	0	0	0	0	0	0	0	0	0	0	0	0	0	0	0
ZK858.5	ZK858.5	22.38	51.2	13.03	5.64	60.16	7.69	26.87	5.12	25.23	0	19.84	12.28	5.78	17.07	8.54	10.18	11.23	25.42	0	6.51	55.43	25.41	14.12	37.51	36.2	33.03	8.96	35.99	32.04	11.09	25.94	11.8	26.56	18.69	10.09	11.18	43.59	12.43	11.89	33.41	0	37.25	34.93	28.55	8.89	13.57	33.88	27.2
Y39G8C.7	Y39G8C.7	0	0	0	0	0	0	0	0	0	0	0	0	0	0	0	0	0	0	0	0	0	0	0	0	0	0	0	0	0	0	0	0	0	0	0	0	0	0	0	0	0	0	0	0	0	0	0	0
Y105C5A.302	Y105C5A.302	0	0	0	0	0	0	0	0	0	0	0	0	0	0	0	0	0	0	0	0	0	0	0	0	0	0	0	0	0	0	0	0	0	0	0	0	0	0	0	0	0	0	0	0	0	0	0	0
Y73F8A.855	Y73F8A.855	0	0	0	0	0	0	0	0	0	0	0	0	0	0	0	0	0	0	0	0	0	0	0	0	0	0	0	0	0	0	0	0	0	0	0	0	0	0	0	0	0	0	0	0	0	0	0	0
Pseudogene:Y64G10A.9	Pseudogene:Y64G10A.9	0	0	0	0	0	0	0	0	0	0	0	0	0	0	0	0	0	0	0	0	0	0	0	0	0	0	0	0	0	0	0	0	0	0	0	0	0	0	0	0	0	0	0	0	0	0	0	0
R02D5.9	R02D5.9	0	0	0	0	0	0	0	0	0	0	0	0	0	0	21.95	0	6.66	7.88	0	0	0	0	0	0	0	0	0	0	0	0	0	0	0	0	0	0	0	0	0	0	0	14.49	0	0	0	0	0	0
C48A7.13	C48A7.13	0	0	0	0	0	0	0	0	0	0	0	0	0	0	0	0	0	0	0	0	0	0	0	0	0	0	0	0	0	0	0	0	0	0	0	0	0	0	0	0	0	0	0	0	0	0	0	0
Y73F8A.553	Y73F8A.553	0	0	0	0	0	0	0	0	0	0	0	0	0	0	0	0	0	0	0	0	0	0	0	0	0	0	0	0	0	0	0	0	0	0	0	0	0	0	0	0	0	0	0	0	0	0	0	0
Y73F8A.566	Y73F8A.566	0	0	0	0	0	0	0	0	0	0	0	0	0	0	0	0	0	0	0	0	0	0	0	0	0	0	0	0	0	0	0	0	0	0	0	0	0	0	0	0	0	0	0	0	0	0	0	0
H32C10.38	H32C10.38	0	0	0	0	0	0	0	0	0	0	0	0	0	0	0	0	0	0	0	0	0	0	0	0	0	0	0	0	0	0	0	0	0	0	0	0	0	0	0	0	0	0	0	0	0	0	0	0
Y54G2A.56	Y54G2A.56	0	0	0	0	0	0	0	0	0	0	0	0	0	0	0	0	0	0	0	0	0	0	0	0	0	0	0	0	0	0	0	0	0	0	0	0	0	0	0	0	0	0	0	0	0	0	0	0
Y54E10BL.3	Y54E10BL.3	23.49	13.91	10.79	14.25	7.06	6.92	10.2	3.69	9.62	11.45	6.63	3.56	72.98	4.47	0	9.8	21.66	11.88	0	9.42	16.48	11.69	11.7	7.44	9.48	13.92	16.14	28.65	14.22	2.67	1.56	5.32	6.8	5.42	19.54	1.34	18.15	8.51	2.45	17.54	7.59	1.93	4.04	17.9	19.24	22.21	4.89	15.71
ZK892.7	ZK892.7	0	0	0	0	0	0	0	0	0	0	0	0	0	0	0	0	0	0	0	0	0	0	0	0	0	0	0	0	0	0	0	0	0	0	0	0	0	0	0	0	0	0	0	0	0	0	0	0
C18H9.8	C18H9.8	8.06	0	12.58	13.58	2.75	5.99	0	10.87	4.49	4.47	2.58	0	4.19	7.92	0.81	9.12	7.05	6.76	0	3.67	4.61	1.3	0	2.08	0	3.89	11.43	0.7	10.69	2.09	4.88	4.59	5.28	8.41	16.09	8.98	3.32	5.54	3.84	1.72	0	10.5	2.37	12.65	11.73	3.07	4.47	0.62
M01B2.10	M01B2.10	8.89	10.01	4.66	8.8	8.13	4.79	33.53	3.19	33.22	1.65	9.54	0	2.07	1.93	24.83	7.41	9.36	7.47	2.98	16.27	0	7.22	2.52	18.37	18.46	6.87	2.79	17.03	13.33	0	22.96	6.44	13.69	14.04	35.81	26.73	31.38	22.06	2.12	0	15.31	43.27	12.21	3.1	9.24	18.07	7.05	28.52
F16F9.11	F16F9.11	0	0	0	0	0	0	0	0	0	0	0	0	0	0	0	0	0	0	0	0	0	0	0	0	0	0	0	0	0	0	0	0	0	0	0	0	0	0	0	0	0	0	0	0	0	0	0	0
K01H12.3a	K01H12.3a,K01H12.3b	0	0	0	0	0	0	0	0	0	0	0	0	0	0	0	0.92	0	3.82	0	0	0	0	0	0	0	0	0	0	0	0	0	0	1.69	0	0	0	0	0	0	0	0	0	0	0	0	0	1.22	0
Y4C6B.75	Y4C6B.75	0	0	0	0	0	0	0	0	0	0	0	0	0	0	0	0	0	0	0	0	0	0	0	0	0	0	0	0	0	0	0	0	0	0	0	0	0	0	0	0	0	0	0	0	0	0	0	0
C25A8.2	C25A8.2	0	0	0	0	0	0	0	0	0	0	0	0	0	0	3.93	0	0	0	0	0	0	0	0	0	0	0	0	0	0	0	0	0	0	0	0	0	0	0	0	0	0	0	0	0	0	0	0	0
Y116A8C.395	Y116A8C.395	0	0	0	0	0	0	0	0	0	0	0	0	0	0	0	0	0	0	0	0	0	0	0	0	0	0	0	0	0	0	0	0	0	0	0	0	0	0	0	0	0	0	0	0	0	0	0	0
Y73B6BL.117	Y73B6BL.117	0	0	0	0	0	0	0	0	0	0	0	0	0	0	0	0	0	0	0	0	0	0	0	0	0	0	0	0	0	0	0	0	0	0	0	0	0	0	0	0	0	0	0	0	0	0	0	0
R09F10.2	R09F10.2	0	0	0	0	0	0	0	0	0	0	0	0	0	0	0	0	0	0	0	0	0	0	0	0	0	0	0	0	0	0	0	0	0	0	0	0	0	0	0	0	0	0	0	0	0	0	0	0
Y51H4A.512	Y51H4A.512	0	0	0	0	0	0	0	0	0	0	0	0	0	0	0	0	0	0	0	0	0	0	0	0	0	0	0	0	0	0	0	0	0	0	0	0	0	0	0	0	0	0	0	0	0	0	0	0
Y105C5A.15e	Y105C5A.15b,Y105C5A.15c,Y105C5A.15e	11.5	27.95	7.73	7.01	12.29	3.24	11.81	10.18	10.54	9.31	10.04	5.22	0.34	11.68	11.84	8.8	6.76	9.08	0	13.03	6.14	10.63	0	12	0	5.31	1.97	6.74	12.1	25.61	19.45	4.96	9.75	3.03	3.51	24.6	12.95	8.96	7.09	2.1	8.86	24.86	2.89	0	1.21	9.45	17.34	20.95
Y60C6A.1	Y60C6A.1	26.05	0	20.46	0	23.83	1.17	1.72	24.95	0	4.83	0	3	0	0	0	21.72	15.23	0	0	1.99	5.97	0	0	6.28	20.04	3.36	5.46	1.51	14.02	31.56	1.32	0	1.91	0	18.51	22.71	1.02	23.95	0	0	4.27	0	3.41	0	0	0	0	5.31
Y105C5A.167	Y105C5A.167	0	0	0	0	0	0	0	0	0	0	0	0	0	0	0	0	0	0	0	0	0	0	0	0	0	0	0	0	0	0	0	0	0	0	0	0	0	0	0	0	0	0	0	0	0	0	0	0
C52G5.11	C52G5.11	0	0	0	0	0	0	0	0	0	0	0	0	0	0	0	0	0	0	0	0	0	0	0	0	0	0	0	0	0	0	0	0	0	0	0	0	0	0	0	0	0	0	0	0	0	0	0	0
Y73B3A.23	Y73B3A.23	13.9	0	0	19.15	11.59	0	0	8.64	19.05	9.22	10.78	0	0	0	75.83	11.61	17.48	0	0	34.41	11.25	8.1	0	5.07	32.73	0	14.97	8.46	16.76	12.58	0	5.02	11.34	0	0	0	5.73	4.56	0	6.95	23.88	9.55	0	0	10.13	18.73	0	0
Y11D7A.3b	Y11D7A.3a,Y11D7A.3b,Y11D7A.3c	0	0	0	0	0	0	0	0	0	0	0	0	0	8.73	0	0	0	0	0	0	0	0	0	0	0	0	0	0	0	0	0	0.59	0	0	9.39	4.48	6.69	2.09	0	0	0	0	0	0	0	0	5.43	0
H03G16.4	H03G16.4	0	0	0	0	0	0	0	0	0	0	0	0	0	0	0	0	0	0	0	0	0	0	0	0	0	0	0	0	0	0	0	0	0	0	0	0	0	0	0	0	0	0	0	0	0	0	0	0
T23G4.60	T23G4.60	0	0	0	0	0	0	0	0	0	0	0	0	0	0	0	0	0	0	0	0	0	0	0	0	0	0	0	0	0	0	0	0	0	0	0	0	0	0	0	0	0	0	0	0	0	0	0	0
T10B9.11	T10B9.11	0	0	0	0	0	0	0	0	0	0	0	0	0	0	0	0	0	0	0	0	0	0	0	0	0	0	0	0	0	0	0	0	0	0	0	0	0	0	0	0	0	0	0	0	0	0	0	0
Y62F5A.4b	Y62F5A.4b	0	0	0	0	0	0	0	0	0	0	0	0	0	0	0	0	0	0	0	0	0	0	0	0	0	0	0	0	0	0	0	0	0	0	0	0	0	0	0	0	0	0	0	0	0	0	0	0
F27D9.2	F27D9.2	0.8	42.91	7.34	10.04	2.57	1.52	24.58	0	5.24	0	15.66	3.87	0	28.23	0	0	4.93	12.4	16.99	5.14	0	11.85	0	4.07	0	5.44	0	5.88	0.65	4.38	3.41	1.75	11.09	8.84	0	10.32	2.65	19.63	0	3.2	0	13.64	7.72	0	0	2.86	1.78	10.32
Pseudogene:F14D7.4	Pseudogene:F14D7.4	0	2.44	31.28	0	0	0	0	0	0	0	0	0	0	0	0	0	1.9	4.55	0	0	0	0	40.1	19.03	2.5	10.48	0	0	1.25	0	0	0	9.56	5.72	0	0	0	12.96	0	0	0	6.1	0	7.55	0	0	0	3.31
Pseudogene:C18H2.3	Pseudogene:C18H2.3	0	0	0	0	0	0	0	0	0	0	0	0	0	0	0	0	0	0	0	0	0	0	0	0	0	0	0	0	0	0	0	0	0	0	0	0	0.29	0	0	0	0	0	0	0	0	0	0	0
R74.10	R74.10	24.02	77.92	172.69	132.61	23.68	22.3	133.33	29.97	129.5	113.9	154.74	23.94	266.32	461.16	92.45	64.14	191.56	42.53	247.43	31.37	116.19	94.3	207.88	314.51	274.08	176.55	41.66	128.63	108.24	34.8	229.25	59.05	61.46	111.03	99.94	26.02	114.83	72.01	8.11	52.71	41.29	123.4	139.77	139.87	76.96	262.21	235.09	46.24
Pseudogene:BE0003N10.t1	Pseudogene:BE0003N10.t1	0	0	0	0	0	0	0	0	0	0	0	0	0	0	0	0	0	0	0	0	0	0	0	0	0	0	0	0	0	0	0	0	0	0	0	0	0	0	0	0	0	0	0	0	0	0	0	0
B0250.17	B0250.17	0	0	0	0	0	0	0	0	0	0	0	0	0	0	0	0	0	0	0	0	0	0	0	0	0	0	0	0	0	0	0	0	0	0	0	0	0	0	0	0	0	0	0	0	0	0	0	0
Y105C5B.1251	Y105C5B.1251	0	0	0	0	0	0	0	0	0	0	0	0	0	0	0	0	0	0	0	0	0	0	0	0	0	0	0	0	0	0	0	0	0	0	0	0	0	0	0	0	0	0	0	0	0	0	0	0
K01G12.19	K01G12.19	0	0	0	0	0	0	0	0	0	0	0	0	0	0	0	0	0	0	0	0	0	0	0	0	0	0	0	0	0	0	0	0	0	0	0	0	0	0	0	0	0	0	0	0	0	0	0	0
Y73F8A.777	Y73F8A.777	0	0	0	0	0	0	0	0	0	0	0	0	0	0	0	0	0	0	0	0	0	0	0	0	0	0	0	0	0	0	0	0	0	0	0	0	0	0	0	0	0	0	0	0	0	0	0	0
F08B12.3f	F08B12.3a,F08B12.3b,F08B12.3c,F08B12.3d,F08B12.3e,F08B12.3f,F08B12.3g,F08B12.3h	27.79	149.72	112.67	43.12	54.18	10.65	174.99	14.6	96.54	0	71.55	17.22	0.3	5.17	15.27	24.67	31.2	107.77	14.14	46.7	19.79	85.55	151.59	81.02	46.21	67.9	14.82	57.26	40.61	54.38	79.98	57.72	199.78	78.01	31.88	45.21	88.08	176.79	3.19	73.58	16.09	180.45	50.57	34.12	5.95	25.31	78.28	189.9
B0047.4	B0047.4	0	0	0	0	0	0	0	0	2.79	0	0	0	0	0	0	0	0	0	0	0	0	0	0	3.07	0	0	0	0	0	0	0	0	0	0	0	0	0	0	3.55	0	0	0	0	0	0	0	0	0
H23L24.3b	H23L24.3a,H23L24.3b	2.72	0	0	0	0	0	9.26	0	5.13	0	14.97	1.46	0	4.94	0.85	0	8.04	0	0	0	0	8.02	0	0	0	3.42	0	0	4.08	0	0.64	0.95	0	2.22	0	0	5.91	5.45	0	0	4.52	4.09	0	0	0	4.67	5.05	0
Y39B6A.6	Y39B6A.6	0	0	0	0	2.05	0	0	0	0	0	0	9.29	0	0	0	0	1.57	0	0	2.05	0	1.45	0	2.78	4.13	3.46	8.44	4.68	1.03	0	0	0	1.97	4.72	6.37	0	3.16	0.82	4.28	0	0	0	0	9.36	0	13.66	0	1.37
Y40H7A.197	Y40H7A.197	0	0	0	0	0	0	0	0	0	0	0	0	0	0	0	0	0	0	0	0	0	0	0	0	0	0	0	0	0	0	0	0	0	0	0	0	0	0	0	0	0	0	0	0	0	0	0	0
T05A1.16	T05A1.16	0	0	0	0	0	0	0	0	0	0	0	0	0	0	0	0	0	0	0	0	0	0	0	0	0	0	0	0	0	0	0	0	0	0	0	0	0	0	0	0	0	0	0	0	0	0	0	0
F13A7.15	F13A7.15	0	0	0	0	0	0	0	0	0	0	0	0	0	0	0	0	0	0	0	0	0	0	0	0	0	0	0	0	0	0	0	0	0	0	0	0	0	0	0	0	0	0	0	0	0	0	0	0
Y75D11A.6	Y75D11A.6	0	0	0	0	0	0	0	0	0	0	0	0	0	0	0	0	0	0	0	0	0	0	0	0	0	0	0	0	0	0	0	0	0	0	0	0	12.67	0	0	0	0	0	0	0	0	0	0	0
Y116A8B.84	Y116A8B.84	0	0	0	0	0	0	0	0	0	0	0	0	0	0	0	0	0	0	0	0	0	0	0	0	0	0	0	0	0	0	0	0	0	0	0	0	0	0	0	0	0	0	0	0	0	0	0	0
Y105C5A.1189	Y105C5A.1189	0	0	0	0	0	0	0	0	0	0	0	0	0	0	0	0	0	0	0	0	0	0	0	0	0	0	0	0	0	0	0	0	0	0	0	0	0	0	0	0	0	0	0	0	0	0	0	0
ZK666.5	ZK666.5	0	0	0	1.56	0	0	0	0	0	0	0	0	0	0	0	0	0	0	0	0	0	0	0	0	0	0	0	0	0	0	0	0	0	0	0	0	0	0	0	0	0	0	0	0	0	0	0	0
F55B11.16	F55B11.16	0	0	0	0	0	0	0	0	0	0	0	0	0	0	0	0	0	0	0	0	0	0	0	0	0	0	0	0	0	0	0	0	0	0	0	0	0	0	0	0	0	0	0	0	0	0	0	0
F13B9.8a	F13B9.8a,F13B9.8b	0	0	8.57	9.45	7.85	0	0	0	0	11.77	31.67	22.02	0	0	0	0	0	0	33.11	3.54	0	0	0	0	0	0	4.82	5.64	0	4.41	4.95	3.19	17.84	8.2	0	23.1	5.82	1.42	0	11.64	0	11.93	15.46	0	55.76	24.95	2.44	0
Y40H7A.260	Y40H7A.260	0	0	0	0	0	0	0	0	0	0	0	0	0	0	0	0	0	0	0	0	0	0	0	0	0	0	0	0	0	0	0	0	0	0	0	0	0	0	0	0	0	0	0	0	0	0	0	0
Y73B6BL.144	Y73B6BL.144	0	0	0	0	0	0	0	0	0	0	0	0	0	0	0	0	0	0	0	0	0	0	0	0	0	0	0	0	0	0	0	0	0	0	0	0	0	0	0	0	0	0	0	0	0	0	0	0
Y57G11B.219	Y57G11B.219	0	0	0	0	0	0	0	0	0	0	0	0	0	0	0	0	0	0	0	0	0	0	0	0	0	0	0	0	0	0	0	0	0	0	0	0	0	0	0	0	0	0	0	0	0	0	0	0
T05H4.14	T05H4.14	2.66	19.83	7.28	18.46	5.3	9.45	0	12.56	3.46	0	0	3.2	0	0	0	3.33	2.45	21.02	3.13	11.69	2.13	3.77	7.89	3.37	4.31	11.7	7.34	5.68	4.84	9.68	2.12	18.34	3.05	0	4.38	0	1.64	1.71	2.22	0	0	11.28	13.7	16.25	0	11.23	4.43	4.98
B0034.14	B0034.14	0	0	0	0	0	0	0	0	0	0	0	0	0	0	0	0	0	0	0	0	0	0	0	0	0	0	0	0	0	0	0	0	0	0	0	0	0	0	0	0	0	0	0	0	0	0	0	0
R151.12	R151.12	0	0	0	0	0	0	0	0	0	0	0	0	0	0	0	0	0	0	0	0	0	0	0	0	0	0	0	0	0	0	0	0	0	0	0	0	0	0	0	0	0	0	0	0	0	0	0	0
T06A10.99	T06A10.99	0	0	0	0	0	0	0	0	0	0	0	0	0	0	0	0	0	0	0	0	0	0	0	0	0	0	0	0	0	0	0	0	0	0	0	0	0	0	0	0	0	0	0	0	0	0	0	0
F10A3.6	F10A3.6	0	0	0	0	0	0	0	0	0	0	0	0	0	0	1.86	0	0	0	0	0	0	0	0	0	0	0	0	0	0	0	0	0	0	0	0	0	0	0	0	0	0	0	0	0	0	0	0	0
C46G7.73	C46G7.73	0	0	0	0	0	0	0	0	0	0	0	0	0	0	0	0	0	0	0	0	0	0	0	0	0	0	0	0	0	0	0	0	0	0	0	0	0	0	0	0	0	0	0	0	0	0	0	0
Y57G11B.15	Y57G11B.15	0	0	0	0	0	0	0	0	0	0	0	0	0	0	0	0	0	0	0	0	0	0	0	0	0	0	0	0	0	0	0	0	0	0	0	0	0	0	0	0	0	0	0	0	0	0	0	0
C18A3.1	C18A3.1	0	0	0	1.67	0	0	5.03	0	4.73	10.97	7.25	0	0	0	10.12	0	0	3.55	0	0	0	5.49	0	1.75	11.7	0	0	0	2.92	0	0	0	5.57	0	0	6.63	6.96	1.55	0	0	0	1.58	8.29	0	3.51	0	1.34	9.04
F42G9.8	F42G9.8	10.5	0	3.22	4.85	0	16.48	0	8.79	2.3	0	0	8.5	0	0	0	8.76	2.15	19.31	0	0	5.62	0	17.48	2.53	5.64	28.45	7.68	0	0	0	22.4	3.8	5.42	0	40.89	0	10.09	28.21	0	0	0	16.13	0	0	0	9.35	3.89	3.74
C14A6.5	C14A6.5	0	0	0	0	0	0	0	0	0	0	0	0	0	0	0	0	0	0	0	0	0	0	0	0	0	0	0	0	0	0	0	0	0	0	0	0	0	0	0	0	0	0	0	0	0	0	0	0
C55C2.4	C55C2.4	0	0	0	0	0	0	0	0	0	0	0	0	0	0	0	0	0	0	0	0	0	0	0	0	0	0	0	0	0	0	0	0	0	0	0	0	0	0	0	0	0	0	0	0	0	0	0	0
T02E9.7	T02E9.7	0	0	0	0	0	0	0	0	0	0	0	0	0	0	0	0	0	0	0	0	0	0	0	0	0	0	0	0	0	0	0	0	0	0	0	0	0	0	0	0	0	0	0	0	0	0	0	0
Y73F8A.257	Y73F8A.257	0	0	0	0	0	0	0	0	0	0	0	0	0	0	0	0	0	0	0	0	0	0	0	0	0	0	0	0	0	0	0	0	0	0	0	0	0	0	0	0	0	0	0	0	0	0	0	0
F09E10.11a	F09E10.11a	4118.56	4066.66	5227.9	5023.55	1307.63	906.46	3513.93	826.8	3299.39	3072.57	2792.59	2181.25	2247.51	6935.15	6569.88	2015.17	3266.38	3674.3	9772.79	6190.22	7428.74	6823.59	6080.99	4800.08	6730.69	6299.91	4131.79	2749.19	2966.92	3589.3	2906.61	4940.48	3055.57	1627.97	4589.79	4639.62	3925.18	1609.83	2179.67	5442.06	3158.37	8189.88	3718.72	6931.14	3158.64	3546.17	5616.36	3969.51
C28D4.14	C28D4.14	0	0	0	0	0	0	0	0	0	0	0	0	0	0	0	0	0	0	0	0	0	0	0	0	0	0	0	0	0	0	0	0	0	0	0	0	0	0	0	0	0	0	0	0	0	0	0	0
T21H3.8	T21H3.8	0	0	0	0	0	0	0	0	0	0	0	0	0	0	0	0	0	0	0	0	0	0	0	0	0	47.34	0	0	0	0	0	24.63	0	0	0	0	0	0	0	0	0	0	0	0	0	0	0	0
Y62E10A.19	Y62E10A.19	38.89	10.81	10.48	1.59	21.96	4.32	9.54	11.51	7.48	0	13.74	2.76	18.59	17.44	17.59	11.45	4.21	11.77	0	10.99	0	36.39	11.36	12.41	25.89	10.84	5.04	25.12	12.01	0	8.51	4.98	5.28	8.42	0	12.57	15.08	22.82	0	67.18	9.85	1.5	26.72	0	0	2.03	0	18.36
F36G9.9	F36G9.9	0	0	14.19	1.79	12.39	0	0	0	0	0	23.26	6.24	0	0	0	2.15	6.34	36.98	0	0	6.2	5.86	0	3.73	0	0	0	9.44	11.46	0	5.49	0.93	0	14.26	19.26	0	1.06	4.15	0	0	0	13.53	0	0	0	0	2.86	5.52
F47F6.14	F47F6.14	0	0	0	0	0	0	0	0	0	0	0	0	0	0	0	0	0	0	0	0	0	0	0	0	0	0	0	0	0	0	0	0	0	0	0	0	0	0	0	0	0	0	0	0	0	0	0	0
F26D12.49	F26D12.49	0	0	0	0	0	0	0	0	0	0	0	0	0	0	0	0	0	0	0	0	0	0	0	0	0	0	0	0	0	0	0	0	0	0	0	0	0	0	0	0	0	0	0	0	0	0	0	0
T01G9.2a	T01G9.2a,T01G9.2b	20.03	14.53	43.57	32.05	3.69	12.38	0	7.75	4.02	16.97	0	11.13	16.2	37.61	21.56	11.56	24.54	43.58	47.03	28.28	29.61	17.48	126.39	43.96	19.96	38.52	0	5.63	39.19	0	58.83	6.14	46.01	39.48	83.79	17.64	32.99	23.26	3.85	32.18	13.27	27.13	35.94	28.2	20.18	31.48	45.32	11.54
C15H11.9	C15H11.9	321.31	49.11	61.52	139.65	61.41	107.53	115	58.79	101.92	84.08	54.04	84.08	60.42	186.42	118.96	74.99	101.58	79.33	90.1	92.16	124.94	122.62	26.2	84.99	145.33	126.57	124.01	86.3	118.12	135.1	65.04	103.44	42.45	17.66	23.85	304.11	65.21	21.61	84.13	134.87	68.15	65.97	174.64	121.4	106.49	105.58	85.21	61.57
T12G3.8a	T12G3.8a,T12G3.8b	6.36	16.22	26.11	7.72	2.54	6.01	43.08	0	6.21	11.33	19.05	1.92	0.64	9.71	0	0.66	4.87	12.85	18.66	12.7	28.01	0	0	12.06	7.72	17.2	1.75	7.76	4.49	1.44	19.4	4.03	24.35	34.93	34.07	0	9.17	46.47	0	6.33	4.11	7.26	3.27	3.88	0	5.65	10.59	31.45
ZC410.7b	ZC410.7b	28.49	32.67	28.5	26.93	39.41	26.88	45	16.28	28.81	65.61	87.59	25.07	6.32	41.43	5.43	15.12	20.68	51.41	103.38	37.35	26.99	29.44	36.05	86.18	18.82	24.54	14.24	26.85	26.14	32.94	64.77	20.65	81.8	23.87	49.43	47.41	35.21	37.51	6.49	37.39	17.84	44.15	56.95	9.48	16.97	48.38	33.07	73.42
Pseudogene:F20E11.13	Pseudogene:F20E11.13	0	0	0	0.59	0	0	0.59	0	0	0	0	0	0	0	0.6	0.35	0.52	0.94	0	0	0	0	0	0.31	0	0	0	0	0	0	0	0	0	1.55	0	0	1.05	0.27	0	0	0.73	0	0	0	0.62	0.38	1.41	0
Y55B1AR.3	Y55B1AR.3	0	0	0	0	0	0	0	0	0	0	0	0	0	0	0	0	0	0	0	0	0	0	0	0	0	0	0	0	0	0	0	0	0	0	0	0	0	0	0	0	0	0	2.06	0	0	0	0	0
F23H12.1.2	F23H12.1.1,F23H12.1.2	0	17.54	4.11	45.75	21.32	8.24	0	11.11	34.89	14.45	0	0	86.76	3.38	24.58	1.82	5.44	1.61	0	31.91	21.24	7.48	17.7	1.61	3.51	8.99	0	16.02	14.22	8	4.71	19.19	20.51	32.88	14.8	120.53	23.66	5.69	18.5	2.17	0	0	21.22	24.04	0	31.38	14.69	2.34
LLC1.112	LLC1.112	0	0	0	0	0	0	0	0	0	0	0	0	0	0	0	0	0	0	0	0	0	0	0	0	0	0	0	0	0	0	0	0	0	0	0	0	0	0	0	0	0	0	0	0	0	0	0	0
Y105C5B.8a	Y105C5B.8a,Y105C5B.8b	0	0	0	0	0	0	0	0	0	0	0	0	0	11.5	0	0	0	0	0	0	0	0	0	0	0	0	0	0	0	0	0	0	0	0	0	0	3.23	4.13	0	0	0	0	0	0	0	0	0	12.38
B0024.12	B0024.12	0	0	8.2	6.14	14.3	0	3.08	0	2.92	20.24	0	0	0	0	0	1.85	2.73	9.79	0	21.42	0	0	0	17.67	0	6.01	14.57	0	3.58	12.08	4.74	6.42	13.8	8.27	0	6.07	5.48	8.59	3.72	0	0	0	3.05	0	0	7.9	9.85	0
B0507.14	B0507.14	0	0	0	0	0	0	0	0	0	0	0	0	0	0	0	0	0	0	0	0	0	0	0	0	0	0	0	0	0	0	0	0	0	0	0	0	0	0	0	0	0	0	0	0	0	0	0	0
Y45F10D.129	Y45F10D.129	0	0	0	0	0	0	0	0	0	0	0	0	0	0	0	0	0	0	0	0	0	0	0	0	0	0	0	0	0	0	0	0	0	0	0	0	0	0	0	0	0	0	0	0	0	0	0	0
Y105C5A.348	Y105C5A.348	0	0	0	0	0	0	0	0	0	0	0	0	0	0	0	0	0	0	0	0	0	0	0	0	0	0	0	0	0	0	0	0	0	0	0	0	0	0	0	0	0	0	0	0	0	0	0	0
F31E3.10	F31E3.10	0	0	0	0	0	0	0	0	0	0	0	0	0	0	0	0	0	38.64	0	0	0	0	0	0	0	0	0	0	0	0	0	0	0	0	0	44.72	0	0	0	0	0	0	0	0	0	0	0	0
T09F5.9	T09F5.9	0	30.23	149.58	29.6	0	11.15	16.5	17.87	12.55	254.18	53.9	0	50.75	10.8	6.6	0	0	29.73	0	19.14	0	113.99	0	8.61	53.4	57.99	10.4	55.02	11.5	34.5	15.26	77.43	25.92	8.88	19.98	0	29.37	210.34	3.98	16.57	106.32	0	52.38	8.68	3.46	8.47	13.2	45.74
Y105C5B.1124	Y105C5B.1124	0	0	0	0	0	0	0	0	0	0	0	0	0	0	0	0	0	0	0	0	0	0	0	0	0	0	0	0	0	0	0	0	0	0	0	0	0	0	0	0	0	0	0	0	0	0	0	0
Y116A8C.104	Y116A8C.104	0	0	0	0	0	0	0	0	0	0	0	0	0	0	0	0	0	0	0	0	0	0	0	0	0	0	0	0	0	0	0	0	0	0	0	0	0	0	0	0	0	0	0	0	0	0	0	0
F57C9.7	F57C9.7	0	0	0	0	0	0	0	0	0	0	0	0	0	0	0	0	0	0	0	0	0	0	0	0	0	0	0	0	0	0	0	0	0	0	0	0	0	0	0	0	0	0	1.22	1.08	0	0	0	0
Y73B6A.10	Y73B6A.10	0	0	0	0	0	0	0	0	0	0	0	0	0	0	0	0	0	0	0	0	0	0	0	0	0	0	0	0	0	0	0	0	0	0	0	0	0	0	0	0	0	0	0	0	0	0	0	0
B0554.2	B0554.2	0	0	0	0	0	1.53	0	0	0	0	0	0	0	0	0	0	0	0	0	0	0	0	0	0	0	0	0	0	0	0	0	0	0	0	0	0	0	0	0	0	0	0	0	0	0	0	0	0
F14F9.9	F14F9.9	0	0	0	0	0	0	0	0	0	0	0	0	0	0	0	0	0	0	0	0	0	0	0	0	0	0	0	0	0	0	0	0	0	0	0	0	0	0	0	0	0	0	0	0	0	0	0	0
Pseudogene:R05A10.5	Pseudogene:R05A10.5	0	0	0	0	0	0	0	0	0	0	0	0	0	0	0	0	0	30.14	0	0	0	0	0	0	0	0	0	0	0	0	0	0	0	0	0	0	0	0	0	0	0	0	0	0	0	0	0	0
H02I12.3	H02I12.3	2.24	0	4.11	0	0	0	0	0	1.47	0	1.68	0	9.11	1.71	1.57	1.87	0	0	2.64	3.59	0	3.82	0	5.68	1.81	9.11	0	0	3.62	4.08	8.35	1.63	6.9	0	1.86	14.39	1.85	2.17	0	6.7	1.93	5.88	10.79	8.21	0	2	2.49	0
C50C3.18	C50C3.18	0	0	0	0	0	0	0	0	0	0	0	0	0	0	0	0	0	0	0	0	0	0	0	0	0	0	0	0	0	0	0	0	0	0	0	0	0	0	0	0	0	0	0	0	0	0	0	0
Y105C5B.1132	Y105C5B.1132	0	0	0	0	0	0	0	0	0	0	0	0	0	0	0	0	0	0	0	0	0	0	0	0	0	0	0	0	0	0	0	0	0	0	0	0	0	0	0	0	0	0	0	0	0	0	0	0
ZK688.1	ZK688.1	0	0	0	3.33	0	0	0	0	0	0	0	0	0	0	0	0	0	3.54	0	0	0	0	0	0	0	0	0	0	0	0	0	0	3.75	0	0	0	0	0	0	0	0	0	0	0	0	0	0	0
M199.50	M199.50	0	0	0	0	0	0	0	0	0	0	0	0	0	0	0	0	0	0	0	0	0	0	0	0	0	0	0	0	0	0	0	0	0	0	0	0	0	0	0	0	0	0	0	0	0	0	0	0
F15A4.8b	F15A4.8a,F15A4.8b,F15A4.8c	0	0	47.94	15.16	0	0	0	0.63	0	0	0	0	0	0	0	0.42	0	1.41	0	0	0	0	0	33.33	27.04	0	0	0	0	0	4.06	0	1.57	0	0	0	22.08	3.35	0	4.83	0	0	13.77	6.96	0	0	7.94	0
Y105C5B.832	Y105C5B.832	0	0	0	0	0	0	0	0	0	0	0	0	0	0	0	0	0	0	0	0	0	0	0	0	0	0	0	0	0	0	0	0	0	0	0	0	0	0	0	0	0	0	0	0	0	0	0	0
Y45F10B.27	Y45F10B.27	0	0	0	0	0	0	0	0	0	0	0	0	0	0	0	0	0	0	0	0	0	0	0	0	0	0	0	0	0	0	0	0	0	0	0	0	0	0	0	0	0	0	0	0	0	0	0	0
Y51H4A.368	Y51H4A.368	0	0	0	0	0	0	0	0	0	0	0	0	0	0	0	0	0	0	0	0	0	0	0	0	0	0	0	0	0	0	0	0	0	0	0	0	0	0	0	0	0	0	0	0	0	0	0	0
C47E12.17	C47E12.17	0	0	0	0	0	0	0	0	0	0	0	0	0	0	0	0	0	0	0	0	0	0	0	0	0	0	0	0	0	0	0	0	0	0	0	0	0	0	0	0	0	0	0	0	0	0	0	0
Y105C5A.651	Y105C5A.651	0	0	0	0	0	0	0	0	0	0	0	0	0	0	0	0	0	0	0	0	0	0	0	0	0	0	0	0	0	0	0	0	0	0	0	0	0	0	0	0	0	0	0	0	0	0	0	0
C05B10.15	C05B10.15	0	0	0	0	0	0	0	0	0	0	0	0	0	0	0	0	0	0	0	0	0	0	0	0	0	0	0	0	0	0	0	0	0	0	0	0	0	0	0	0	0	0	0	0	0	0	0	0
F33E2.2c	F33E2.2c	6.45	0	8.24	6.27	18.52	9.16	1.79	10.56	3.36	0	3.87	1.55	0	0.99	9.04	5.38	4.74	5.22	6.07	11.34	15.51	8.78	14.02	6.06	0	10.47	2.85	6.3	4.69	7.04	12.32	6.09	5.93	14.16	6.38	2.37	13.83	7.46	9.69	7.71	3.34	8.41	8.86	5.52	4.7	9.75	3.58	4.14
Y82E9BR.22	Y82E9BR.22	83.04	49.94	14.58	72.76	88.4	131.84	31.39	112.58	31.15	30.11	70.42	95.85	116.66	190.58	308.28	56.79	57.08	55.84	70.55	49.96	146.8	44.07	63.74	44.11	118.21	72.24	146.05	146.98	66.75	150.24	49.8	43.63	49.53	0	94.47	87.84	43.6	14.9	51.39	60.38	129.68	83.32	63.08	127.88	99.08	108.65	50.48	8.07
K08D9.4	K08D9.4	0	3.76	0	1.65	0	0	11.6	0	1.56	0	0	0	0	0	0	1.99	0	0	0	0	0	1.35	0	0	0	0	0	0	1.93	0	0	0	0	13.17	0	0	4.91	3.84	0	1.19	0	0	0	0	1.74	1.06	0	0
WBGene00014542	WBGene00014542	0	0	0	0	0	0	0	0	0	0	0	0	0	0	0	0	0	0	0	0	0	0	0	0	0	0	0	0	0	0	0	0	0	0	0	0	0	0	0	0	0	0	0	0	0	0	0	0
F56D6.1	F56D6.1	0	0	0	0	0	0	0	0	0	0	0	0	6.17	0	0	0	0	0	0	0	0	0	0	0	0	0	0	0	0	0	20.2	0	0	0	0	0	0	43.4	3.17	0	0	0	0	0	0	0	0	1.02
F54D7.2	F54D7.2	14.7	7.22	52.07	20.4	19.08	2.61	15.33	3.47	4.8	22.65	12.4	8.87	0.75	5.61	11.57	3.83	1.13	5.4	36.69	1.47	23.56	6.26	72.81	36.54	5.95	2.49	2.02	29.15	14.1	0	28.3	3.33	15.51	37.09	10.63	0	0	40.18	3.07	5.49	14.25	18.01	3.79	1.12	5.35	4.09	3.06	10.81
F11A5.9	F11A5.9	17.68	1.11	0	0	2.26	0	8.85	0	8.29	0	0	0	0	0	1.98	1.18	6.93	2.08	0	0	0	7.22	0	3.07	0	1.91	0	0	13.71	2.57	1.5	7.69	1.08	0	0	0	0	7.27	1.18	0	9.75	0	12.62	33.67	0	13.83	0	2.27
Y105C5B.1388	Y105C5B.1388	0	0	0	0	0	0	0	0	0	0	0	0	0	0	0	0	0	0	0	0	0	0	0	0	0	0	0	0	0	0	0	0	0	0	0	0	0	0	0	0	0	0	0	0	0	0	0	0
ZK455.4	ZK455.4	6.83	171.5	18.69	0.95	17.43	7.76	0	0	28.47	24.79	9.21	18.09	6.08	0	0	13.1	3.35	12.05	0	5.46	14.23	85.98	0	87.39	0	7.39	16.58	14.17	3.31	0	16.67	16.35	36.6	10	19.13	3.13	22.52	75.05	2.28	18.36	1.18	21.38	77.83	2.5	0.99	6.68	6.07	32.89
Y73F8A.1043	Y73F8A.1043	0	0	0	0	0	0	0	0	0	0	0	0	0	0	0	0	0	0	0	0	0	0	0	0	0	0	0	0	0	0	0	0	0	0	0	0	0	0	0	0	0	0	0	0	0	0	0	0
Y64G10A.206	Y64G10A.206	0	0	0	0	0	0	0	0	0	0	0	0	0	0	0	0	0	0	0	0	0	0	0	0	0	0	0	0	0	0	0	0	0	0	0	0	0	0	0	0	0	0	0	0	0	0	0	0
Y67A10A.324	Y67A10A.324	0	0	0	0	0	0	0	0	0	0	0	0	0	0	0	0	0	0	0	0	0	0	0	0	0	0	0	0	0	0	0	0	0	0	0	0	0	0	0	0	0	0	0	0	0	0	0	0
Y10G11A.54	Y10G11A.54	0	0	0	0	0	0	0	0	0	0	0	0	0	0	0	0	0	0	0	0	0	0	0	0	0	0	0	0	0	0	0	0	0	0	0	0	0	0	0	0	0	0	0	0	0	0	0	0
Y41E3.452	Y41E3.452	0	0	0	0	0	0	0	0	0	0	0	0	0	0	0	0	0	0	0	0	0	0	0	0	0	0	0	0	0	0	0	0	0	0	0	0	0	0	0	0	0	0	0	0	0	0	0	0
F55B11.8	F55B11.8	0	0	0	0	0	0	0	0	0	0	0	0	0	0	0	0	0	0	0	0	0	0	0	0	0	0	0	0	0	0	0	0	0	0	0	0	0	0	0	0	0	0	0	0	0	0	0	0
C01B4.9	C01B4.9	0	0	0	0	0	0	0	0	0	0	2.43	0	0	0	0	0.68	0	0	0	2.59	0	0	0	0	0	0	0	0	0	0	0.86	0	0	0	0	0	0	0	0	0	0	0	0	0	4.73	0	0	0
M60.8	M60.8	0	0	0	0	0	0	0	0	0	0	0	0	0	0	0	0	0	0	0	0	0	0	0	0	0	0	0	0	0	0	0	0	0	0	0	0	0	0	0	0	0	0	0	0	0	0	0	0
Y105C5B.613	Y105C5B.613	0	0	0	0	0	0	0	0	0	0	0	0	0	0	0	0	0	0	0	0	0	0	0	0	0	0	0	0	0	0	0	0	0	0	0	0	0	0	0	0	0	0	0	0	0	0	0	0
M162.11	M162.11	0	0	0	0	0	0	0	0	0	0	9.63	0	0	0	0	0	0	0	0	0	0	0	0	0	0	0	0	0	0	0	4.55	0.78	0	0	0	0	0	0	0	0	0	0	0	0	0	0	0	0
C39D10.2	C39D10.2	0	9.51	0	0	19.3	11.14	0	11.18	11.85	0	0	0	0	0	0	2.48	22.08	2.19	0	14.43	0	10.23	0	0	4.76	28.27	0	7.25	14.39	5.4	3.2	10.77	4.67	0	5.04	10.82	4.9	1.93	10	0	0	27.72	12.32	0	0	7.96	9.92	0
F15D3.9	F15D3.9	5.06	0	0	0	0	4.7	14.06	0	0	0	0	0	0	0	0	0	0	0	11.86	0	0	0	0	0	0	0	0	0	0	0	0	0	0	0	0	0	0	3.3	0	0	0	0	7.02	0	0	4.53	0	5.42
F44E5.11	F44E5.11	0	0	0	0	0	0	0	0	0	0	0	0	0	0	0	0	0	0	0	0	0	0	0	0	0	0	0	0	0	0	0	0	0	0	0	0	0	0	0	0	0	0	0	0	0	0	0	0
H25K10.91	H25K10.91	0	0	0	0	0	0	0	0	0	0	0	0	0	0	0	0	0	0	0	0	0	0	0	0	0	0	0	0	0	0	0	0	0	0	0	0	0	0	0	0	0	0	0	0	0	0	0	0
T22C1.6	T22C1.6	24.51	19.26	31.99	34	15.38	9.11	25.56	3.3	28.54	11.35	42.01	10.56	3.55	16.04	12.25	7.3	11.81	39.25	16.45	23.79	32.26	18.87	12.13	50.63	19.84	31.97	1.93	16.02	16.97	6.37	16.73	19.68	59.08	19.26	67.94	82.68	24.53	21.38	1.46	23.53	13.57	73.19	58.9	25.65	11.47	28.8	10.69	15.92
F39E9.21	F39E9.21	0	0	0	0	0	0	0	0	0	0	0	0	0	0	0	0	0	0	0	0	0	0	0	0	0	0	0	0	0	0	0	0	0	0	0	0	0	0	0	0	0	0	0	0	0	0	0	0
R02D5.10	R02D5.10	0	0	0	0	0	0	4.47	0	0	0	0	0	10.66	0	0	0	3.99	4.74	0	0	0	3.69	0	2.34	10.29	0	0	0	0	0	0	0	5.06	0	0	2.92	5.31	0	0	0	0	0	0	0	0	0	0	0
WBGene00219645	WBGene00219645	0	0	0	0	0	0	0	0	0	0	0	0.61	0	0	0	0	0	0.75	0.6	0.4	0	0	0	0	0	0	0	0	0	0	0	0	0	0	0	0.23	0	0	0	0	0	0	0.35	0	0	0.23	0	0.27
Y105C5A.659	Y105C5A.659	0	0	0	0	0	0	0	0	0	0	0	0	0	0	0	0	0	0	0	0	0	0	0	0	0	0	0	0	0	0	0	0	0	0	0	0	0	0	0	0	0	0	0	0	0	0	0	0
Y116A8C.266	Y116A8C.266	0	0	0	0	0	0	0	0	0	0	0	0	0	0	0	0	0	0	0	0	0	0	0	0	0	0	0	0	0	0	0	0	0	0	0	0	0	0	0	0	0	0	0	0	0	0	0	0
Y73F8A.875	Y73F8A.875	0	0	0	0	0	0	0	0	0	0	0	0	0	0	0	0	0	0	0	0	0	0	0	0	0	0	0	0	0	0	0	0	0	0	0	0	0	0	0	0	0	0	0	0	0	0	0	0
Y116A8B.14	Y116A8B.14	0	0	0	0	0	0	0	0	0	0	0	0	0	0	0	0	0	0	0	0	0	0	0	0	0	0	0	0	0	0	0	0	0	0	0	0	0	0	0	0	0	0	0	0	0	0	0	0
B0024.18	B0024.18	0	0	0	0	0	0	0	0	0	0	0	0	0	0	0	0	0	0	0	25.43	12.45	0	0	0	0	0	0	0	0	0	0	0	0	0	0	0	0	0	0	0	0	0	10.7	0	0	0	8.56	0
AC7.62	AC7.62	0	0	0	0	0	0	0	0	0	0	0	0	0	0	0	0	0	0	0	0	0	0	0	0	0	0	0	0	0	0	0	0	0	0	0	0	0	0	0	0	0	0	0	0	0	0	0	0
Y105C5B.677	Y105C5B.677	0	0	0	0	0	0	0	0	0	0	0	0	0	0	0	0	0	0	0	0	0	0	0	0	0	0	0	0	0	0	0	0	0	0	0	0	0	0	0	0	0	0	0	0	0	0	0	0
K10B2.5	K10B2.5	11.26	5.87	0	2.61	0	0	0	1.42	0.97	0	31.42	0	1.82	1.15	3.16	0	3.67	0	0	10.77	10.22	0	0	0.54	0	0.51	0	0.46	0.91	0.68	1.19	0.82	0	0	0	0	9.28	5.54	0.63	4.11	0	0	0	0	0	0.67	0	2.81
Y41E3.49	Y41E3.49	0	0	0	0	0	0	0	0	0	0	0	0	0	0	0	0	0	0	0	0	0	0	0	0	0	0	0	0	0	0	0	0	0	0	0	0	0	0	0	0	0	0	0	0	0	0	0	0
W05E7.2	W05E7.2	0	0	0	0	0	0	0	0	0	0	0	3.24	0	0	0	0	3.29	0	0	0	0	0	0	1.94	0	0	0	0	0	0	0	2.91	0	0	0	0	0	0	0	0	0	0	0	0	0	2.38	0	0
Y105C5B.1	Y105C5B.1	0	0	0	0	0	0	0	0	0	0	0	0	0	0	0	0	0	0	0	0	0	0	0	0	0	0	0	0	0	0	0	0	0	0	0	0	0	0	0	0	0	0	0	0	0	0	0	0
F52E1.7b	F52E1.7a,F52E1.7b	0	0	9.11	6.94	8.1	0	0	18.96	19.88	16.42	0	18.25	12.37	0	0	2.05	24.62	11.07	0	0	0	2.81	161.2	36.32	20.17	17.05	5.38	0	24.09	31.92	26.84	9.04	15.64	9.19	0	2.24	0	16.26	0	4.99	25.87	129.55	3.39	0	0	33.63	0	50.76
Y57G11C.716	Y57G11C.716	0	0	0	0	0	0	0	0	0	0	0	0	0	0	0	0	0	0	0	0	0	0	0	0	0	0	0	0	0	0	0	0	0	0	0	0	0	0	0	0	0	0	0	0	0	0	0	0
T21B6.8	T21B6.8	0	0	0	0	0	0	0	0	0	0	0	0	0	0	0	0	0	0	0	0	0	0	0	0	0	0	0	0	0	0	0	0	0	0	0	0	0	0	0	0	0	0	0	0	0	0	0	0
K04G11.2	K04G11.2	0	0	1.37	0	1.2	0	0	0	0	0	9.03	0	0	0	0	0	0	1.11	0	0	0	0	0	1.09	0	2.04	0	0	0	0	0	0	0	0	9.93	1.38	0	1.45	0	0	6.49	0	0	0	0	0.67	1.67	0
M199.14	M199.14	0	0	0	0	0	0	0	0	0	0	0	0	0	0	0	0	0	0	0	0	0	0	0	0	0	0	0	0	0	0	0	0	0	0	0	0	0	0	0	0	0	0	0	0	0	0	0	0
T23G4.59	T23G4.59	0	0	0	0	0	0	0	0	0	0	0	0	0	0	0	0	0	0	0	0	0	0	0	0	0	0	0	0	0	0	0	0	0	0	0	0	0	0	0	0	0	0	0	0	0	0	0	0
C25B8.5	C25B8.5	0	0	6.73	0	0	1.16	0	7.69	8	17.49	0	5.92	0	0	37.62	6.12	6.01	9	0	0	0	16.69	2.43	1.77	0	0	0	0	6.92	0	11.72	20.41	13.19	9.02	28.41	0	5.04	4.73	8.18	6.09	0	6.42	18.5	4.48	0	7.62	8.15	1.31
Y62F5A.15	Y62F5A.15	0	0	0	0	0	0	0	0	0	0	0	0	0	0	0	0	0	0	0	0	0	0	0	0	0	0	0	0	0	0	0	0	0	0	0	0	0	0	0	0	0	0	0	0	0	0	0	0
F26D10.24	F26D10.24	0	0	0	0	0	0	0	0	0	0	0	0	0	0	0	0	0	0	0	0	0	0	0	0	0	0	0	0	0	0	0	0	0	0	0	0	0	0	0	0	0	0	0	0	0	0	0	0
Y40H7A.28	Y40H7A.28	0	0	0	0	0	0	0	0	0	0	0	0	0	0	0	0	0	0	0	0	0	0	0	0	0	0	0	0	0	0	0	0	0	0	0	0	0	0	0	0	0	0	0	0	0	0	0	0
F25B5.10	F25B5.10	0	0	0	0	0	0	0	0	0	0	0	0	0	0	0	0	0	0	0	0	0	0	0	0	0	0	0	0	0	0	0	0	0	0	0	0	0	0	0	0	0	0	0	0	0	0	0	0
T07F12.8	T07F12.8	0	0	0	0	0	0	0	0	0	0	0	0	0	0	0	0	15.73	0	0	0	0	0	0	0	0	0	0	0	0	0	0	0	0	0	0	0	0	0	0	0	0	0	0	0	0	0	0	0
ZK546.18	ZK546.18	0	0	0	0	0	0	0	0	0	0	0	0	0	0	0	0	0	0	0	24.56	0	0	0	0	0	0	0	0	0	0	0	0	0	0	0	0	0	0	0	0	0	0	0	0	0	0	0	0
Y105C5B.68	Y105C5B.68	0	0	0	0	0	0	0	0	0	0	0	0	0	0	0	0	0	0	0	0	0	0	0	0	0	0	0	0	0	0	0	0	0	0	0	0	0	0	0	0	0	0	0	0	0	0	0	0
Y105C5A.780	Y105C5A.780	0	0	0	0	0	0	0	0	0	0	0	0	0	0	0	0	0	0	0	0	0	0	0	0	0	0	0	0	0	0	0	0	0	0	0	0	0	0	0	0	0	0	0	0	0	0	0	0
B0350.62	B0350.62	0	0	0	0	0	0	0	0	0	0	0	0	0	0	0	0	0	0	0	0	0	0	0	0	0	0	0	0	0	0	0	0	0	0	0	0	0	0	0	0	0	0	0	0	0	0	0	0
T04F3.1a	T04F3.1a,T04F3.1b	18.27	15.34	7.23	10.53	18.93	3.06	10.2	3.61	8.53	16.87	17.45	1.18	0.5	5.91	1.92	1.76	3.04	44.8	2.63	8.9	9.15	11.82	0	17.95	2.03	13.78	1.1	2.28	19.59	5.65	14.85	23.54	5.29	7.7	15.05	9.94	1.85	22.54	0.2	12.37	4.07	25.48	23	1.98	3.25	8.27	17.37	8.9
Y42H9B.4	Y42H9B.4	0	0	0	0	0	0	0	0	0	0	0	0	0	0	0	0	0	0	0	0	0	0	0	0	0	0	0	0	0	0	0	0	0	0	0	0	0	0	0	0	0	0	0	0	0	0	0	0
Y47D3B.24	Y47D3B.24	0	0	0	0	0	0	0	0	0	0	0	0	0	0	0	0	0	0	0	0	0	0	0	0	0	0	0	0	0	0	0	0	0	0	0	0	0	0	0	0	0	0	0	0	0	0	0	0
T06D8.15	T06D8.15	0	0	0	0	0	0	0	0	0	0	0	0	0	0	0	0	0	0	0	0	0	0	0	0	0	0	0	0	0	0	0	0	0	0	0	0	10.06	0	0	0	0	0	0	0	0	0	0	0
C43C3.10	C43C3.10	0	0	0	0	0	0	0	0	0	0	0	0	0	0	0	0	0	0	0	0	0	0	0	0	0	0	0	0	0	0	0	0	0	0	0	0	0	0	0	0	0	0	0	0	0	0	0	0
Y67D8C.5c	Y67D8C.5a,Y67D8C.5b,Y67D8C.5c,Y67D8C.5d,Y67D8C.5e,Y67D8C.5f,Y67D8C.5g,Y67D8C.5h	39.43	18.1	33.79	31.09	56.94	48.72	39.96	39.71	37.09	11.78	29.28	30.86	3.43	4.1	5.43	24.45	49.89	50.49	10.01	31.7	25.37	34.28	7.98	25.9	12.89	37.08	22.79	19.59	30.52	11	27.44	26.1	27.88	20.87	13.45	14.95	23.59	42.23	28.54	29.08	33.81	29.44	12.76	14.77	22.07	37.47	41.89	22.47
ZC250.1a	ZC250.1a,ZC250.1b	0	0	0	3.95	3.43	0	0	0	0	0	0	0	0	0	0	0	11.4	13.14	0	0	0	0	0	5.68	0	0	0	0	0	0	12.89	0	0	2.6	0	0	0.58	8.25	0	0	0	0	0	0	0	0	0	0
C50D2.5	C50D2.5	0	0	27.04	0	0	3.45	0	0	12.06	35.82	2.77	8.92	4.5	5.58	0	0	4.52	8.1	4.3	0	14.72	20.9	0	19.92	23.63	32.3	0	0	1.48	3.33	3.92	3.99	25.58	0	0	0	3.02	7.1	9.21	7.31	0	4.83	5.05	0	8.01	8.17	4.07	0
B0303.14	B0303.14	0	0	0	0	2.68	1.59	13.98	0	0	0	13.82	4.04	0	6.4	11.73	2.8	0	0	0	0	0	0	0	4.24	0	0	0	0	2.71	0	4.45	0	2.57	0	0	0	1.38	0	0	0	7.22	0	3.45	0	0	2.98	0	0
F52E4.5	F52E4.5	0	1.83	10.66	0	1.86	0	0	0	6.08	0	0	0	5.67	0	0	0	1.43	0	0	3.73	0	0	0	6.73	0	0	0	9.94	1.88	0	13.61	0	0	0	3.86	3.2	0	0.75	1.94	0	0	0	0	0	0	0	0	1.24
C09B9.68	C09B9.68	0	0	0	0	0	0	0	0	0	0	0	0	0	0	0	0	0	0	0	0	0	0	0	0	0	0	0	0	0	0	0	0	0	0	0	0	0	0	0	0	0	0	0	0	0	0	0	0
K09F5.3.2	K09F5.3.1,K09F5.3.2	306.55	649.1	421.31	436.29	578.04	1555.99	433.15	530.78	546.2	347.56	517.93	909.3	1400.73	386.97	365.4	681.48	773.72	254.89	371.36	427.86	736.29	420.85	275.93	150.47	246.43	264.73	792.59	830.06	550.9	466.31	471.15	552.58	315.39	382.95	388.13	1107.48	584.82	25.46	1184.63	256.23	638.17	157.32	333.45	412.25	966.38	457.98	406.17	261.94
K02H11.2	K02H11.2	0	0	2.37	0	0	0	0	0	0	0	0	0	0	0	0	0	0	0	0	0	0	0	0	0	0	0	0	0	0	0	0	0	0	0	0	0	0	0	0	0	0	0	0	0	0	0	0	0
C11D2.100	C11D2.100	0	0	0	0	0	0	0	0	0	0	0	0	0	0	0	0	0	0	0	0	0	0	0	0	0	0	0	0	0	0	0	0	0	0	0	0	0	0	0	0	0	0	0	0	0	0	0	0
R05A10.117	R05A10.117	0	0	0	0	0	0	0	0	0	0	0	0	0	0	0	0	0	0	0	0	0	0	0	0	0	0	0	0	0	0	0	0	0	0	0	0	0	0	0	0	0	0	0	0	0	0	0	0
F31F7.6	F31F7.6	0	11.78	0	0	0	0	0	0	0	0	0	0	0	0	0	0	0	0	0	0	0	0	0	0	0	0	0	0	0	0	0	0	0	0	0	0	0	4.69	0	0	0	0	0	0	0	12.83	0	0
Y51H4A.179	Y51H4A.179	0	0	0	0	0	0	0	0	0	0	0	0	0	0	0	0	0	0	0	0	0	0	0	0	0	0	0	0	0	0	0	0	0	0	0	0	0	0	0	0	0	0	0	0	0	0	0	0
M199.135	M199.135	0	0	0	0	0	0	0	0	0	0	0	0	0	0	0	0	0	0	0	0	0	0	0	0	0	0	0	0	0	0	0	0	0	0	0	0	0	0	0	0	0	0	0	0	0	0	0	0
Y54E10A.23	Y54E10A.23	0	0	0	0	0	0	0	0	0	0	0	0	0	0	0	0	0	0	0	0	0	0	0	0	0	0	0	0	0	0	0	0	0	0	0	0	0	0	0	0	0	0	0	0	0	0	0	0
C46G7.6	C46G7.6	0	0	0	0	0	0	0	0	0	0	0	0	0	0	0	0	0	0	0	0	0	0	0	0	0	0	0	0	0	0	0	0	0	0	0	0	0	0	0	0	0	0	0	0	0	0	0	0
Y73F8A.493	Y73F8A.493	0	0	0	0	0	0	0	0	0	0	0	0	0	0	0	0	0	0	0	0	0	0	0	0	0	0	0	0	0	0	0	0	0	0	0	0	0	0	0	0	0	0	0	0	0	0	0	0
F14H8.6a	F14H8.6a	0	0	4.13	1.57	1.81	1.61	0	0.71	1.47	0	0	0	0	0	3.18	1.42	0	0.42	0	0	0	0	0	2.05	0	0.77	0	0	2.29	0	1.8	0.41	0.87	0	7.46	0	0	4	0	3.38	0	0	0	4.15	0	0	0	1.82
F07A11.2a.4	F07A11.2a.1,F07A11.2a.2,F07A11.2a.3,F07A11.2a.4,F07A11.2b.1,F07A11.2b.2,F07A11.2b.3,F07A11.2b.4	70.81	20.02	1.01	1.54	20.4	53.64	0	56.86	29.81	14.2	10.84	31.76	0	28.32	59.44	94.03	109.33	23.7	19.88	30.1	66.45	31.94	15.38	39.78	1.76	68.29	48.2	95.66	57.09	24.19	16.6	38.35	9.58	8.16	0.96	43.9	42.77	27.27	51.46	37.07	0	10.87	28.89	58.46	58.49	96.84	95.06	27.95
F49F1.2	F49F1.2	0	0	0	0	0	0	0	0	0	0	0	0	0	0	0	0	0	0	0	0	0	0	0	0	0	0	0	0	0	0	0	0	0	0	0	0	0	0	0	0	0	0	0	0	0	0	0	0
H06H21.35	H06H21.35	0	0	0	0	0	0	0	0	0	0	0	0	0	0	0	0	0	0	0	0	0	0	0	0	0	0	0	0	0	0	0	0	0	0	0	0	0	0	0	0	0	0	0	0	0	0	0	0
F12F6.12	F12F6.12	0	0	0	0	0	0	0	0	0	0	0	0	0	0	0	0	0	0	0	0	0	0	0	0	0	0	0	0	0	0	0	0	0	0	0	11.28	0	0	0	0	0	0	0	0	0	0	0	0
K01F9.5b	K01F9.5b	0	0	0	0	0	0	0	0	0	0	0	0	0	0	0	0	0	0	0	0	0	0	0	0	0	0	0	0	0	0	0	0	0	0	0	0	0	0	0	0	0	0	0	0	0	0	0	0
Pseudogene:Y105C5A.28	Pseudogene:Y105C5A.28	1.73	0	0	0	0	0	0	0	0	0	0	0	0	0	0	0	0	0	0	0	0	0	0	0	0	0	0	0	1.4	0	0	0	2.68	0	0	1.58	2.85	0	0	0	2.98	0	2.38	0	0	0	0	3.7
ZC196.7	ZC196.7	6.86	0	8.08	8.41	9.64	3.44	0	4.58	5.24	8.89	28.38	3.88	0.65	0.62	2.27	8.42	7.41	13.05	10.44	0	0	1.83	0	1.46	1.31	17.47	0.89	0.99	12.4	11.75	28.65	11.72	14.17	30.92	9.28	11.13	13.97	7.51	0	0.4	0	9.46	0	9.86	1.76	13.99	14.34	9.07
Y41E3.196	Y41E3.196	0	0	0	0	0	0	0	0	0	0	0	0	0	0	0	0	0	0	0	0	0	0	0	0	0	0	0	0	0	0	0	0	0	0	0	0	0	0	0	0	0	0	0	0	0	0	0	0
K11D9.6	K11D9.6	0	0	0	0	0	0	0	0	0	0	0	0	0	0	0	0	0	0	0	0	0	0	0	0	0	0	0	0	0	0	0	9.04	0	0	0	0	0	0	0	0	0	0	0	0	0	0	0	0
Y73B6BL.191	Y73B6BL.191	0	0	0	0	0	0	0	0	0	0	0	0	0	0	0	0	0	0	0	0	0	0	0	0	0	0	0	0	0	0	0	0	0	0	0	0	0	0	0	0	0	0	0	0	0	0	0	0
Y45F10D.98	Y45F10D.98	0	0	0	0	0	0	0	0	0	0	0	0	0	0	0	0	0	0	0	0	0	0	0	0	0	0	0	0	0	0	0	0	0	0	0	0	0	0	0	0	0	0	0	0	0	0	0	0
F16F9.9	F16F9.9	0	0	0	0	0	0	0	15.64	0	0	0	0	0	0	0	0	0	0	0	0	0	0	0	0	0	0	0	0	0	0	0	0	0	0	0	0	0	0	0	0	0	0	0	0	0	0	0	0
Y73F8A.415	Y73F8A.415	0	0	0	0	0	0	0	0	0	0	0	0	0	0	0	0	0	0	0	0	0	0	0	0	0	0	0	0	0	0	0	0	0	0	0	0	0	0	0	0	0	0	0	0	0	0	0	0
C10G6.53	C10G6.53	0	0	0	0	0	0	0	0	0	0	0	0	0	0	0	0	0	0	0	0	0	0	0	0	0	0	0	0	0	0	0	0	0	0	0	0	0	0	0	0	0	0	0	0	0	0	0	0
K05C4.1	K05C4.1	84.59	105.83	51.61	24.06	22.55	113.71	22.61	51.83	32.59	9.85	29.31	102.17	75.73	4.96	50.04	50.65	31.94	47.03	30.56	22.56	36.5	18.48	17.21	21.96	22.8	14.67	66.86	14.55	29.78	17.74	21.9	25.95	23.34	43.87	46.68	26.82	17.87	16.74	56.15	41.02	7.47	56.77	41.72	23.82	94.74	18.32	38.53	42.93
C04F5.7	C04F5.7	0	0	0	3.2	0	0	0	0	0	0	0	0	0	0	0	0	0	0	0	1.23	0	0	0	5.56	0	0	0	0	0	0	0	0	0	2.82	0	0	0	0	0	0	0	0	0	0	0	0	0	0
Y73B6BL.27	Y73B6BL.27	0	18.97	13.25	9.9	30.8	11.19	0	8.97	18.9	9.33	10.82	17.47	17.63	14.46	29.82	13.92	14.71	19.31	27.97	0	0	5.45	0	20.74	15.31	25.87	0	29.06	25	0	35.74	17.27	29.73	0	8.02	93.44	11.79	13.87	0	0	8.21	22.1	23	14.52	20.83	17	18.54	22.95
Y73F8A.743	Y73F8A.743	0	0	0	0	0	0	0	0	0	0	0	0	0	0	0	0	0	0	0	0	0	0	0	0	0	0	0	0	0	0	0	0	0	0	0	0	0	0	0	0	0	0	0	0	0	0	0	0
T19C4.23	T19C4.23	0	0	0	0	0	0	0	0	0	0	0	0	0	0	0	0	0	0	0	0	0	0	0	0	0	0	0	0	0	0	0	0	0	0	0	0	0	0	0	0	0	0	0	0	0	0	0	0
Y73F8A.1030	Y73F8A.1030	0	0	0	0	0	0	0	0	0	0	0	0	0	0	0	0	0	0	0	0	0	0	0	0	0	0	0	0	0	0	0	0	0	0	0	0	0	0	0	0	0	0	0	0	0	0	0	0
R06C7.10.1	R06C7.10.1,R06C7.10.2	582.73	9.09	134.79	309.15	272.47	279.77	54.4	312.42	203.66	447.79	100.36	241.93	68.67	10.76	3.38	246.89	351	168.54	9.9	6.71	2.25	16.11	48.12	146.88	31.31	187.29	198.6	378.33	203.33	540.13	396.33	117.89	282.55	315.19	265.69	4.98	341	326.97	2.34	10.98	20.74	341.22	176	7.35	358.63	414.67	406.54	38.41
C37C3.15	C37C3.15	0	3.06	0	0	0	0	5.37	2.43	0	0	0	14.11	30.05	0	0	3.22	4.76	5.69	36.28	0	3.1	0	3.87	4.2	6.22	0	0	16.5	0	3.51	4.13	4.2	20.99	28.73	25.87	1.76	14.33	11.22	0	9.62	0	12.74	0	2.35	0	0	4.29	6.2
Y73F8A.508	Y73F8A.508	0	0	0	0	0	0	0	0	0	0	0	0	0	0	0	0	0	0	0	0	0	0	0	0	0	0	0	0	0	0	0	0	0	0	0	0	0	0	0	0	0	0	0	0	0	0	0	0
Y73F8A.453	Y73F8A.453	0	0	0	0	0	0	0	0	0	0	0	0	0	0	0	0	0	0	0	0	0	0	0	0	0	0	0	0	0	0	0	0	0	0	0	0	0	0	0	0	0	0	0	0	0	0	0	0
Y116A8A.16	Y116A8A.16	0	0	0	0	0	0	0	0	0	0	0	0	0	0	0	0	0	0	0	0	0	0	0	0	0	0	0	0	0	0	0	0	0	0	0	0	0	0	0	0	0	0	0	0	0	0	0	0
C54G10.2b	C54G10.2b	5.21	31.81	18.96	17.34	16.58	12.33	26.06	10.49	25.04	18.2	14.02	12.52	2.94	5.57	17.52	11.29	15.3	23.33	13.45	19.1	32.51	50.13	9.24	21.06	4.22	22.52	3.45	12.07	14.72	6.63	19.86	12.46	19.89	22.81	5.13	15.3	10.29	23.06	13.89	13.99	12.56	1.36	12.86	15.89	2.27	9.71	14.45	56.25
Y82E9BL.5	Y82E9BL.5	0	0	0	0	2.92	0	0	0	0	0	0	0	0	0	0	0	0	0	0	0	0	0	0	0	0	0	0	0	0	0	0	0	0	0	0	0	0	0	0	0	0	0	0	0	0	0	0	0
Y105C5A.44	Y105C5A.44	0	0	0	0	0	0	0	0	0	0	0	0	0	0	0	0	0	0	0	0	0	0	0	0	0	0	0	0	0	0	0	0	0	0	0	0	0	0	0	0	0	0	0	0	0	0	0	0
T21E12.5	T21E12.5	0	0	0	0	0	0	0	0	0	11.47	0	0	0	0	0	0	0	0	0	0	0	0	0	0	0	0	0	0	0	0	0	0	0	0	0	0	0	0	0	0	0	0	0	0	0	0	0	0
Y57G11C.961	Y57G11C.961	0	0	0	0	0	0	0	0	0	0	0	0	0	0	0	0	0	0	0	0	0	0	0	0	0	0	0	0	0	0	0	0	0	0	0	0	0	0	0	0	0	0	0	0	0	0	0	0
R07A4.5	R07A4.5	0	0	0	0	0	0	0	0	0	0	0	0	0	0	0	0	0	0	0	0	0	0	0	0	0	0	0	0	0	0	0	0	0	0	0	0	0	0	0	0	0	0	0	0	0	0	0	0
C18E9.10	C18E9.10	30.4	43.21	53.07	33.7	29.26	27.22	0	34.37	29.9	0	41.18	3.69	23.54	92.53	169.66	36.76	67.27	53.65	71.36	31.7	2.44	105.51	63.61	130.88	0	53.51	3.34	46.34	42.94	19.33	66.4	81.52	65.73	5.62	40.47	189.02	22.54	38.19	25.42	28.75	18.32	19.97	29.26	74.13	17.7	40.58	38.82	56.91
C26C6.5a	C26C6.5a,C26C6.5b	3.49	0	20.63	6.65	9.02	0.83	0.61	5.49	19.83	3.39	11.08	2.09	2.11	6.67	20.18	5.82	1.07	15.69	14.34	13.21	21.64	17.77	6.87	12.28	0	14.14	7.7	16.5	10.92	12.69	18.47	12.02	15.31	12.72	17.9	30.03	12.58	20.43	2.18	14.75	0	34.61	1.2	0	6.98	6.58	16.45	20.99
C31H5.4	C31H5.4	0	7.32	8.53	43.69	0	12.6	18.82	39.5	18.24	11.9	6.92	0	41.66	6.79	217.72	11.31	16.88	0	0	22.1	65.57	31.28	18.58	3.29	0	43.05	127.54	33.01	21.83	65.5	4.9	26.15	0	52.05	31.24	57.19	29.8	11.77	45.77	54.1	46.63	12.19	0	49.37	32.91	24.26	25.13	4.83
ZC262.12	ZC262.12	0	4.05	0	0	0	0	0	0	0	0	0	0	0	0	3.53	0	0	0	0	0	0	0	20.49	0	0	0	0	6.2	0	0	0	0	0	19.05	4.29	0	0	0	0	0	0	0	0	0	0	2.27	2.83	0
C10G6.34	C10G6.34	0	0	0	0	0	0	0	0	0	0	0	0	0	0	0	0	0	0	0	0	0	0	0	0	0	0	0	0	0	0	0	0	0	0	0	0	0	0	0	0	0	0	0	0	0	0	0	0
Y41E3.354	Y41E3.354	0	0	0	0	0	0	0	0	0	0	0	0	0	0	0	0	0	0	0	0	0	0	0	0	0	0	0	0	0	0	0	0	0	0	0	0	0	0	0	0	0	0	0	0	0	0	0	0
Y51H4A.678	Y51H4A.678	0	0	0	0	0	0	0	0	0	0	0	0	0	0	0	0	0	0	0	0	0	0	0	0	0	0	0	0	0	0	0	0	0	0	0	0	0	0	0	0	0	0	0	0	0	0	0	0
R11G1.8	R11G1.8	0	0	0	0	0	0	0	0	0	0	0	0	0	0	0	0	0	0	0	0	0	0	0	0	0	0	0	0	0	0	0	0	0	0	0	0	0	0	0	0	0	0	0	0	0	0	0	0
Y73F8A.643	Y73F8A.643	0	0	0	0	0	0	0	0	0	0	0	0	0	0	0	0	0	0	0	0	0	0	0	0	0	0	0	0	0	0	0	0	0	0	0	0	0	0	0	0	0	0	0	0	0	0	0	0
Pseudogene:Y47H9C.14	Pseudogene:Y47H9C.14	0	0	3.41	0	2.98	0	0	0	0	0	0	0	0	0	0	0	0	0	0	0	0	2.11	0	0	0	0	0	0	0	0	0	0	0	0	3.09	0	0	0	0	0	0	0	0	2.25	2.69	0	2.05	0
M03D4.30	M03D4.30	0	0	0	0	0	0	0	0	0	0	0	0	0	0	0	0	0	0	0	0	0	0	0	0	0	0	0	0	0	0	0	0	0	0	0	0	0	0	0	0	0	0	0	0	0	0	0	0
Y46G5A.2	Y46G5A.2	2.63	0	6.4	3.64	8.39	0	1.22	9.91	4.57	0	9.19	2.11	0	1.34	1.23	4.38	0	0	0	0	8.42	3.97	0	5.06	1.42	0	0	2.14	0	0	0.93	1.27	2.69	0	0	0	0	3.38	1.46	2.61	10.56	5.72	0	1.07	3.82	8.56	4.86	5.62
C37A5.15	C37A5.15	0	0	0	0	0	0	0	0	0	0	0	0	0	0	0	0	0	0	0	0	0	0	0	0	0	0	0	0	0	0	0	0	0	0	0	0	0	0	0	0	0	0	0	0	0	0	0	0
Y37A1B.179	Y37A1B.179	0	0	0	0	0	0	0	0	0	0	0	0	0	0	0	0	0	0	0	0	0	0	0	0	0	0	0	0	0	0	0	0	0	0	0	0	0	0	0	0	0	0	0	0	0	0	0	0
Y105C5A.508	Y105C5A.508	0	0	0	0	0	0	0	0	0	0	0	0	0	0	0	0	0	0	0	0	0	0	0	0	0	0	0	0	0	0	0	0	0	0	0	0	0	0	0	0	0	0	0	0	0	0	0	0
F02C12.10	F02C12.10	0	0	0	0	0	0	0	0	0	0	0	0	0	0	0	0	0	0	0	0	0	0	0	0	0	0	0	0	0	0	0	0	0	0	0	0	0	0	0	0	0	0	0	0	0	0	0	0
C05A2.4	C05A2.4	0	0	0	0	0	0	0	0	0	0	0	0	0	0	0	0	0	0	0	0	0	0	0	0	0	0	0	0	0	0	0	0	0	0	0	0	0	0	0	0	0	0	0	0	0	0	0	0
T24C4.1	T24C4.1	0	1.5	0	3.96	1.52	27.9	0	20.36	0	0	0	0	0	0	0	5.56	0	0	0	4.57	1.53	0	0	2.75	0	10.3	0	1.16	13.07	6.92	0	0	2.92	3.5	0	0	0.78	0.61	14.3	0	0	0	5.23	0	0	0	0	0
Y10G11A.28	Y10G11A.28	0	0	0	0	0	0	0	0	0	0	0	0	0	0	0	0	0	0	0	0	0	0	0	0	0	0	0	0	0	0	0	0	0	0	0	0	0	0	0	0	0	0	0	0	0	0	0	0
F13G11.126	F13G11.126	0	0	0	0	0	0	0	0	0	0	0	0	0	0	0	0	0	0	0	0	0	0	0	0	0	0	0	0	0	0	0	0	0	0	0	0	0	0	0	0	0	0	0	0	0	0	0	0
K06H7.4	K06H7.4	4.11	9.03	4.5	0	1.31	0	3.42	0	3.21	0	6.15	1.98	2	3.76	2.3	0	2.01	9.05	1.93	0	14.47	0.93	11.37	14.24	0	3.33	0	2	3.32	0	0.87	2.98	5.03	6.02	17.61	0	0	11.61	2.74	5.72	0	3.22	7.89	0	2.39	4.38	1.82	18.45
B0238.17	B0238.17	0	0	0	0	0	0	0	0	0	0	0	0	0	0	0	0	0	0	0	0	0	0	0	0	0	0	0	0	0	0	0	0	0	0	0	0	0	0	0	0	0	0	0	0	0	0	0	0
F55C9.8	F55C9.8	0	0	0	0	0	0	0	0	0	0	0	0	0	0	0	1.34	1.98	0	0	0	0	0	0	0	0	0	0	0	5.21	0	0	0	0	0	0	0	0	0	0	0	0	0	0	0	0	0	5.37	0
F59C6.8	F59C6.8	0	0	5.45	1.04	0	0	18.69	0.94	0	0	1.12	0	0	2.28	1.05	0.62	0	0	0	0	0	2.54	0	3.24	0	0	0	0	0.6	0	0.79	0	1.14	13.67	0	0	1.85	5.76	1.25	0	1.29	0	0	0	1.09	0	0.83	7.99
F36H12.30	F36H12.30	0	0	0	0	0	0	0	0	0	0	0	0	0	0	0	0	0	0	0	0	0	0	0	0	0	0	0	0	0	0	0	0	0	0	0	0	0	0	0	0	0	0	0	0	0	0	0	0
K05F1.8	K05F1.8	0	0	0	0	0	0	0	0	0	0	0	0	0	0	0	0	0	0	0	0	0	0	0	0	0	0	0	0	0	0	0	0	0	0	0	0	0	0	0	0	0	0	0	0	0	0	0	0
Y105C5B.1292	Y105C5B.1292	0	0	0	0	0	0	0	0	0	0	0	0	0	0	0	0	0	0	0	0	0	0	0	0	0	0	0	0	0	0	0	0	0	0	0	0	0	0	0	0	0	0	0	0	0	0	0	0
T06A10.58	T06A10.58	0	0	0	0	0	0	0	0	0	0	0	0	0	0	0	0	0	0	0	0	0	0	0	0	0	0	0	0	0	0	0	0	0	0	0	0	0	0	0	0	0	0	0	0	0	0	0	0
ZK377.12	ZK377.12	0	0	0	0	0	0	0	0	0	0	0	0	0	0	0	0	0	0	0	0	0	0	0	0	0	0	0	0	0	0	0	0	0	0	0	0	0	0	0	0	0	0	0	0	0	0	0	0
T13A10.60	T13A10.60	0	0	0	0	0	0	0	0	0	0	0	0	0	0	0	0	0	0	0	0	0	0	0	0	0	0	0	0	0	0	0	0	0	0	0	0	0	0	0	0	0	0	0	0	0	0	0	0
Y51H4A.874	Y51H4A.874	0	0	0	0	0	0	0	0	0	0	0	0	0	0	0	0	0	0	0	0	0	0	0	0	0	0	0	0	0	0	0	0	0	0	0	0	0	0	0	0	0	0	0	0	0	0	0	0
F54D5.17	F54D5.17	0	0	0	0	0	0	0	0	0	0	0	0	0	6.03	5.52	0	0	0	0	0	0	0	0	0	0	0	0	0	0	0	0	0	0	0	0	7.25	0	0	0	0	0	0	0	4.86	0	0	0	0
Y45F10B.4.2	Y45F10B.4.1,Y45F10B.4.2	0	0	0	0	0	0	0	0	0	3.44	0	0	0	0	5.63	0	0	0	6.22	4.24	0	0	0	0	0	0	0	0	5.33	0	0	0	0	0	0	2.38	0	0	0	0	2.24	0	0	0	0	0	0	0
Y38F2AR.10	Y38F2AR.10	0	0	0	0	0	0	0	0	0	0	0	0	0	0	0	0	0	0	0	0	0	0	0	0	0	0	0	0	0	0	0	0	0	0	0	0	0	0	0	0	0	0	0	0	0	0	0	0
C42D8.18	C42D8.18	0	0	0	0	0	0	0	0	0	0	0	0	0	0	0	0	0	0	0	0	0	0	0	0	0	0	0	0	0	0	0	0	0	0	0	0	0	0	0	0	0	0	0	0	0	0	0	0
F35D2.17	F35D2.17	0	0	0	0	0	0	0	0	0	0	0	0	0	0	0	0	0	0	0	0	0	0	0	0	0	0	0	0	0	0	0	0	0	0	0	0	0	0	0	0	0	0	0	0	0	0	0	0
Y57G11C.386	Y57G11C.386	0	0	0	0	0	0	0	0	0	0	0	0	0	0	0	0	0	0	0	0	0	0	0	0	0	0	0	0	0	0	0	0	0	0	0	0	0	0	0	0	0	0	0	0	0	0	0	0
B0546.2b.1	B0546.2a,B0546.2b.1,B0546.2b.2,B0546.2b.3	34.08	28.16	84.03	27.17	72.04	5.61	56.95	39.75	32.26	19.84	33.26	10.3	3.45	20.84	5.97	34.81	80.43	88.34	88.27	39.61	21.85	25.18	45.62	72.68	28.9	23.07	22.6	12.49	72.98	35.69	48.03	47.65	33.94	47.12	31.02	23.42	42.91	43.26	27.03	32.28	42.53	83.42	15.3	29.31	49.7	18.99	54.97	51.06
C46F11.2a	C46F11.2a,C46F11.2b.3	50.45	52.04	81.61	48.01	24.48	78.46	109.17	76.21	74.08	52.78	82.95	36.97	11.75	76.36	40.71	83.38	74.58	53.06	81.78	17.21	126.79	121.61	0	72.93	51.95	51.13	30.63	49.74	81.38	67.15	55.47	63.37	39.13	52.85	58.36	105.26	47.64	77.07	70.5	68.13	0	47.39	50.3	19.65	37.06	60.19	67.6	90.46
Y57G11C.724	Y57G11C.724	0	0	0	0	0	0	0	0	0	0	0	0	0	0	0	0	0	0	0	0	0	0	0	0	0	0	0	0	0	0	0	0	0	0	0	0	0	0	0	0	0	0	0	0	0	0	0	0
R10E8.6	R10E8.6	2.98	14.76	3.16	2.42	2.37	5.19	13.13	3.44	8.7	9	23.39	4.77	0.8	6.85	7.33	2.49	6.38	4.02	22.78	25.73	18.69	17.99	9.78	2.87	5.25	12.43	0.55	8.49	9.44	1.36	6.05	8.65	15.9	8.14	7.74	20.56	8.19	3.03	11.59	16.57	18.42	2.58	6.47	6.68	3.62	12.58	9.1	12.23
C07E3.11	C07E3.11	0	0	0	0	0	0	0	0	0	0	0	0	0	0	0	0	0	0	0	0	0	0	0	0	0	0	0	0	0	0	0	0	0	0	0	0	0	0	0	0	0	0	0	0	0	0	0	0
F35C8.1	F35C8.1	0	93.92	34.14	3.44	0	0	0	0	0	0	0	0	0	43.52	0	3.11	0	3.65	0	0	0	52.21	9.87	17.96	0	18.48	0	0	3.01	0	0	17.1	53.53	4.57	0	9.09	0	0	0	16.07	4.28	0	8.53	4.54	0	0	15.16	0
ZK792.7a	ZK792.7a	6.44	28.7	27.49	4.46	42.89	4.05	17.9	4.05	16.82	0	0	12.96	4.36	21.27	7.5	2.68	18.43	11.83	45.35	13.73	37.83	43.86	163.89	38.79	12.15	23.23	2.36	1.31	39.85	25.35	44.47	13.22	18.14	11.83	15.98	75.68	31.82	46.24	3.58	24.56	7.39	29.48	33.9	7.85	7.81	8.59	13.1	32.13
F12D9.18	F12D9.18	0	0	0	0	0	0	0	0	0	0	0	0	0	0	0	0	0	0	0	0	0	0	0	0	0	0	0	0	0	0	0	0	0	0	0	0	0	0	0	0	0	0	0	0	0	0	0	0
F07C3.11	F07C3.11	0	0	0	0	0	0	0	0	0	0	0	0	0	0	0	0	0	0	0	0	0	0	0	0	0	0	0	0	0	0	0	0	0	0	0	0	0	0	0	0	0	0	0	0	0	0	0	0
F52B11.61	F52B11.61	0	0	0	0	0	0	0	0	0	0	0	0	0	0	0	0	0	0	0	0	0	0	0	0	0	0	0	0	0	0	0	0	0	0	0	0	0	0	0	0	0	0	0	0	0	0	0	0
C38C6.4	C38C6.4	0	0	4.56	0	0	0	0	0	0	0	5.61	0	1.01	5.69	0	1.04	0	0.92	2.92	0	0	1.42	0	0	0	0	0	0	1.01	0	0	1.81	3.83	0	0	0	1.03	0.8	0	0	0	0	0	1.52	0	0	1.38	1.33
ZK809.14	ZK809.14	0	0	0	0	0	0	0	0	0	0	0	0	0	0	0	0	0	0	0	0	0	0	0	0	0	0	0	0	0	0	0	0	0	0	0	0	0	0	0	0	0	0	0	0	0	0	0	0
WBGene00044967	WBGene00044967	0	0	0	0	0	0	0	0	0	0	0	0	0	0	0	0	0	0	0	0	0	0	0	0	0	0	0	0	0	0	0	0	0	0	0	0	0	0	0	0	0	0	0	0	0	0	0	0
MTCE.17	MTCE.17	0	0	0	0	0	0	0	0	0	0	0	0	0	0	0	0	0	0	0	0	0	0	0	0	0	0	0	0	0	0	0	0	0	0	0	0	0	29.02	0	0	0	0	0	0	0	0	0	0
C05G5.8	C05G5.8	0	0	0	0	0	0	0	0	0	0	0	0	0	0	0	0	0	0	0	0	0	0	0	0	0	0	0	0	0	0	0	0	0	0	0	0	0	0	0	0	0	0	0	0	0	0	0	0
B0273.83	B0273.83	0	0	0	0	0	0	0	0	0	0	0	0	0	0	0	0	0	0	0	0	0	0	0	0	0	0	0	0	0	0	0	0	0	0	0	0	0	0	0	0	0	0	0	0	0	0	0	0
Y57G11B.195	Y57G11B.195	0	0	0	0	0	0	0	0	0	0	0	0	0	0	0	0	0	0	0	0	0	0	0	0	0	0	0	0	0	0	0	0	0	0	0	0	0	0	0	0	0	0	0	0	0	0	0	0
Y64G10A.42	Y64G10A.42	0	0	0	0	0	0	0	0	0	0	0	0	0	0	0	0	0	0	0	0	0	0	0	0	0	0	0	0	0	0	0	0	0	0	0	0	0	0	0	0	0	0	0	0	0	0	0	0
Y105C5A.313	Y105C5A.313	0	0	0	0	0	0	0	0	0	0	0	0	0	0	0	0	0	0	0	0	0	0	0	0	0	0	0	0	0	0	0	0	0	0	0	0	0	0	0	0	0	0	0	0	0	0	0	0
C01B10.7a	C01B10.7a,C01B10.7b	0	0	0	0	0	0	0	0	0	0	0	0	0	0	14.51	0	0	7.73	0	0	0	0	0	0	0	0	0	0	0	0	0	0	0	0	0	0	0	0	0	0	0	0	0	0	0	0	0	0
Y71G12B.23b	Y71G12B.23a,Y71G12B.23b	0	2.35	39.16	25.32	8.27	4.08	8.09	13.77	4.81	0	3.28	0	4.85	0	17.35	11.63	20.82	14.63	24.14	20.18	2.38	0	0	0	0	6.04	0	6.27	14.85	0	10.97	12.75	22.81	16.48	22.12	10.76	22.98	12.38	6.12	1.48	33.82	2.87	5.97	0	23.63	5.9	12.94	5.5
C39H7.68	C39H7.68	0	0	0	0	0	0	0	0	0	0	0	0	0	0	0	0	0	0	0	0	0	0	0	0	0	0	0	0	0	0	0	0	0	0	0	0	0	0	0	0	0	0	0	0	0	0	0	0
T23F6.4a.2	T23F6.4a.1,T23F6.4a.2,T23F6.4b	17.63	3.86	6.93	17.13	3.12	0	9.36	5.46	35.03	22.96	45.07	5.86	12.19	18.23	6.05	10.97	8.88	31.7	55.84	22.62	9.1	18.2	27.65	28.53	12.75	18.42	10.6	6.43	9.55	10.87	9.27	6.3	13.25	12.02	0	30.37	12.76	8.1	9.57	11.19	17.49	6.76	26.01	19.22	2.06	10.76	7.42	14.56
F35G12.1a	F35G12.1a	0.9	29.78	18.14	6.26	5.76	3.41	0	6.81	1.18	2.34	16.24	4.35	3.66	5.51	3.79	3.01	0	3.32	8.48	10.1	4.34	34.82	19.66	16.96	2.92	9.77	0	2.2	4.37	1.64	9.58	2.62	8.31	19.86	26.83	12.41	7.44	31.9	0	17.96	1.55	20.04	4.96	0	0	2.41	3.01	10.62
Y105C5A.453	Y105C5A.453	0	0	0	0	0	0	0	0	0	0	0	0	0	0	0	0	0	0	0	0	0	0	0	0	0	0	0	0	0	0	0	0	0	0	0	0	0	0	0	0	0	0	0	0	0	0	0	0
B0513.43	B0513.43	0	0	0	0	0	0	0	0	0	0	0	0	0	0	0	0	0	0	0	0	0	0	0	0	0	0	0	0	0	0	0	0	0	0	0	0	0	0	0	0	0	0	0	0	0	0	0	0
Y105C5A.902	Y105C5A.902	0	0	0	0	0	0	0	0	0	0	0	0	0	0	0	0	0	0	0	0	0	0	0	0	0	0	0	0	0	0	0	0	0	0	0	0	0	0	0	0	0	0	0	0	0	0	0	0
T24D8.5	T24D8.5	1.95	6.18	68.35	0	47.08	16.51	0	12.24	10.27	0	0	0	41.5	8.89	0	6.51	31.23	0	0	0	9.39	2.22	0	11.3	9.41	52.85	34.22	23.78	28.32	3.54	4.17	31.09	12.1	7.25	9.79	0	33.75	33.98	0	34.96	0	64.3	10.74	4.75	48.27	50.37	34.66	0
H08M01.118	H08M01.118	0	0	0	0	0	0	0	0	0	0	0	0	0	0	0	0	0	0	0	0	0	0	0	0	0	0	0	0	0	0	0	0	0	0	0	0	0	0	0	0	0	0	0	0	0	0	0	0
Y105C5B.833	Y105C5B.833	0	0	0	0	0	0	0	0	0	0	0	0	0	0	0	0	0	0	0	0	0	0	0	0	0	0	0	0	0	0	0	0	0	0	0	0	0	0	0	0	0	0	0	0	0	0	0	0
F57B7.5	F57B7.5	0	0	0	0	0	0	0	0	0	0	0	0	0	0	0	0	0	0	0	0	0	0	0	0	0	0	0	0	0	0	0	0	0	0	0	0	0	0	0	0	0	0	0	0	0	0	0	0
F35D11.7	F35D11.7	0	0	0	0	0	0	0	0	0	0	0	0	0	0	0	0	0	0	0	0	0	0	0	10.68	0	0	0	0	0	0	0	0	0	0	0	21.9	4.56	1.19	0	0	0	0	0	0	18.8	0	0	0
Y57G11C.696	Y57G11C.696	0	0	0	0	0	0	0	0	0	0	0	0	0	0	0	0	0	0	0	0	0	0	0	0	0	0	0	0	0	0	0	0	0	0	0	0	0	0	0	0	0	0	0	0	0	0	0	0
Y57G11C.1095	Y57G11C.1095	0	0	0	0	0	0	0	0	0	0	0	0	0	0	0	0	0	0	0	0	0	0	0	0	0	0	0	0	0	0	0	0	0	0	0	0	0	0	0	0	0	0	0	0	0	0	0	0
Y51H4A.429	Y51H4A.429	0	0	0	0	0	0	0	0	0	0	0	0	0	0	0	0	0	0	0	0	0	0	0	0	0	0	0	0	0	0	0	0	0	0	0	0	0	0	0	0	0	0	0	0	0	0	0	0
C42D8.12	C42D8.12	0	0	0	0	0	0	0	0	0	0	0	0	0	0	0	0	0	0	0	0	0	0	0	0	0	0	0	0	0	0	0	0	0	0	0	0	0	0	0	0	0	0	0	0	0	0	0	0
K03B8.11	K03B8.11	0	0	0	0	0	0	0	0	0	0	0	0	0	0	0	0	0	0	0	0	0	0	0	0	0	0	0	0	0	0	0	0	0	0	0	0	0	0	0	0	0	0	0	0	0	0	0	0
F47D2.4	F47D2.4	0	0	0	0	0	0	0	0	0	0	0	0	0	0	0	0	0	0	0	0	0	0	0	0	0	0	0	0	0	0	0	0	0	0	0	0	0	0	0	0	0	0	0	0	0	0	0	0
Y105C5A.714	Y105C5A.714	0	0	0	0	0	0	0	0	0	0	0	0	0	0	0	0	0	0	0	0	0	0	0	0	0	0	0	0	0	0	0	0	0	0	0	0	0	0	0	0	0	0	0	0	0	0	0	0
Y57G11A.42	Y57G11A.42	0	0	0	0	0	0	0	0	0	0	0	0	0	0	0	0	0	0	0	0	0	0	0	0	0	0	0	0	0	0	0	0	0	0	0	0	0	0	0	0	0	0	0	0	0	0	0	0
Y46G5A.12	Y46G5A.12	6.68	18.5	12.3	4.63	2.68	6.3	0	2.1	2.19	0	0	28.39	9.55	0	20.97	8.36	0	8.6	31.38	5.37	10.72	7.61	6.67	4.84	0	0	11.01	6.11	1.35	21.25	5.35	1.21	5.17	0	11.14	0	6.88	1.08	8.39	3.33	0	4.4	2.3	18.33	2.43	10.41	9.28	8.94
W10C8.1d	W10C8.1d	6.51	0	7.94	0	8.67	0	3.02	0	0	0	0	0	0	0	0	3.62	2.66	3.99	0	0	0	0	0	13.33	0	1.47	0	3.97	7.01	0	13.83	3.15	5	0	0	0	1.79	3.49	0	0	0	2.84	0	0	3.16	2.89	2.41	0
F52B11.94	F52B11.94	0	0	0	0	0	0	0	0	0	0	0	0	0	0	0	0	0	0	0	0	0	0	0	0	0	0	0	0	0	0	0	0	0	0	0	0	0	0	0	0	0	0	0	0	0	0	0	0
Y57G11C.843	Y57G11C.843	0	0	0	0	0	0	0	0	0	0	0	0	0	0	0	0	0	0	0	0	0	0	0	0	0	0	0	0	0	0	0	0	0	0	0	0	0	0	0	0	0	0	0	0	0	0	0	0
T09D3.3	T09D3.3	0	0	0	0	0	0	0	0	0	0	0	0	0	0	0	0	0	0	0	0	1.19	0	0	0	0	0	0	0	0	0	0	0	0	2.73	0	5.46	0	0	0	0	0	0	0	0	0	0	0	0
C42D8.15	C42D8.15	0	0	0	0	0	0	0	0	0	0	0	0	0	0	0	0	0	0	0	0	0	0	0	0	0	0	0	0	0	0	0	0	0	0	0	0	0	0	0	0	0	0	0	0	0	0	0	0
F54D1.5	F54D1.5	0	0	0	0.84	0.48	0	0	0.76	0	1.57	4.53	0.73	0.98	0	0	0	1.11	0	0	1.45	0	1.37	1.19	0.88	0	1.64	0	0	0	1.1	0.96	0	0	0	0	0.56	1.5	1.36	0	0	0	0	0	0	0.88	0.54	0	0
Y37A1A.14	Y37A1A.14	0	0	0	0	0	0	0	0	0	0	0	0	0	0	0	0	0	0	0	0	0	0	0	0	0	0	0	0	0	0	0	0	0	0	0	0	0	0	0	0	0	0	0	0	0	0	0	0
C46F2.2b	C46F2.2b	0	0	0	0	0	0	0	0	0	0	0	0	0	0	0	0	0	0	0	0	0	0	0	0	0	0	0	0	0	0	0	0	0	0	0	0	0	0	0	0	0	0	0	0	0	0	0	0
F46G11.12	F46G11.12	0	0	0	0	0	0	0	0	0	0	0	0	0	0	0	0	0	0	0	0	0	0	0	0	0	0	0	0	0	0	0	0	0	0	0	0	0	0	0	0	0	0	0	0	0	0	0	0
Pseudogene:C45E5.3	Pseudogene:C45E5.3	2.54	6	13.95	3.52	2.03	0	3.53	1.59	13.28	1.65	19.06	3.07	3.09	0	0	1.06	0	5.59	5.96	0	8.13	14.42	5.04	0.92	2.05	1.72	2.79	7.74	1.02	6.91	9.45	3.68	19.54	9.35	16.83	9.29	4.18	7.35	0	16.41	21.84	19.95	8.72	6.19	1.85	1.13	4.22	2.71
Y94A7B.3	Y94A7B.3	0	0	0	0	0	0	0	0	0	0	0	0	0	0	0	0	0	0	0	0	0	0	0	0	0	0	0	0	0	0	0	0	0	5.08	0	0	0	0	0	0	0	0	0	0	0	0	3.06	0
M01A10.7	M01A10.7	0	0	0	0	0	0	0	0	0	0	0	0	0	0	0	0	0	0	0	0	0	0	0	0	0	0	0	0	0	0	0	0	0	0	0	0	0	0	0	0	0	0	0	0	0	0	0	0
EGAP3.3	EGAP3.3	0	0	0	0	0	0	0	0	0	0	0	0	0	0	0	0	0	0	0	0	0	0	0	0	0	0	0	0	0	0	0	0	0	0	0	0	0	0	0	0	0	0	0	0	0	0	0	0
Y7A9A.1	Y7A9A.1	2.66	5.22	30.35	17.55	29.71	8.19	19.44	19.27	33.8	36.23	8.97	32.05	0	51.88	0	11.66	23.65	10.76	0	0	26.66	38.48	21.04	30.31	10.79	10.8	4.4	7.31	35.5	44.79	76.24	32.35	52.97	26.78	25.21	13.44	41.14	55.58	3.33	8.61	0	40.79	25.58	34.95	13.57	29.58	12.56	35.61
F44E7.9	F44E7.9	0	0	0	8.33	9.76	0	0	0	0	0	0	0	2.49	68.26	25.03	22.6	11.17	4.43	0	0	4.84	0	0	4.37	0	16.34	13.15	0	7.28	0	0	10.9	0	0	0	16.42	37.21	0	0	0	0	0	0	0	8.77	18.8	16.73	0
Y105C5A.794	Y105C5A.794	0	0	0	0	0	0	0	0	0	0	0	0	0	0	0	0	0	0	0	0	0	0	0	0	0	0	0	0	0	0	0	0	0	0	0	0	0	0	0	0	0	0	0	0	0	0	0	0
T27C5.5	T27C5.5	0	0	0	0	0	0	0	0	0	0	0	0	0	0	0	0	0	0	0	0	0	0	0	0	0	0	0	0	0	0	0	0	0	0	0	0	0	0	0	0	0	0	0	0	0	0	0	0
F35E12.13	F35E12.13	0	0	0	0	0	0	0	0	0	0	0	0	0	0	0	0	0	0	0	0	0	0	0	0	0	0	0	0	0	0	0	0	0	0	0	0	0	0	0	0	0	0	0	0	0	0	0	0
Y51H4A.756	Y51H4A.756	0	0	0	0	0	0	0	0	0	0	0	0	0	0	0	0	0	0	0	0	0	0	0	0	0	0	0	0	0	0	0	0	0	0	0	0	0	0	0	0	0	0	0	0	0	0	0	0
C32D5.14	C32D5.14	0	0	0	0	0	0	0	0	0	0	0	0	0	0	0	0	0	0	0	8.71	0	0	0	1.96	0	0	0	0	0	0	0	1.95	0	0	0	0	0	1.74	0	0	0	0	0	0	0	0	0	0
Y37A1B.289	Y37A1B.289	0	0	0	0	0	0	0	0	0	0	0	0	0	0	0	0	0	0	0	0	0	0	0	0	0	0	0	0	0	0	0	0	0	0	0	0	0	0	0	0	0	0	0	0	0	0	0	0
K09G1.5	K09G1.5	0	0	0	0	0	0	0	0	0	0	0	0	0	0	0	0	0	0	0	0	0	0	0	0	0	0	0	0	0	0	0	0	0	0	0	0	0	0	0	0	0	0	0	0	0	0	0	0
C45H4.16	C45H4.16	0	0	0	0	0	0	0	0	0	0	0	0	0	0	0	0	0	0	0	0	0	0	0	0	0	0	0	0	0	0	0	0	0	0	0	0	0	0	0	0	0	0	0	0	0	0	3.32	0
[truncated: 45,641 more rows]
[truncated: 26 more columns]
