# Supplementary material for: Effects of Larval Density on Gene Regulation in Caenorhabditis elegans During Routine L1 Synchronization
Source: G3 (Bethesda). 2018 Mar 30;8(5):1787–93. doi: 10.1534/g3.118.200056 (PMC5940168; doi:10.1534/g3.118.200056)
Supplement: Supplementary file 6 [file 1787TableS3.xlsx]

## Sheet: N2 samples
Table S3	Sequencing Statistics for N2 single L1 RNA-seq data. rRNA reads were removed prior to to rsem alignment and normalization (tpm). Duplicated reads (pcr artifacts) were al so removed in our rsem pipeline.
Sample	Total Reads	rRNA	Total align	Duplicated Reads rsem	Multimapped Reads Aligned rsem	Unique Reads Aligned rsem
N2-117	3567898	1486291	2081607	554994	0	921302
N2-121	3024701	1662191	1362510	417012	0	557310
N2-122	1962656	959277	1003379	276168	0	470899
N2-126	4312118	2365343	1946775	553342	0	574650
N2-128	6168041	3027432	3140609	1070302	0	538565
N2-131	8533039	5457877	3075162	1169810	0	861443
N2-132	6012054	3450962	2561092	967362	0	641037
N2-133	5698198	3486077	2212121	827923	0	687466
N2-134	5295793	2111143	3184650	1495657	0	638327
N2-135	5643176	3136307	2506869	791298	0	658491
N2-136	4104392	2325193	1779199	529635	0	582376
N2-137	1976096	1278438	697658	136993	0	349083
N2-138	1438225	214947	1223278	212714	0	648518
N2-511	4357180	2759414	1597766	290405	0	507735
N2-512	8449844	5958343	2491501	607599	0	500828
N2-513	7430807	4140097	3290710	1216035	0	1019389
N2-514	7738698	4097867	3640831	1555780	0	707631
N2-515	8183673	3206526	4977147	2254388	0	1197512
N2-516	6065854	4190817	1875037	621260	0	355414
N2-517	6890007	4197018	2692989	973568	0	553232
N2-518	7257528	4852252	2405276	688302	0	509613
N2-521	7189310	3987081	3202229	1158481	0	768139
N2-522	6559498	3188385	3371113	1828093	0	408106
N2-524	5741303	1732549	4008754	1723647	0	1195835
N2-525	4466711	2835813	1630898	288651	0	448895
N2-526	5551208	2819080	2732128	908274	0	651455
N2-527	3297623	2179384	1118239	309752	0	365551
N2-528	8051645	4228121	3823524	842402	0	647418
N2-531	6584254	3191729	3392525	1080406	0	1053959
N2-533	5753754	3788891	1964863	581781	0	442231
N2-534	6725434	2737804	3987630	1860892	0	842182
N2-535	7081453	3471887	3609566	1190326	0	1166741
N2-536	5731181	1475631	4255550	2584035	0	606414
N2-537	990770	517098	473672	104934	0	227752
N2-538	2717161	1621615	1095546	295791	0	503410
N2-2011	7003592	3955538	3048054	661376	0	898712
N2-2012	7229933	3449625	3780308	1399175	0	984497
N2-2017	9174754	3580740	5594014	2519978	0	1367766
N2-2018	4169758	2659165	1510593	502917	0	484165
N2-2021	7713405	4619729	3093676	941958	0	855632
N2-2022	5844054	4001511	1842543	508192	0	468559
N2-2023	3744721	1686526	2058195	822049	0	688201
N2-2025	4581429	2046862	2534567	569654	0	603282
N2-2026	5878890	3691242	2187648	575443	0	674496
N2-2027	4939592	3234973	1704619	517653	0	555606
N2-2028	7613984	4221604	3392380	1201985	0	957523
N2-2031	6840298	3624914	3215384	1105966	0	768207
N2-2032	6382521	3125170	3257351	1307531	0	831871
N2-2035	8022012	3791138	4230874	1598588	0	1162908
N2-2037	4634858	1827866	2806992	961673	0	1042916
N2-2038	2726158	1481172	1244986	213033	0	749676
N2-10011	3809812	2483314	1326498	215688	0	540929
N2-10012	6301707	3768414	2533293	626706	0	694761
N2-10013	3303427	1997093	1306334	339558	0	394180
N2-10014	7340018	2474590	4865428	2101947	0	784096
N2-10015	6186609	3018306	3168303	1100493	0	743526
N2-10016	6290122	1004941	5285181	1805715	0	2136846
N2-10017	4783211	3288084	1495127	333044	0	317510
N2-10018	6870292	2451391	4418901	1938749	0	1054450
N2-10021	6220655	2344638	3876017	1527035	0	1152714
N2-10022	5779067	1661328	4117739	2054204	0	1050705
N2-10023	5714075	2228710	3485365	1401543	0	1000948
N2-10024	2805451	1711048	1094403	189179	0	623134
N2-10025	1830955	1048540	782415	133829	0	350009
N2-10026	2079241	1211855	867386	225560	0	347124
N2-10027	4548399	1847561	2700838	868012	0	956205
N2-10028	6625459	1925874	4699585	2706220	0	542475
N2-10031	6410608	4299978	2110630	520615	0	410068
N2-10033	5421308	2335395	3085913	1120093	0	1005438
N2-10034	6786366	3393859	3392507	1142645	0	1153786
N2-10035	5002423	2346571	2655852	1256553	0	450259
N2-10036	5910037	3148056	2761981	1062426	0	660699
N2-10037	2013997	1086255	927742	178893	0	475244
N2-10038	2647323	1219982	1427341	292281	0	812038

## Sheet: fog2 samples
Table S3	Sequencing Statistics for fog-2 single L1 RNA-seq data. rRNA reads were removed prior to to rsem alignment and normalization (tpm). Duplicated reads (pcr artifacts) were al so removed in our rsem pipeline.
Sample	Total Reads	rRNA	Total align	Duplicated Reads rsem	Unique Reads Aligned rsem
fog2_112	5557157	3712026	1845131	451561	792100
fog2_115	9516311	4879877	4636434	1355611	2139502
fog2_118	3703896	2515278	1188618	246638	548722
fog2_121	4928011	2965949	1962062	341381	1081934
fog2_122	3320839	1474776	1846063	237914	1145870
fog2_125	4360905	2464987	1895918	351680	1053426
fog2_126	3279602	1166394	2113208	547927	828970
fog2_128	5617944	1735724	3882220	1545230	1262476
fog2_131	8403586	2727082	5676504	2088175	2264623
fog2_133	5787167	1856349	3930818	1380619	1559967
fog2_134	3422528	1236785	2185743	509198	1104706
fog2_135	3213546	1318629	1894917	414198	943176
fog2_136	3979702	2115002	1864700	332048	996751
fog2_137	3022853	1579307	1443546	219876	801922
fog2_511	7859724	2561458	5298266	1624709	2438451
fog2_512	7258783	2963325	4295458	1810597	1434109
fog2_513	18487607	8323645	10163962	4708718	3128359
fog2_514	7233943	2681693	4552250	2137423	1109933
fog2_515	7221252	2781762	4439490	1150339	943217
fog2_516	2363062	631129	1731933	379787	931326
fog2_517	3849448	2246903	1602545	464443	599419
fog2_518	2105340	773636	1331704	278870	687705
fog2_521	2710197	1089370	1620827	315831	826982
fog2_522	2922021	1388423	1533598	275328	806601
fog2_523	2142760	1186766	955994	133811	520909
fog2_525	6054661	2068864	3985797	1230233	1719801
fog2_526	9253146	3889709	5363437	2337846	1523124
fog2_527	11070570	2845962	8224608	3298242	3090040
fog2_528	7942411	3051354	4891057	2039097	1532691
fog2_531	6769868	1683968	5085900	1079586	1080678
fog2_532	4616345	1449096	3167249	951701	1459651
fog2_533	3678738	1332051	2346687	637369	1065578
fog2_535	11599883	2357347	9242536	2834302	4576272
fog2_536	2914329	1107116	1807213	424251	879791
fog2_537	1016415	491121	525294	46783	314228
fog2_538	2717445	1312333	1405112	156712	862867
fog2_2011	13478472	2476077	11002395	4876731	3678608
fog2_2012	8866477	1761383	7105094	3405364	1714631
fog2_2013	18799847	8634418	10165429	3804990	3650530
fog2_2015	13271502	1912949	11358553	6577622	1668836
fog2_2016	5780227	1952490	3827737	1947443	866108
fog2_2017	6539184	3280728	3258456	1252128	982787
fog2_2021	11491393	2240225	9251168	4492118	2066088
fog2_2022	7346316	2381122	4965194	2031278	898987
fog2_2023	3392881	1649018	1743863	356059	870553
fog2_2024	6936743	2806677	4130066	622099	2511845
fog2_2025	6539295	3209124	3330171	898167	1364529
fog2_2026	3047678	845250	2202428	696824	771965
fog2_2027	12657826	5619885	7037941	2654642	2527216
fog2_2028	12199119	4158840	8040279	3525270	2582696
fog2_2031	1882610	623307	1259303	403931	483101
fog2_2033	4462288	1955693	2506595	973599	858240
fog2_2035	4825749	1423626	3402123	1084175	1470180
fog2_2036	2483862	1253344	1230518	153684	706345
fog2_2037	2775735	1632647	1143088	167922	592546
fog2_2038	3250381	1640758	1609623	200797	959833
fog2_10011	3004027	1182221	1821806	205749	1014428
fog2_10012	1989985	536249	1453736	401263	531894
fog2_10013	10304868	3088775	7216093	2042666	3097470
fog2_10014	4372438	1186941	3185497	814485	1556871
fog2_10015	2733647	1274069	1459578	260041	483200
fog2_10016	5924036	2192240	3731796	942190	1835408
fog2_10017	3942335	2012704	1929631	310492	913535
fog2_10018	4882138	2630558	2251580	522172	1094867
fog2_10021	2235696	935748	1299948	216955	693159
fog2_10022	2325167	1197300	1127867	126364	527867
fog2_10023	2806546	1736355	1070191	156805	522335
fog2_10024	3594150	1712738	1881412	190874	775508
fog2_10025	4709311	1353913	3355398	439253	1736175
fog2_10026	938416	399543	538873	57808	234733
fog2_10027	6322428	1767605	4554823	1212197	1916789
fog2_10028	4932952	1709428	3223524	507073	1146043
fog2_10031	1359360	535865	823495	97756	431643
fog2_10032	2930242	700973	2229269	691080	809583
fog2_10033	6931992	1971032	4960960	1471928	2049248
fog2_10034	2575166	886568	1688598	346911	860720
fog2_10035	1657602	647868	1009734	112235	514336
fog2_10036	2549685	1372606	1177079	150751	614421
fog2_10037	2497952	969652	1528300	152619	942696
fog2_10038	4232763	1651878	2580885	273623	1412947
